# Supplementary material for: A genome-wide atlas of human cell morphology
Source: Nat Methods. 2025 Jan 27;22(3):621–33. doi: 10.1038/s41592-024-02537-7 (PMC11903339; doi:10.1038/s41592-024-02537-7)
Supplement: Supplementary file 3 — Supplementary Table 1 Barcodes. This table contains all sgRNA sequences and sources, oligo sequences for sgRNA cloning into the CROP-seq vector, and gene IDs and symbols. Supplementary Table 2 Hit lists 1 FDR. This table contains hit genes identified the in whole-cell and compartment-specific categories with their corresponding number of significant features per phenotypic channel. Supplementary Table 3 GSEA clusters. This table contains GSEA clusters and their respective statistics for the HeLa DMEM and HeLa HPLM datasets. Supplementary Table 4 Dilution factors phenotypic probes. This table contains dilution factors of phenotypic probes used in each genome-wide screen. [file 41592_2024_2537_MOESM3_ESM.xlsx]

## Sheet: Table_Descriptions
Table_ID	Table_Description
Suppl_Table_1_Barcodes	This table contains all sgRNA sequences and sources, oligo sequences for sgRNA cloning into the CROP-seq vector, and gene IDs and symbols.
Suppl_Table_2_Hit_Lists_1_FDR	This table contains hit genes identified the in whole cell and compartment specific categories with their corresponding number of significant features per phenotypic channel.
Suppl_Table_3_GSEA_Clusters	This table contains GSEA clusters and their respective statistics for HeLa DMEM and HeLa HPLM datasets.
Suppl_Table_4_Dilution_Factors_Phenotypic_Probes	This table contains dilution factors of phenotypic probes used in each genome wide screen.

## Sheet: Suppl_Table_1_Barcodes
design	dialout	gene_id	gene_symbol	oligo	sgRNA	source
genome_L2	1	51471	NAT8B	CTTAAACCGGCCAACATACCCGTCTCgCACCgGCAAGCCCACGACCTACTTGGTTTcGAGACGTCGAAAGGAACGAGTAGCAT	GCAAGCCCACGACCTACTTG	0_brunello_pub
genome_L2	1	729648	ZNF812	CTTAAACCGGCCAACATACCCGTCTCgCACCgAAGGTGAGTTGACCTAGTGAGTTTcGAGACGTCGAAAGGAACGAGTAGCAT	AAGGTGAGTTGACCTAGTGA	0_brunello_pub
genome_L2	1	158434	LOC158434	CTTAAACCGGCCAACATACCCGTCTCgCACCgACACAGACAGACACATAGTGGTTTcGAGACGTCGAAAGGAACGAGTAGCAT	ACACAGACAGACACATAGTG	0_brunello_pub
genome_L2	1	642587	MIR205HG	CTTAAACCGGCCAACATACCCGTCTCgCACCgAGGGTACGGACCCCACATGAGTTTcGAGACGTCGAAAGGAACGAGTAGCAT	AGGGTACGGACCCCACATGA	0_brunello_pub
genome_L2	1	401388	C7orf76	CTTAAACCGGCCAACATACCCGTCTCgCACCgGCTGTGTTTGCTGTACAAGGGTTTcGAGACGTCGAAAGGAACGAGTAGCAT	GCTGTGTTTGCTGTACAAGG	0_brunello_pub
genome_L2	1	286238	LOC286238	CTTAAACCGGCCAACATACCCGTCTCgCACCgAGGAATAGCAGTGAAAAGCAGTTTcGAGACGTCGAAAGGAACGAGTAGCAT	AGGAATAGCAGTGAAAAGCA	0_brunello_pub
genome_L2	1	89758	C6orf7	CTTAAACCGGCCAACATACCCGTCTCgCACCgGAATGACCACTTCATCGCAGGTTTcGAGACGTCGAAAGGAACGAGTAGCAT	GAATGACCACTTCATCGCAG	0_brunello_pub
genome_L2	1	100861437	NARR	CTTAAACCGGCCAACATACCCGTCTCgCACCgGAGATGACGTCGGGTCTCCGGTTTcGAGACGTCGAAAGGAACGAGTAGCAT	GAGATGACGTCGGGTCTCCG	0_brunello_pub
genome_L2	1	650293	LOC650293	CTTAAACCGGCCAACATACCCGTCTCgCACCgTGACAGCCAGGATACTGAGGGTTTcGAGACGTCGAAAGGAACGAGTAGCAT	TGACAGCCAGGATACTGAGG	0_brunello_pub
genome_L2	1	554223	LOC554223	CTTAAACCGGCCAACATACCCGTCTCgCACCgAGAGGAAGCGGGGATCCGCGGTTTcGAGACGTCGAAAGGAACGAGTAGCAT	AGAGGAAGCGGGGATCCGCG	0_brunello_pub
genome_L2	1	100288524	WI2-2373I1.2	CTTAAACCGGCCAACATACCCGTCTCgCACCgTCGAGAACGGCAACTACCGGGTTTcGAGACGTCGAAAGGAACGAGTAGCAT	TCGAGAACGGCAACTACCGG	0_brunello_pub
genome_L2	1	170393	C10orf91	CTTAAACCGGCCAACATACCCGTCTCgCACCgCGCATGACCAGGATTCTGGGGTTTcGAGACGTCGAAAGGAACGAGTAGCAT	CGCATGACCAGGATTCTGGG	0_brunello_pub
genome_L2	1	191585	PLAC4	CTTAAACCGGCCAACATACCCGTCTCgCACCgCCAGGGTGAGTGCACATGTGGTTTcGAGACGTCGAAAGGAACGAGTAGCAT	CCAGGGTGAGTGCACATGTG	0_brunello_pub
genome_L2	1	284618	RUSC1-AS1	CTTAAACCGGCCAACATACCCGTCTCgCACCgATGGACATACCGCTGTTCCGGTTTcGAGACGTCGAAAGGAACGAGTAGCAT	ATGGACATACCGCTGTTCCG	0_brunello_pub
genome_L2	1	728262	FAM157A	CTTAAACCGGCCAACATACCCGTCTCgCACCgAGAGGATCCAGATTTCCCTGGTTTcGAGACGTCGAAAGGAACGAGTAGCAT	AGAGGATCCAGATTTCCCTG	0_brunello_pub
genome_L2	1	100127889	C10orf131	CTTAAACCGGCCAACATACCCGTCTCgCACCgTTGATAGCGAAATACATCAAGTTTcGAGACGTCGAAAGGAACGAGTAGCAT	TTGATAGCGAAATACATCAA	0_brunello_pub
genome_L2	1	100861519	GDNF-AS1	CTTAAACCGGCCAACATACCCGTCTCgCACCgAAAAGGTCCACACATTCAGAGTTTcGAGACGTCGAAAGGAACGAGTAGCAT	AAAAGGTCCACACATTCAGA	0_brunello_pub
genome_L2	1	286122	C8orf31	CTTAAACCGGCCAACATACCCGTCTCgCACCgAGAATTCCTGCAATTCAGTGGTTTcGAGACGTCGAAAGGAACGAGTAGCAT	AGAATTCCTGCAATTCAGTG	0_brunello_pub
genome_L2	1	400863	LOC400863	CTTAAACCGGCCAACATACCCGTCTCgCACCgCTCTCCAACTCCACTCCCAGGTTTcGAGACGTCGAAAGGAACGAGTAGCAT	CTCTCCAACTCCACTCCCAG	0_brunello_pub
genome_L2	1	100996634	LOC100996634	CTTAAACCGGCCAACATACCCGTCTCgCACCgCAGGACATGTCGCTCCAGGGGTTTcGAGACGTCGAAAGGAACGAGTAGCAT	CAGGACATGTCGCTCCAGGG	0_brunello_pub
genome_L2	1	643355	LOC643355	CTTAAACCGGCCAACATACCCGTCTCgCACCgCCAGATTCCCACCCTCAGGGGTTTcGAGACGTCGAAAGGAACGAGTAGCAT	CCAGATTCCCACCCTCAGGG	0_brunello_pub
genome_L2	1	256021	C12orf79	CTTAAACCGGCCAACATACCCGTCTCgCACCgGGAAACCTATGTGCTTCGTGGTTTcGAGACGTCGAAAGGAACGAGTAGCAT	GGAAACCTATGTGCTTCGTG	0_brunello_pub
genome_L2	1	26148	C10orf12	CTTAAACCGGCCAACATACCCGTCTCgCACCgGTATCCAACAGTGCAACTGGGTTTcGAGACGTCGAAAGGAACGAGTAGCAT	GTATCCAACAGTGCAACTGG	0_brunello_pub
genome_L2	1	645037	GAGE2B	CTTAAACCGGCCAACATACCCGTCTCgCACCgACCAGCAACACCTGAAGAAGGTTTcGAGACGTCGAAAGGAACGAGTAGCAT	ACCAGCAACACCTGAAGAAG	0_brunello_pub
genome_L2	1	729408	GAGE2D	CTTAAACCGGCCAACATACCCGTCTCgCACCgTCACTGAACTGCTCGGGCTGGTTTcGAGACGTCGAAAGGAACGAGTAGCAT	TCACTGAACTGCTCGGGCTG	0_brunello_pub
genome_L2	1	140834	C20orf62	CTTAAACCGGCCAACATACCCGTCTCgCACCgACGTCCAGTGAGACATACGTGTTTcGAGACGTCGAAAGGAACGAGTAGCAT	ACGTCCAGTGAGACATACGT	0_brunello_pub
genome_L2	1	100287362	PRSS46	CTTAAACCGGCCAACATACCCGTCTCgCACCgAGCTGGTAGAGGTAGGCAAGGTTTcGAGACGTCGAAAGGAACGAGTAGCAT	AGCTGGTAGAGGTAGGCAAG	0_brunello_pub
genome_L2	1	100132403	FAM157B	CTTAAACCGGCCAACATACCCGTCTCgCACCgGCGCCGCTTGAGGTTCTGTGGTTTcGAGACGTCGAAAGGAACGAGTAGCAT	GCGCCGCTTGAGGTTCTGTG	0_brunello_pub
genome_L2	1	101243544	ERCC6-PGBD3	CTTAAACCGGCCAACATACCCGTCTCgCACCgGTCTGAGTATTTCCCCACAGGTTTcGAGACGTCGAAAGGAACGAGTAGCAT	GTCTGAGTATTTCCCCACAG	0_brunello_pub
genome_L2	1	414318	C9orf106	CTTAAACCGGCCAACATACCCGTCTCgCACCgCACAGCTGTGAACAGCCATGGTTTcGAGACGTCGAAAGGAACGAGTAGCAT	CACAGCTGTGAACAGCCATG	0_brunello_pub
genome_L2	1	440044	SLC22A20	CTTAAACCGGCCAACATACCCGTCTCgCACCgTGGTGGACGGGAAAACACTGGTTTcGAGACGTCGAAAGGAACGAGTAGCAT	TGGTGGACGGGAAAACACTG	0_brunello_pub
genome_L2	1	26223	FBXL21	CTTAAACCGGCCAACATACCCGTCTCgCACCgCCATCATCAGATGAAACATGGTTTcGAGACGTCGAAAGGAACGAGTAGCAT	CCATCATCAGATGAAACATG	0_brunello_pub
genome_L2	1	26748	GAGE12I	CTTAAACCGGCCAACATACCCGTCTCgCACCgTTTCAGTGTGAAATATGAGTGTTTcGAGACGTCGAAAGGAACGAGTAGCAT	TTTCAGTGTGAAATATGAGT	0_brunello_pub
genome_L2	1	653602	LOC653602	CTTAAACCGGCCAACATACCCGTCTCgCACCgAATTATTCCCAAGTGCACAAGTTTcGAGACGTCGAAAGGAACGAGTAGCAT	AATTATTCCCAAGTGCACAA	0_brunello_pub
genome_L2	1	645843	TMEM14E	CTTAAACCGGCCAACATACCCGTCTCgCACCgATCAGTGGTTATGCAAAAGTGTTTcGAGACGTCGAAAGGAACGAGTAGCAT	ATCAGTGGTTATGCAAAAGT	0_brunello_pub
genome_L2	1	401052	LOC401052	CTTAAACCGGCCAACATACCCGTCTCgCACCgTCCTACGTCAGGCCTCTGAGGTTTcGAGACGTCGAAAGGAACGAGTAGCAT	TCCTACGTCAGGCCTCTGAG	0_brunello_pub
genome_L2	1	117153	MIA2	CTTAAACCGGCCAACATACCCGTCTCgCACCgGAATTGGGAAAATCTTGTAGGTTTcGAGACGTCGAAAGGAACGAGTAGCAT	GAATTGGGAAAATCTTGTAG	0_brunello_pub
genome_L2	1	643905	PRR21	CTTAAACCGGCCAACATACCCGTCTCgCACCgAGCCGTGGATGAAGGGACATGTTTcGAGACGTCGAAAGGAACGAGTAGCAT	AGCCGTGGATGAAGGGACAT	0_brunello_pub
genome_L2	1	388667	C1orf137	CTTAAACCGGCCAACATACCCGTCTCgCACCgTTTGTTGGCCACATCTACGGGTTTcGAGACGTCGAAAGGAACGAGTAGCAT	TTTGTTGGCCACATCTACGG	0_brunello_pub
genome_L2	1	9142	TMEM257	CTTAAACCGGCCAACATACCCGTCTCgCACCgGAAATAGCAATATCCAGCTGGTTTcGAGACGTCGAAAGGAACGAGTAGCAT	GAAATAGCAATATCCAGCTG	0_brunello_pub
genome_L2	1	100507027	MRLN	CTTAAACCGGCCAACATACCCGTCTCgCACCgAAGTCTAGAAGATGAAATTGGTTTcGAGACGTCGAAAGGAACGAGTAGCAT	AAGTCTAGAAGATGAAATTG	0_brunello_pub
genome_L2	1	503497	MS4A13	CTTAAACCGGCCAACATACCCGTCTCgCACCgCAACTTACTCCAGATCGAGTGTTTcGAGACGTCGAAAGGAACGAGTAGCAT	CAACTTACTCCAGATCGAGT	0_brunello_pub
genome_L2	1	5350	PLN	CTTAAACCGGCCAACATACCCGTCTCgCACCgTTCTTATAGCTGAGCGAGTGGTTTcGAGACGTCGAAAGGAACGAGTAGCAT	TTCTTATAGCTGAGCGAGTG	0_brunello_pub
genome_L2	1	574028	CLLU1	CTTAAACCGGCCAACATACCCGTCTCgCACCgGCTGCTAGCAGAATTGTCTGGTTTcGAGACGTCGAAAGGAACGAGTAGCAT	GCTGCTAGCAGAATTGTCTG	0_brunello_pub
genome_L2	1	3347	HTN3	CTTAAACCGGCCAACATACCCGTCTCgCACCgTTATTTCATAGAGACATCATGTTTcGAGACGTCGAAAGGAACGAGTAGCAT	TTATTTCATAGAGACATCAT	0_brunello_pub
genome_L2	1	130872	AHSA2	CTTAAACCGGCCAACATACCCGTCTCgCACCgGGGTGTAAGGATTCCCACTGGTTTcGAGACGTCGAAAGGAACGAGTAGCAT	GGGTGTAAGGATTCCCACTG	0_brunello_pub
genome_L2	1	100462983	MTRNR2L3	CTTAAACCGGCCAACATACCCGTCTCgCACCgGAGACAGCTGAACCTTCGTGGTTTcGAGACGTCGAAAGGAACGAGTAGCAT	GAGACAGCTGAACCTTCGTG	0_brunello_pub
genome_L2	1	10281	DSCR4	CTTAAACCGGCCAACATACCCGTCTCgCACCgTGACGAGAGATGATGAACCCGTTTcGAGACGTCGAAAGGAACGAGTAGCAT	TGACGAGAGATGATGAACCC	0_brunello_pub
genome_L2	1	6171	RPL41	CTTAAACCGGCCAACATACCCGTCTCgCACCgCCTCTGCGCCATGAGAGCCAGTTTcGAGACGTCGAAAGGAACGAGTAGCAT	CCTCTGCGCCATGAGAGCCA	0_brunello_pub
genome_L2	1	400360	C15orf54	CTTAAACCGGCCAACATACCCGTCTCgCACCgAAGAGCCACTCATCACATGAGTTTcGAGACGTCGAAAGGAACGAGTAGCAT	AAGAGCCACTCATCACATGA	0_brunello_pub
genome_L2	1	100463487	MTRNR2L9	CTTAAACCGGCCAACATACCCGTCTCgCACCgCTTGTATGAATGGCTCGACGGTTTcGAGACGTCGAAAGGAACGAGTAGCAT	CTTGTATGAATGGCTCGACG	0_brunello_pub
genome_L2	1	100506627	DCDC5	CTTAAACCGGCCAACATACCCGTCTCgCACCgAGTGATAGCCACTTACCATGGTTTcGAGACGTCGAAAGGAACGAGTAGCAT	AGTGATAGCCACTTACCATG	0_brunello_pub
genome_L2	1	284677	C1orf204	CTTAAACCGGCCAACATACCCGTCTCgCACCgCTTGACCTTGACGTAGACCGGTTTcGAGACGTCGAAAGGAACGAGTAGCAT	CTTGACCTTGACGTAGACCG	0_brunello_pub
genome_L2	1	767558	LUZP6	CTTAAACCGGCCAACATACCCGTCTCgCACCgGATAACAGTCTGAAGCTGCAGTTTcGAGACGTCGAAAGGAACGAGTAGCAT	GATAACAGTCTGAAGCTGCA	0_brunello_pub
genome_L2	1	440498	HSBP1L1	CTTAAACCGGCCAACATACCCGTCTCgCACCgAGAAATGGGAAATCGCATTGGTTTcGAGACGTCGAAAGGAACGAGTAGCAT	AGAAATGGGAAATCGCATTG	0_brunello_pub
genome_L2	1	245928	DEFB114	CTTAAACCGGCCAACATACCCGTCTCgCACCgGCAACGATCAGCATTCACCAGTTTcGAGACGTCGAAAGGAACGAGTAGCAT	GCAACGATCAGCATTCACCA	0_brunello_pub
genome_L2	1	8293	SERF1A	CTTAAACCGGCCAACATACCCGTCTCgCACCgGTACCTCTGCTTTCTCTGAGGTTTcGAGACGTCGAAAGGAACGAGTAGCAT	GTACCTCTGCTTTCTCTGAG	0_brunello_pub
genome_L2	1	100462977	MTRNR2L1	CTTAAACCGGCCAACATACCCGTCTCgCACCgTTGTCTGAATGGCTCCACGAGTTTcGAGACGTCGAAAGGAACGAGTAGCAT	TTGTCTGAATGGCTCCACGA	0_brunello_pub
genome_L2	1	403339	DEFB133	CTTAAACCGGCCAACATACCCGTCTCgCACCgTATAGTTGCTTTATCATGAGGTTTcGAGACGTCGAAAGGAACGAGTAGCAT	TATAGTTGCTTTATCATGAG	0_brunello_pub
genome_L2	1	100129216	LOC100129216	CTTAAACCGGCCAACATACCCGTCTCgCACCgGAACTGTGGACATCAAGGAAGTTTcGAGACGTCGAAAGGAACGAGTAGCAT	GAACTGTGGACATCAAGGAA	0_brunello_pub
genome_L2	1	100463488	MTRNR2L10	CTTAAACCGGCCAACATACCCGTCTCgCACCgTTGTATGAATGACCACACGAGTTTcGAGACGTCGAAAGGAACGAGTAGCAT	TTGTATGAATGACCACACGA	0_brunello_pub
genome_L2	1	11154	AP4S1	CTTAAACCGGCCAACATACCCGTCTCgCACCgGGTTGGAGTTAATGACACTGGTTTcGAGACGTCGAAAGGAACGAGTAGCAT	GGTTGGAGTTAATGACACTG	0_brunello_pub
genome_L2	1	84833	USMG5	CTTAAACCGGCCAACATACCCGTCTCgCACCgGATGCGCAATACCAGTTCACGTTTcGAGACGTCGAAAGGAACGAGTAGCAT	GATGCGCAATACCAGTTCAC	0_brunello_pub
genome_L2	1	100463486	MTRNR2L8	CTTAAACCGGCCAACATACCCGTCTCgCACCgAAATTGACCTGCCCGTGAAGGTTTcGAGACGTCGAAAGGAACGAGTAGCAT	AAATTGACCTGCCCGTGAAG	0_brunello_pub
genome_L2	1	100128731	OST4	CTTAAACCGGCCAACATACCCGTCTCgCACCgGAGCGACACGCCCAGCATGTGTTTcGAGACGTCGAAAGGAACGAGTAGCAT	GAGCGACACGCCCAGCATGT	0_brunello_pub
genome_L2	1	11013	TMSB15A	CTTAAACCGGCCAACATACCCGTCTCgCACCgCGGAAGTGGAGAAGTTTGACGTTTcGAGACGTCGAAAGGAACGAGTAGCAT	CGGAAGTGGAGAAGTTTGAC	0_brunello_pub
genome_L2	1	6588	SLN	CTTAAACCGGCCAACATACCCGTCTCgCACCgGAAAATGGGGATAAACACCCGTTTcGAGACGTCGAAAGGAACGAGTAGCAT	GAAAATGGGGATAAACACCC	0_brunello_pub
genome_L2	1	9087	TMSB4Y	CTTAAACCGGCCAACATACCCGTCTCgCACCgTCGCAGCTATCGAACAGGAGGTTTcGAGACGTCGAAAGGAACGAGTAGCAT	TCGCAGCTATCGAACAGGAG	0_brunello_pub
genome_L2	1	144363	LYRM5	CTTAAACCGGCCAACATACCCGTCTCgCACCgCTTGGACGAGACTATCCAAAGTTTcGAGACGTCGAAAGGAACGAGTAGCAT	CTTGGACGAGACTATCCAAA	0_brunello_pub
genome_L2	1	2791	GNG11	CTTAAACCGGCCAACATACCCGTCTCgCACCgTGGCAAATCTTCGATGTGAAGTTTcGAGACGTCGAAAGGAACGAGTAGCAT	TGGCAAATCTTCGATGTGAA	0_brunello_pub
genome_L2	1	100288485	MTRNR2L7	CTTAAACCGGCCAACATACCCGTCTCgCACCgGGACTTGTATGAATGGCCACGTTTcGAGACGTCGAAAGGAACGAGTAGCAT	GGACTTGTATGAATGGCCAC	0_brunello_pub
genome_L2	1	56942	CMC2	CTTAAACCGGCCAACATACCCGTCTCgCACCgGAGAAAATGCCTGAAGAATGGTTTcGAGACGTCGAAAGGAACGAGTAGCAT	GAGAAAATGCCTGAAGAATG	0_brunello_pub
genome_L2	1	100329135	TRPC5OS	CTTAAACCGGCCAACATACCCGTCTCgCACCgTCAGGGAGATCAGGTAGCGAGTTTcGAGACGTCGAAAGGAACGAGTAGCAT	TCAGGGAGATCAGGTAGCGA	0_brunello_pub
genome_L2	1	6399	TRAPPC2	CTTAAACCGGCCAACATACCCGTCTCgCACCgGCCACATGTTCTCATCTACGGTTTcGAGACGTCGAAAGGAACGAGTAGCAT	GCCACATGTTCTCATCTACG	0_brunello_pub
genome_L2	1	54065	SMIM11	CTTAAACCGGCCAACATACCCGTCTCgCACCgGCCAAGATATACAGCAGCAGGTTTcGAGACGTCGAAAGGAACGAGTAGCAT	GCCAAGATATACAGCAGCAG	0_brunello_pub
genome_L2	1	3346	HTN1	CTTAAACCGGCCAACATACCCGTCTCgCACCgGAGCGCTGATTCACATGAAAGTTTcGAGACGTCGAAAGGAACGAGTAGCAT	GAGCGCTGATTCACATGAAA	0_brunello_pub
genome_L2	1	391253	SPINT4	CTTAAACCGGCCAACATACCCGTCTCgCACCgTTGAATACCCTGTTATTGGGGTTTcGAGACGTCGAAAGGAACGAGTAGCAT	TTGAATACCCTGTTATTGGG	0_brunello_pub
genome_L2	1	286527	TMSB15B	CTTAAACCGGCCAACATACCCGTCTCgCACCgTTTCTCCTGCTGGATAGCTGGTTTcGAGACGTCGAAAGGAACGAGTAGCAT	TTTCTCCTGCTGGATAGCTG	0_brunello_pub
genome_L2	1	514	ATP5E	CTTAAACCGGCCAACATACCCGTCTCgCACCgGAGACAGGCTGGACTCAGGTGTTTcGAGACGTCGAAAGGAACGAGTAGCAT	GAGACAGGCTGGACTCAGGT	0_brunello_pub
genome_L2	1	10923	SUB1	CTTAAACCGGCCAACATACCCGTCTCgCACCgGCTCTGTTTAGAAGATGACAGTTTcGAGACGTCGAAAGGAACGAGTAGCAT	GCTCTGTTTAGAAGATGACA	0_brunello_pub
genome_L2	1	2996	GYPE	CTTAAACCGGCCAACATACCCGTCTCgCACCgAGCATCAAGTACCACTGGTGGTTTcGAGACGTCGAAAGGAACGAGTAGCAT	AGCATCAAGTACCACTGGTG	0_brunello_pub
genome_L2	1	100506013	APELA	CTTAAACCGGCCAACATACCCGTCTCgCACCgATGAGTCTTCTCCTTATCAGGTTTcGAGACGTCGAAAGGAACGAGTAGCAT	ATGAGTCTTCTCCTTATCAG	0_brunello_pub
genome_L2	1	245913	DEFB110	CTTAAACCGGCCAACATACCCGTCTCgCACCgAAGTCCAAGCTACCATACTCGTTTcGAGACGTCGAAAGGAACGAGTAGCAT	AAGTCCAAGCTACCATACTC	0_brunello_pub
genome_L2	1	10438	C1D	CTTAAACCGGCCAACATACCCGTCTCgCACCgAACCCAAGGAGTTAATCCTAGTTTcGAGACGTCGAAAGGAACGAGTAGCAT	AACCCAAGGAGTTAATCCTA	0_brunello_pub
genome_L2	1	285672	SREK1IP1	CTTAAACCGGCCAACATACCCGTCTCgCACCgGGTCTACTCGGAGAAAATTGGTTTcGAGACGTCGAAAGGAACGAGTAGCAT	GGTCTACTCGGAGAAAATTG	0_brunello_pub
genome_L2	1	492311	IGIP	CTTAAACCGGCCAACATACCCGTCTCgCACCgAGTGCTGGGAAATCACCATGGTTTcGAGACGTCGAAAGGAACGAGTAGCAT	AGTGCTGGGAAATCACCATG	0_brunello_pub
genome_L2	1	245934	DEFB121	CTTAAACCGGCCAACATACCCGTCTCgCACCgAACTGAGGCTAAGTGCTGTGGTTTcGAGACGTCGAAAGGAACGAGTAGCAT	AACTGAGGCTAAGTGCTGTG	0_brunello_pub
genome_L2	1	5440	POLR2K	CTTAAACCGGCCAACATACCCGTCTCgCACCgGCTAACAATGGACACCCAGAGTTTcGAGACGTCGAAAGGAACGAGTAGCAT	GCTAACAATGGACACCCAGA	0_brunello_pub
genome_L2	1	643394	SPINK9	CTTAAACCGGCCAACATACCCGTCTCgCACCgTCAGAGATACTCACTGAACAGTTTcGAGACGTCGAAAGGAACGAGTAGCAT	TCAGAGATACTCACTGAACA	0_brunello_pub
genome_L2	1	1073	CFL2	CTTAAACCGGCCAACATACCCGTCTCgCACCgTGACATTGGTGATACTGTAGGTTTcGAGACGTCGAAAGGAACGAGTAGCAT	TGACATTGGTGATACTGTAG	0_brunello_pub
genome_L2	1	6169	RPL38	CTTAAACCGGCCAACATACCCGTCTCgCACCgCAGCAGATACCTTTACACCCGTTTcGAGACGTCGAAAGGAACGAGTAGCAT	CAGCAGATACCTTTACACCC	0_brunello_pub
genome_L2	1	11157	LSM6	CTTAAACCGGCCAACATACCCGTCTCgCACCgAATTCTGGAGTGGATTATCGGTTTcGAGACGTCGAAAGGAACGAGTAGCAT	AATTCTGGAGTGGATTATCG	0_brunello_pub
genome_L2	1	387882	C12orf75	CTTAAACCGGCCAACATACCCGTCTCgCACCgCCGTAACAGAAGATGACAAGGTTTcGAGACGTCGAAAGGAACGAGTAGCAT	CCGTAACAGAAGATGACAAG	0_brunello_pub
genome_L2	1	7341	SUMO1	CTTAAACCGGCCAACATACCCGTCTCgCACCgGTGTTCCAATGAATTCACTCGTTTcGAGACGTCGAAAGGAACGAGTAGCAT	GTGTTCCAATGAATTCACTC	0_brunello_pub
genome_L2	1	245910	DEFB107A	CTTAAACCGGCCAACATACCCGTCTCgCACCgCTAATTAGTAAGAGAATGGAGTTTcGAGACGTCGAAAGGAACGAGTAGCAT	CTAATTAGTAAGAGAATGGA	0_brunello_pub
genome_L2	1	647087	C7orf73	CTTAAACCGGCCAACATACCCGTCTCgCACCgTGGATTTACACTGGGCAACGGTTTcGAGACGTCGAAAGGAACGAGTAGCAT	TGGATTTACACTGGGCAACG	0_brunello_pub
genome_L2	1	57226	LYRM2	CTTAAACCGGCCAACATACCCGTCTCgCACCgTTTAACGTTAGCGTCGCTGGGTTTcGAGACGTCGAAAGGAACGAGTAGCAT	TTTAACGTTAGCGTCGCTGG	0_brunello_pub
genome_L2	1	431704	RGS21	CTTAAACCGGCCAACATACCCGTCTCgCACCgCAACTGCGGAAACAATGACAGTTTcGAGACGTCGAAAGGAACGAGTAGCAT	CAACTGCGGAAACAATGACA	0_brunello_pub
genome_L2	1	114926	SMIM19	CTTAAACCGGCCAACATACCCGTCTCgCACCgTATGGAGTGATGGGTGACGAGTTTcGAGACGTCGAAAGGAACGAGTAGCAT	TATGGAGTGATGGGTGACGA	0_brunello_pub
genome_L2	1	503841	DEFB106B	CTTAAACCGGCCAACATACCCGTCTCgCACCgCTATAATGCTCCCACATGGCGTTTcGAGACGTCGAAAGGAACGAGTAGCAT	CTATAATGCTCCCACATGGC	0_brunello_pub
genome_L2	1	100288323	KRTAP21-3	CTTAAACCGGCCAACATACCCGTCTCgCACCgATAACCGTTACAGCCACAGTGTTTcGAGACGTCGAAAGGAACGAGTAGCAT	ATAACCGTTACAGCCACAGT	0_brunello_pub
genome_L2	1	503614	DEFB107B	CTTAAACCGGCCAACATACCCGTCTCgCACCgTTCATGGCTCCAGGCATCAGGTTTcGAGACGTCGAAAGGAACGAGTAGCAT	TTCATGGCTCCAGGCATCAG	0_brunello_pub
genome_L2	1	245909	DEFB106A	CTTAAACCGGCCAACATACCCGTCTCgCACCgTGGGGTCAGAAAGAAGAGCAGTTTcGAGACGTCGAAAGGAACGAGTAGCAT	TGGGGTCAGAAAGAAGAGCA	0_brunello_pub
genome_L2	1	494197	SPANXN5	CTTAAACCGGCCAACATACCCGTCTCgCACCgGCCCACTTCAAGCACCAATGGTTTcGAGACGTCGAAAGGAACGAGTAGCAT	GCCCACTTCAAGCACCAATG	0_brunello_pub
genome_L2	1	51691	LSM8	CTTAAACCGGCCAACATACCCGTCTCgCACCgAGTATTCAGCTCTTCACAGGGTTTcGAGACGTCGAAAGGAACGAGTAGCAT	AGTATTCAGCTCTTCACAGG	0_brunello_pub
genome_L2	1	51186	WBP5	CTTAAACCGGCCAACATACCCGTCTCgCACCgAGAGGAGGAGAAGCTAGAGGGTTTcGAGACGTCGAAAGGAACGAGTAGCAT	AGAGGAGGAGAAGCTAGAGG	0_brunello_pub
genome_L2	1	374969	CCDC23	CTTAAACCGGCCAACATACCCGTCTCgCACCgGAAGCAGAGACAAAGAGCAGGTTTcGAGACGTCGAAAGGAACGAGTAGCAT	GAAGCAGAGACAAAGAGCAG	0_brunello_pub
genome_L2	1	414149	ACBD7	CTTAAACCGGCCAACATACCCGTCTCgCACCgACAGGGCTGCAGAAGATGTGGTTTcGAGACGTCGAAAGGAACGAGTAGCAT	ACAGGGCTGCAGAAGATGTG	0_brunello_pub
genome_L2	1	92259	MRPS36	CTTAAACCGGCCAACATACCCGTCTCgCACCgCAGAAGCTTTGAGATCAGCAGTTTcGAGACGTCGAAAGGAACGAGTAGCAT	CAGAAGCTTTGAGATCAGCA	0_brunello_pub
genome_L2	1	6364	CCL20	CTTAAACCGGCCAACATACCCGTCTCgCACCgTACCTTCTGATTCGCCGCAGGTTTcGAGACGTCGAAAGGAACGAGTAGCAT	TACCTTCTGATTCGCCGCAG	0_brunello_pub
genome_L2	1	56943	ENY2	CTTAAACCGGCCAACATACCCGTCTCgCACCgACACGTTACTGTTGATGACTGTTTcGAGACGTCGAAAGGAACGAGTAGCAT	ACACGTTACTGTTGATGACT	0_brunello_pub
genome_L2	1	57415	C3orf14	CTTAAACCGGCCAACATACCCGTCTCgCACCgCAGAAAAGTCACTACAGACCGTTTcGAGACGTCGAAAGGAACGAGTAGCAT	CAGAAAAGTCACTACAGACC	0_brunello_pub
genome_L2	1	64922	LRRC19	CTTAAACCGGCCAACATACCCGTCTCgCACCgGCTGTTGGGGTAGCTACACAGTTTcGAGACGTCGAAAGGAACGAGTAGCAT	GCTGTTGGGGTAGCTACACA	0_brunello_pub
genome_L2	1	729967	MORN2	CTTAAACCGGCCAACATACCCGTCTCgCACCgGACTTACACATTCCCAAATGGTTTcGAGACGTCGAAAGGAACGAGTAGCAT	GACTTACACATTCCCAAATG	0_brunello_pub
genome_L2	1	7979	SEM1	CTTAAACCGGCCAACATACCCGTCTCgCACCgTGAAGATGCACATGTCTGGGGTTTcGAGACGTCGAAAGGAACGAGTAGCAT	TGAAGATGCACATGTCTGGG	0_brunello_pub
genome_L2	1	6779	STATH	CTTAAACCGGCCAACATACCCGTCTCgCACCgGGGAGCTGATTCATCTGAAGGTTTcGAGACGTCGAAAGGAACGAGTAGCAT	GGGAGCTGATTCATCTGAAG	0_brunello_pub
genome_L2	1	9168	TMSB10	CTTAAACCGGCCAACATACCCGTCTCgCACCgGGCAGACAAACCAGACATGGGTTTcGAGACGTCGAAAGGAACGAGTAGCAT	GGCAGACAAACCAGACATGG	0_brunello_pub
genome_L2	1	152100	CMC1	CTTAAACCGGCCAACATACCCGTCTCgCACCgTTCCCGCCCCGGTACCTGCGGTTTcGAGACGTCGAAAGGAACGAGTAGCAT	TTCCCGCCCCGGTACCTGCG	0_brunello_pub
genome_L2	1	138241	C9orf85	CTTAAACCGGCCAACATACCCGTCTCgCACCgACTTCAAGTTCACAGGCACAGTTTcGAGACGTCGAAAGGAACGAGTAGCAT	ACTTCAAGTTCACAGGCACA	0_brunello_pub
genome_L2	1	613211	DEFB134	CTTAAACCGGCCAACATACCCGTCTCgCACCgCTGCCAGCACTGGATCCCAAGTTTcGAGACGTCGAAAGGAACGAGTAGCAT	CTGCCAGCACTGGATCCCAA	0_brunello_pub
genome_L2	1	388649	C1orf146	CTTAAACCGGCCAACATACCCGTCTCgCACCgGTATTCGTAAGTTACAACCCGTTTcGAGACGTCGAAAGGAACGAGTAGCAT	GTATTCGTAAGTTACAACCC	0_brunello_pub
genome_L2	1	79145	CHCHD7	CTTAAACCGGCCAACATACCCGTCTCgCACCgGAATGCCCTCGGTAACACAGGTTTcGAGACGTCGAAAGGAACGAGTAGCAT	GAATGCCCTCGGTAACACAG	0_brunello_pub
genome_L2	1	9976	CLEC2B	CTTAAACCGGCCAACATACCCGTCTCgCACCgGGAAACCAATCCAATCATAGGTTTcGAGACGTCGAAAGGAACGAGTAGCAT	GGAAACCAATCCAATCATAG	0_brunello_pub
genome_L2	1	348235	SKA2	CTTAAACCGGCCAACATACCCGTCTCgCACCgCAACAGCAACTGGTTTAAAGGTTTcGAGACGTCGAAAGGAACGAGTAGCAT	CAACAGCAACTGGTTTAAAG	0_brunello_pub
genome_L2	1	152118	C3orf79	CTTAAACCGGCCAACATACCCGTCTCgCACCgTTGGATGAAAGCTCAGGAGTGTTTcGAGACGTCGAAAGGAACGAGTAGCAT	TTGGATGAAAGCTCAGGAGT	0_brunello_pub
genome_L2	1	165679	SPTSSB	CTTAAACCGGCCAACATACCCGTCTCgCACCgGTGTGAAGGAATATTTCTCCGTTTcGAGACGTCGAAAGGAACGAGTAGCAT	GTGTGAAGGAATATTTCTCC	0_brunello_pub
genome_L2	1	257313	UTS2B	CTTAAACCGGCCAACATACCCGTCTCgCACCgGGACGACCATATCTTACCCAGTTTcGAGACGTCGAAAGGAACGAGTAGCAT	GGACGACCATATCTTACCCA	0_brunello_pub
genome_L2	1	245936	DEFB123	CTTAAACCGGCCAACATACCCGTCTCgCACCgCCTTCTTGGAGCATCTGTAAGTTTcGAGACGTCGAAAGGAACGAGTAGCAT	CCTTCTTGGAGCATCTGTAA	0_brunello_pub
genome_L2	1	8905	AP1S2	CTTAAACCGGCCAACATACCCGTCTCgCACCgGGACAATGAACTAATTACCCGTTTcGAGACGTCGAAAGGAACGAGTAGCAT	GGACAATGAACTAATTACCC	0_brunello_pub
genome_L2	1	522	ATP5J	CTTAAACCGGCCAACATACCCGTCTCgCACCgGACGGCTGACCGAATGACAGGTTTcGAGACGTCGAAAGGAACGAGTAGCAT	GACGGCTGACCGAATGACAG	0_brunello_pub
genome_L2	1	150590	C2orf15	CTTAAACCGGCCAACATACCCGTCTCgCACCgGTGGATGATCACTTAATACGGTTTcGAGACGTCGAAAGGAACGAGTAGCAT	GTGGATGATCACTTAATACG	0_brunello_pub
genome_L2	1	144448	TSPAN19	CTTAAACCGGCCAACATACCCGTCTCgCACCgGGCATTCAGAATAGTCCACTGTTTcGAGACGTCGAAAGGAACGAGTAGCAT	GGCATTCAGAATAGTCCACT	0_brunello_pub
genome_L2	1	644890	MEIG1	CTTAAACCGGCCAACATACCCGTCTCgCACCgTGTGCAGGTAGATCGTTGGCGTTTcGAGACGTCGAAAGGAACGAGTAGCAT	TGTGCAGGTAGATCGTTGGC	0_brunello_pub
genome_L2	1	51002	TPRKB	CTTAAACCGGCCAACATACCCGTCTCgCACCgGCAGTTCACCTCTACAAACTGTTTcGAGACGTCGAAAGGAACGAGTAGCAT	GCAGTTCACCTCTACAAACT	0_brunello_pub
genome_L2	1	643802	LOC643802	CTTAAACCGGCCAACATACCCGTCTCgCACCgAAGGTGCAAAACACAGGACAGTTTcGAGACGTCGAAAGGAACGAGTAGCAT	AAGGTGCAAAACACAGGACA	0_brunello_pub
genome_L2	1	285888	CNPY1	CTTAAACCGGCCAACATACCCGTCTCgCACCgAATGAACGACTACAAGCTTGGTTTcGAGACGTCGAAAGGAACGAGTAGCAT	AATGAACGACTACAAGCTTG	0_brunello_pub
genome_L2	1	5121	PCP4	CTTAAACCGGCCAACATACCCGTCTCgCACCgCCTTTAGCGACAAGGTGCTGGTTTcGAGACGTCGAAAGGAACGAGTAGCAT	CCTTTAGCGACAAGGTGCTG	0_brunello_pub
genome_L2	1	55970	GNG12	CTTAAACCGGCCAACATACCCGTCTCgCACCgGTTCCTCACAGTAGGACATGGTTTcGAGACGTCGAAAGGAACGAGTAGCAT	GTTCCTCACAGTAGGACATG	0_brunello_pub
genome_L2	1	1164	CKS2	CTTAAACCGGCCAACATACCCGTCTCgCACCgTGATGTCTGAAGAGGAGTGGGTTTcGAGACGTCGAAAGGAACGAGTAGCAT	TGATGTCTGAAGAGGAGTGG	0_brunello_pub
genome_L2	1	415117	STX19	CTTAAACCGGCCAACATACCCGTCTCgCACCgGCAGCAACAGAAAAGTCTGGGTTTcGAGACGTCGAAAGGAACGAGTAGCAT	GCAGCAACAGAAAAGTCTGG	0_brunello_pub
genome_L2	1	245940	DEFB130	CTTAAACCGGCCAACATACCCGTCTCgCACCgTATCCAACTCCGGTTCCCAAGTTTcGAGACGTCGAAAGGAACGAGTAGCAT	TATCCAACTCCGGTTCCCAA	0_brunello_pub
genome_L2	1	154907	C7orf66	CTTAAACCGGCCAACATACCCGTCTCgCACCgGCTGTGATGACACCCAGTGAGTTTcGAGACGTCGAAAGGAACGAGTAGCAT	GCTGTGATGACACCCAGTGA	0_brunello_pub
genome_L2	1	1673	DEFB4A	CTTAAACCGGCCAACATACCCGTCTCgCACCgGCTCCCAGCCATCAGCCATGGTTTcGAGACGTCGAAAGGAACGAGTAGCAT	GCTCCCAGCCATCAGCCATG	0_brunello_pub
genome_L2	1	120526	DNAJC24	CTTAAACCGGCCAACATACCCGTCTCgCACCgAAAGAGAGTATGACCTGCAGGTTTcGAGACGTCGAAAGGAACGAGTAGCAT	AAAGAGAGTATGACCTGCAG	0_brunello_pub
genome_L2	1	3336	HSPE1	CTTAAACCGGCCAACATACCCGTCTCgCACCgGCTGCTGAAACTGTAACCAAGTTTcGAGACGTCGAAAGGAACGAGTAGCAT	GCTGCTGAAACTGTAACCAA	0_brunello_pub
genome_L2	1	100272147	CMC4	CTTAAACCGGCCAACATACCCGTCTCgCACCgTGTTGTGCTCAGTATCCCAAGTTTcGAGACGTCGAAAGGAACGAGTAGCAT	TGTTGTGCTCAGTATCCCAA	0_brunello_pub
genome_L2	1	404672	GTF2H5	CTTAAACCGGCCAACATACCCGTCTCgCACCgAACATGGTCAACGTCTTGAAGTTTcGAGACGTCGAAAGGAACGAGTAGCAT	AACATGGTCAACGTCTTGAA	0_brunello_pub
genome_L2	1	401466	C8orf59	CTTAAACCGGCCAACATACCCGTCTCgCACCgAGTTACCACTAATCTTAAGAGTTTcGAGACGTCGAAAGGAACGAGTAGCAT	AGTTACCACTAATCTTAAGA	0_brunello_pub
genome_L2	1	414325	DEFB103A	CTTAAACCGGCCAACATACCCGTCTCgCACCgTTTGTCATTGCAGGTCATGGGTTTcGAGACGTCGAAAGGAACGAGTAGCAT	TTTGTCATTGCAGGTCATGG	0_brunello_pub
genome_L2	1	116832	RPL39L	CTTAAACCGGCCAACATACCCGTCTCgCACCgGTTTCATCTGAATCCACTGGGTTTcGAGACGTCGAAAGGAACGAGTAGCAT	GTTTCATCTGAATCCACTGG	0_brunello_pub
genome_L2	1	285315	C3orf33	CTTAAACCGGCCAACATACCCGTCTCgCACCgTTAACCAGCAAAGCACCACGGTTTcGAGACGTCGAAAGGAACGAGTAGCAT	TTAACCAGCAAAGCACCACG	0_brunello_pub
genome_L2	1	100507341	SMIM18	CTTAAACCGGCCAACATACCCGTCTCgCACCgACCAAGGTACTGATAAACAGGTTTcGAGACGTCGAAAGGAACGAGTAGCAT	ACCAAGGTACTGATAAACAG	0_brunello_pub
genome_L2	1	153218	SPINK13	CTTAAACCGGCCAACATACCCGTCTCgCACCgATAAACGTGACTTCACTAGGGTTTcGAGACGTCGAAAGGAACGAGTAGCAT	ATAAACGTGACTTCACTAGG	0_brunello_pub
genome_L2	1	245939	DEFB128	CTTAAACCGGCCAACATACCCGTCTCgCACCgCTATTGCAGGAAGAAATGCAGTTTcGAGACGTCGAAAGGAACGAGTAGCAT	CTATTGCAGGAAGAAATGCA	0_brunello_pub
genome_L2	1	145788	C15orf65	CTTAAACCGGCCAACATACCCGTCTCgCACCgTTGCCAGGGTTCACACAAGGGTTTcGAGACGTCGAAAGGAACGAGTAGCAT	TTGCCAGGGTTCACACAAGG	0_brunello_pub
genome_L2	1	59351	PBOV1	CTTAAACCGGCCAACATACCCGTCTCgCACCgATGGTCAAGTGTGTCTGCAAGTTTcGAGACGTCGAAAGGAACGAGTAGCAT	ATGGTCAAGTGTGTCTGCAA	0_brunello_pub
genome_L2	1	6921	TCEB1	CTTAAACCGGCCAACATACCCGTCTCgCACCgACTTTCGATAGCACATGTGAGTTTcGAGACGTCGAAAGGAACGAGTAGCAT	ACTTTCGATAGCACATGTGA	0_brunello_pub
genome_L2	1	23658	LSM5	CTTAAACCGGCCAACATACCCGTCTCgCACCgAAAGGACGGCGATTACCTAAGTTTcGAGACGTCGAAAGGAACGAGTAGCAT	AAAGGACGGCGATTACCTAA	0_brunello_pub
genome_L2	1	100130933	SMIM6	CTTAAACCGGCCAACATACCCGTCTCgCACCgTAAGATGAGAAGCAGGACAGGTTTcGAGACGTCGAAAGGAACGAGTAGCAT	TAAGATGAGAAGCAGGACAG	0_brunello_pub
genome_L2	1	594857	NPS	CTTAAACCGGCCAACATACCCGTCTCgCACCgACACCAAAACACATGCATTGGTTTcGAGACGTCGAAAGGAACGAGTAGCAT	ACACCAAAACACATGCATTG	0_brunello_pub
genome_L2	1	100130890	TSTD3	CTTAAACCGGCCAACATACCCGTCTCgCACCgATGGTACATTGATAGACTCAGTTTcGAGACGTCGAAAGGAACGAGTAGCAT	ATGGTACATTGATAGACTCA	0_brunello_pub
genome_L2	1	101928436	LOC101928436	CTTAAACCGGCCAACATACCCGTCTCgCACCgGACAAATTGCTGCTGAGTGTGTTTcGAGACGTCGAAAGGAACGAGTAGCAT	GACAAATTGCTGCTGAGTGT	0_brunello_pub
genome_L2	1	399968	PATE4	CTTAAACCGGCCAACATACCCGTCTCgCACCgTCAACAACAGCCTATTTCAGGTTTcGAGACGTCGAAAGGAACGAGTAGCAT	TCAACAACAGCCTATTTCAG	0_brunello_pub
genome_L2	1	100288287	KRTAP22-2	CTTAAACCGGCCAACATACCCGTCTCgCACCgCCAGGCTACCATAATAGTTGGTTTcGAGACGTCGAAAGGAACGAGTAGCAT	CCAGGCTACCATAATAGTTG	0_brunello_pub
genome_L2	1	170622	COMMD6	CTTAAACCGGCCAACATACCCGTCTCgCACCgACATCGGACTTAGCATCCAGGTTTcGAGACGTCGAAAGGAACGAGTAGCAT	ACATCGGACTTAGCATCCAG	0_brunello_pub
genome_L2	1	6003	RGS13	CTTAAACCGGCCAACATACCCGTCTCgCACCgATAAGAAAATTGCCTCACGGGTTTcGAGACGTCGAAAGGAACGAGTAGCAT	ATAAGAAAATTGCCTCACGG	0_brunello_pub
genome_L2	1	55110	MAGOHB	CTTAAACCGGCCAACATACCCGTCTCgCACCgCTGTCGGCCAACCCTATCAGGTTTcGAGACGTCGAAAGGAACGAGTAGCAT	CTGTCGGCCAACCCTATCAG	0_brunello_pub
genome_L2	1	7295	TXN	CTTAAACCGGCCAACATACCCGTCTCgCACCgTAGTTGACTTCTCAGCCACGGTTTcGAGACGTCGAAAGGAACGAGTAGCAT	TAGTTGACTTCTCAGCCACG	0_brunello_pub
genome_L2	1	8739	HRK	CTTAAACCGGCCAACATACCCGTCTCgCACCgGCCTAGCGCCTTGAGCCGGGGTTTcGAGACGTCGAAAGGAACGAGTAGCAT	GCCTAGCGCCTTGAGCCGGG	0_brunello_pub
genome_L2	1	400410	ST20	CTTAAACCGGCCAACATACCCGTCTCgCACCgCAGGAGACTCACCTGAACCTGTTTcGAGACGTCGAAAGGAACGAGTAGCAT	CAGGAGACTCACCTGAACCT	0_brunello_pub
genome_L2	1	245927	DEFB113	CTTAAACCGGCCAACATACCCGTCTCgCACCgACAAGACACAGTGAAGACAAGTTTcGAGACGTCGAAAGGAACGAGTAGCAT	ACAAGACACAGTGAAGACAA	0_brunello_pub
genome_L2	1	163115	ZNF781	CTTAAACCGGCCAACATACCCGTCTCgCACCgCAGCATCAGAGAATTCACACGTTTcGAGACGTCGAAAGGAACGAGTAGCAT	CAGCATCAGAGAATTCACAC	0_brunello_pub
genome_L2	1	497661	C18orf32	CTTAAACCGGCCAACATACCCGTCTCgCACCgCCATATACGACTAACGAAGGGTTTcGAGACGTCGAAAGGAACGAGTAGCAT	CCATATACGACTAACGAAGG	0_brunello_pub
genome_L2	1	100500938	CCDC179	CTTAAACCGGCCAACATACCCGTCTCgCACCgATCCTTCAGAGGTCACTGAGGTTTcGAGACGTCGAAAGGAACGAGTAGCAT	ATCCTTCAGAGGTCACTGAG	0_brunello_pub
genome_L2	1	3627	CXCL10	CTTAAACCGGCCAACATACCCGTCTCgCACCgACTCACATGATCTCAACACGGTTTcGAGACGTCGAAAGGAACGAGTAGCAT	ACTCACATGATCTCAACACG	0_brunello_pub
genome_L2	1	503618	DEFB104B	CTTAAACCGGCCAACATACCCGTCTCgCACCgTGGACAGAATATGTGGTTATGTTTcGAGACGTCGAAAGGAACGAGTAGCAT	TGGACAGAATATGTGGTTAT	0_brunello_pub
genome_L2	1	388753	COA6	CTTAAACCGGCCAACATACCCGTCTCgCACCgGGAAAGACAGGTCTGCTGGGGTTTcGAGACGTCGAAAGGAACGAGTAGCAT	GGAAAGACAGGTCTGCTGGG	0_brunello_pub
genome_L2	1	5569	PKIA	CTTAAACCGGCCAACATACCCGTCTCgCACCgATCCTGGTTTCCTCTGCAAGGTTTcGAGACGTCGAAAGGAACGAGTAGCAT	ATCCTGGTTTCCTCTGCAAG	0_brunello_pub
genome_L2	1	347475	CCDC160	CTTAAACCGGCCAACATACCCGTCTCgCACCgACGACTGCAGATAGCAGCAAGTTTcGAGACGTCGAAAGGAACGAGTAGCAT	ACGACTGCAGATAGCAGCAA	0_brunello_pub
genome_L2	1	285381	DPH3	CTTAAACCGGCCAACATACCCGTCTCgCACCgTATTTCTATCCCTGCCCATGGTTTcGAGACGTCGAAAGGAACGAGTAGCAT	TATTTCTATCCCTGCCCATG	0_brunello_pub
genome_L2	1	286144	TRIQK	CTTAAACCGGCCAACATACCCGTCTCgCACCgCCAATATAGCTGCAAGTACAGTTTcGAGACGTCGAAAGGAACGAGTAGCAT	CCAATATAGCTGCAAGTACA	0_brunello_pub
genome_L2	1	387103	CENPW	CTTAAACCGGCCAACATACCCGTCTCgCACCgACTCGCTTTAGAAAGCCACGGTTTcGAGACGTCGAAAGGAACGAGTAGCAT	ACTCGCTTTAGAAAGCCACG	0_brunello_pub
genome_L2	1	200916	RPL22L1	CTTAAACCGGCCAACATACCCGTCTCgCACCgATGGCAAAACTGGAAATCTCGTTTcGAGACGTCGAAAGGAACGAGTAGCAT	ATGGCAAAACTGGAAATCTC	0_brunello_pub
genome_L2	1	7141	TNP1	CTTAAACCGGCCAACATACCCGTCTCgCACCgTAAAGAGTCATGGCATGAGGGTTTcGAGACGTCGAAAGGAACGAGTAGCAT	TAAAGAGTCATGGCATGAGG	0_brunello_pub
genome_L2	1	100127983	C8orf88	CTTAAACCGGCCAACATACCCGTCTCgCACCgAACACTCAGTGCATACAAAGGTTTcGAGACGTCGAAAGGAACGAGTAGCAT	AACACTCAGTGCATACAAAG	0_brunello_pub
genome_L2	1	90624	LYRM7	CTTAAACCGGCCAACATACCCGTCTCgCACCgAGCTCTTTAAAACACTGCACGTTTcGAGACGTCGAAAGGAACGAGTAGCAT	AGCTCTTTAAAACACTGCAC	0_brunello_pub
genome_L2	1	55845	BRK1	CTTAAACCGGCCAACATACCCGTCTCgCACCgGGTGCAGCGGGAGATTCACCGTTTcGAGACGTCGAAAGGAACGAGTAGCAT	GGTGCAGCGGGAGATTCACC	0_brunello_pub
genome_L2	1	23480	SEC61G	CTTAAACCGGCCAACATACCCGTCTCgCACCgAGAATTCCAGAAGATTGCCAGTTTcGAGACGTCGAAAGGAACGAGTAGCAT	AGAATTCCAGAAGATTGCCA	0_brunello_pub
genome_L2	1	1964	EIF1AX	CTTAAACCGGCCAACATACCCGTCTCgCACCgAAGAGGTTATGTCACATCAGGTTTcGAGACGTCGAAAGGAACGAGTAGCAT	AAGAGGTTATGTCACATCAG	0_brunello_pub
genome_L2	1	613227	HIGD1C	CTTAAACCGGCCAACATACCCGTCTCgCACCgCTTACCTATAGGGACAAAGGGTTTcGAGACGTCGAAAGGAACGAGTAGCAT	CTTACCTATAGGGACAAAGG	0_brunello_pub
genome_L2	1	440145	MZT1	CTTAAACCGGCCAACATACCCGTCTCgCACCgGCGGTGCGGGAGACCATGGAGTTTcGAGACGTCGAAAGGAACGAGTAGCAT	GCGGTGCGGGAGACCATGGA	0_brunello_pub
genome_L2	1	155465	AGR3	CTTAAACCGGCCAACATACCCGTCTCgCACCgGCACCTCTTGAGAGTGTCTGGTTTcGAGACGTCGAAAGGAACGAGTAGCAT	GCACCTCTTGAGAGTGTCTG	0_brunello_pub
genome_L2	1	245929	DEFB115	CTTAAACCGGCCAACATACCCGTCTCgCACCgAGAGTTTAATGTCTCCTGAGGTTTcGAGACGTCGAAAGGAACGAGTAGCAT	AGAGTTTAATGTCTCCTGAG	0_brunello_pub
genome_L2	1	2994	GYPB	CTTAAACCGGCCAACATACCCGTCTCgCACCgATCAGCATTAAGTACCACTGGTTTcGAGACGTCGAAAGGAACGAGTAGCAT	ATCAGCATTAAGTACCACTG	0_brunello_pub
genome_L2	1	81892	SLIRP	CTTAAACCGGCCAACATACCCGTCTCgCACCgGAGAAGAATTCCTTGGACTGGTTTcGAGACGTCGAAAGGAACGAGTAGCAT	GAGAAGAATTCCTTGGACTG	0_brunello_pub
genome_L2	1	493753	COA5	CTTAAACCGGCCAACATACCCGTCTCgCACCgCATAGGAAGGAAAATCACCTGTTTcGAGACGTCGAAAGGAACGAGTAGCAT	CATAGGAAGGAAAATCACCT	0_brunello_pub
genome_L2	1	9553	MRPL33	CTTAAACCGGCCAACATACCCGTCTCgCACCgGCCCCACTTACAGAAGACCGGTTTcGAGACGTCGAAAGGAACGAGTAGCAT	GCCCCACTTACAGAAGACCG	0_brunello_pub
genome_L2	1	337969	KRTAP19-2	CTTAAACCGGCCAACATACCCGTCTCgCACCgGAAGGATGCAGATATGGTTGGTTTcGAGACGTCGAAAGGAACGAGTAGCAT	GAAGGATGCAGATATGGTTG	0_brunello_pub
genome_L2	1	259240	WFDC9	CTTAAACCGGCCAACATACCCGTCTCgCACCgTCTGGAACAAAGATCCCTGTGTTTcGAGACGTCGAAAGGAACGAGTAGCAT	TCTGGAACAAAGATCCCTGT	0_brunello_pub
genome_L2	1	9419	CRIPT	CTTAAACCGGCCAACATACCCGTCTCgCACCgGATGGTGCTAGGAATACCACGTTTcGAGACGTCGAAAGGAACGAGTAGCAT	GATGGTGCTAGGAATACCAC	0_brunello_pub
genome_L2	1	127124	ATP6V1G3	CTTAAACCGGCCAACATACCCGTCTCgCACCgAAAGCGATTGAAGCAAGCCAGTTTcGAGACGTCGAAAGGAACGAGTAGCAT	AAAGCGATTGAAGCAAGCCA	0_brunello_pub
genome_L2	1	9341	VAMP3	CTTAAACCGGCCAACATACCCGTCTCgCACCgAATGCGAGTTAACGTGGACAGTTTcGAGACGTCGAAAGGAACGAGTAGCAT	AATGCGAGTTAACGTGGACA	0_brunello_pub
genome_L2	1	84661	DPY30	CTTAAACCGGCCAACATACCCGTCTCgCACCgCACAACTGTCTGATCCAGGTGTTTcGAGACGTCGAAAGGAACGAGTAGCAT	CACAACTGTCTGATCCAGGT	0_brunello_pub
genome_L2	1	4694	NDUFA1	CTTAAACCGGCCAACATACCCGTCTCgCACCgATCCACAGGTTCACTAACGGGTTTcGAGACGTCGAAAGGAACGAGTAGCAT	ATCCACAGGTTCACTAACGG	0_brunello_pub
genome_L2	1	795	S100G	CTTAAACCGGCCAACATACCCGTCTCgCACCgAGTCTCCTGAGGAACTGAAGGTTTcGAGACGTCGAAAGGAACGAGTAGCAT	AGTCTCCTGAGGAACTGAAG	0_brunello_pub
genome_L2	1	84100	ARL6	CTTAAACCGGCCAACATACCCGTCTCgCACCgGTGTTTGACATGTCAGGTCAGTTTcGAGACGTCGAAAGGAACGAGTAGCAT	GTGTTTGACATGTCAGGTCA	0_brunello_pub
genome_L2	1	9086	EIF1AY	CTTAAACCGGCCAACATACCCGTCTCgCACCgGATTACCTGAGCATACTCTGGTTTcGAGACGTCGAAAGGAACGAGTAGCAT	GATTACCTGAGCATACTCTG	0_brunello_pub
genome_L2	1	6637	SNRPG	CTTAAACCGGCCAACATACCCGTCTCgCACCgCATGTCCAAGGAATATTGCGGTTTcGAGACGTCGAAAGGAACGAGTAGCAT	CATGTCCAAGGAATATTGCG	0_brunello_pub
genome_L2	1	51569	UFM1	CTTAAACCGGCCAACATACCCGTCTCgCACCgACACTTTGTACGGCAGCCGTGTTTcGAGACGTCGAAAGGAACGAGTAGCAT	ACACTTTGTACGGCAGCCGT	0_brunello_pub
genome_L2	1	1176	AP3S1	CTTAAACCGGCCAACATACCCGTCTCgCACCgCTTGCAGAAATGGTGATGGGGTTTcGAGACGTCGAAAGGAACGAGTAGCAT	CTTGCAGAAATGGTGATGGG	0_brunello_pub
genome_L2	1	84288	EFCAB2	CTTAAACCGGCCAACATACCCGTCTCgCACCgGCTGCATGATCTGATTGCAGGTTTcGAGACGTCGAAAGGAACGAGTAGCAT	GCTGCATGATCTGATTGCAG	0_brunello_pub
genome_L2	1	492307	C8orf22	CTTAAACCGGCCAACATACCCGTCTCgCACCgGATGACGACAAACCACAGCAGTTTcGAGACGTCGAAAGGAACGAGTAGCAT	GATGACGACAAACCACAGCA	0_brunello_pub
genome_L2	1	102157402	AK6	CTTAAACCGGCCAACATACCCGTCTCgCACCgCAGGGAAGAAATCACAACCAGTTTcGAGACGTCGAAAGGAACGAGTAGCAT	CAGGGAAGAAATCACAACCA	0_brunello_pub
genome_L2	1	92482	BBIP1	CTTAAACCGGCCAACATACCCGTCTCgCACCgTGTGGAAGATATAATGACAAGTTTcGAGACGTCGAAAGGAACGAGTAGCAT	TGTGGAAGATATAATGACAA	0_brunello_pub
genome_L2	1	131076	CCDC58	CTTAAACCGGCCAACATACCCGTCTCgCACCgCAGTGGCGGTGTGAACTGTGGTTTcGAGACGTCGAAAGGAACGAGTAGCAT	CAGTGGCGGTGTGAACTGTG	0_brunello_pub
genome_L2	1	51026	GOLT1B	CTTAAACCGGCCAACATACCCGTCTCgCACCgTCGAAGATCATGCCTATCAAGTTTcGAGACGTCGAAAGGAACGAGTAGCAT	TCGAAGATCATGCCTATCAA	0_brunello_pub
genome_L2	1	1345	COX6C	CTTAAACCGGCCAACATACCCGTCTCgCACCgTAGCATTCGTGCTATCCCTGGTTTcGAGACGTCGAAAGGAACGAGTAGCAT	TAGCATTCGTGCTATCCCTG	0_brunello_pub
genome_L2	1	85437	ZCRB1	CTTAAACCGGCCAACATACCCGTCTCgCACCgGAGCAGCTGAGTTCATCCGAGTTTcGAGACGTCGAAAGGAACGAGTAGCAT	GAGCAGCTGAGTTCATCCGA	0_brunello_pub
genome_L2	1	51123	ZNF706	CTTAAACCGGCCAACATACCCGTCTCgCACCgGCTGGACAAAAGAAGAAACAGTTTcGAGACGTCGAAAGGAACGAGTAGCAT	GCTGGACAAAAGAAGAAACA	0_brunello_pub
genome_L2	1	9556	C14orf2	CTTAAACCGGCCAACATACCCGTCTCgCACCgTGGTGTAGTAGGGCTTCATGGTTTcGAGACGTCGAAAGGAACGAGTAGCAT	TGGTGTAGTAGGGCTTCATG	0_brunello_pub
genome_L2	1	504180	DEFB105B	CTTAAACCGGCCAACATACCCGTCTCgCACCgAGCTTGGTCGGGGAAAATGCGTTTcGAGACGTCGAAAGGAACGAGTAGCAT	AGCTTGGTCGGGGAAAATGC	0_brunello_pub
genome_L2	1	23519	ANP32D	CTTAAACCGGCCAACATACCCGTCTCgCACCgAGCAGTAACAGAGCCTCAGTGTTTcGAGACGTCGAAAGGAACGAGTAGCAT	AGCAGTAACAGAGCCTCAGT	0_brunello_pub
genome_L2	1	100169851	PATE3	CTTAAACCGGCCAACATACCCGTCTCgCACCgTCCAGGACTCACCCACAATGGTTTcGAGACGTCGAAAGGAACGAGTAGCAT	TCCAGGACTCACCCACAATG	0_brunello_pub
genome_L2	1	51065	RPS27L	CTTAAACCGGCCAACATACCCGTCTCgCACCgAGGTTGCTACAAGATCACCAGTTTcGAGACGTCGAAAGGAACGAGTAGCAT	AGGTTGCTACAAGATCACCA	0_brunello_pub
genome_L2	1	2792	GNGT1	CTTAAACCGGCCAACATACCCGTCTCgCACCgCGTTGAAGAACGATCTGGCGGTTTcGAGACGTCGAAAGGAACGAGTAGCAT	CGTTGAAGAACGATCTGGCG	0_brunello_pub
genome_L2	1	6902	TBCA	CTTAAACCGGCCAACATACCCGTCTCgCACCgGATCAAGATCAAGACCGGCGGTTTcGAGACGTCGAAAGGAACGAGTAGCAT	GATCAAGATCAAGACCGGCG	0_brunello_pub
genome_L2	1	140850	DEFB127	CTTAAACCGGCCAACATACCCGTCTCgCACCgCAGAGTAAATGAAGTGCCTGGTTTcGAGACGTCGAAAGGAACGAGTAGCAT	CAGAGTAAATGAAGTGCCTG	0_brunello_pub
genome_L2	1	259239	WFDC11	CTTAAACCGGCCAACATACCCGTCTCgCACCgACGGTGCTACTGTCTGTGCTGTTTcGAGACGTCGAAAGGAACGAGTAGCAT	ACGGTGCTACTGTCTGTGCT	0_brunello_pub
genome_L2	1	4697	NDUFA4	CTTAAACCGGCCAACATACCCGTCTCgCACCgAGCGGTCACGAACTTACGCTGTTTcGAGACGTCGAAAGGAACGAGTAGCAT	AGCGGTCACGAACTTACGCT	0_brunello_pub
genome_L2	1	245908	DEFB105A	CTTAAACCGGCCAACATACCCGTCTCgCACCgGAGTCGTGCAAGCTTGGTCGGTTTcGAGACGTCGAAAGGAACGAGTAGCAT	GAGTCGTGCAAGCTTGGTCG	0_brunello_pub
genome_L2	1	6690	SPINK1	CTTAAACCGGCCAACATACCCGTCTCgCACCgTTCCATCAGTCCCACAGACAGTTTcGAGACGTCGAAAGGAACGAGTAGCAT	TTCCATCAGTCCCACAGACA	0_brunello_pub
genome_L2	1	401505	TOMM5	CTTAAACCGGCCAACATACCCGTCTCgCACCgGATGAAACGGAAGATGCGCGGTTTcGAGACGTCGAAAGGAACGAGTAGCAT	GATGAAACGGAAGATGCGCG	0_brunello_pub
genome_L2	1	5619	PRM1	CTTAAACCGGCCAACATACCCGTCTCgCACCgGGCGGAGCTGCCAGACACGGGTTTcGAGACGTCGAAAGGAACGAGTAGCAT	GGCGGAGCTGCCAGACACGG	0_brunello_pub
genome_L2	1	51227	PIGP	CTTAAACCGGCCAACATACCCGTCTCgCACCgATTGTATGGATGGAGTCGAGGTTTcGAGACGTCGAAAGGAACGAGTAGCAT	ATTGTATGGATGGAGTCGAG	0_brunello_pub
genome_L2	1	5366	PMAIP1	CTTAAACCGGCCAACATACCCGTCTCgCACCgTCGAGTGTGCTACTCAACTCGTTTcGAGACGTCGAAAGGAACGAGTAGCAT	TCGAGTGTGCTACTCAACTC	0_brunello_pub
genome_L2	1	55166	CENPQ	CTTAAACCGGCCAACATACCCGTCTCgCACCgAGACCACAGAGTTAATGACTGTTTcGAGACGTCGAAAGGAACGAGTAGCAT	AGACCACAGAGTTAATGACT	0_brunello_pub
genome_L2	1	337985	KRTAP20-3	CTTAAACCGGCCAACATACCCGTCTCgCACCgGCCACAGTCCAGGATTCTAAGTTTcGAGACGTCGAAAGGAACGAGTAGCAT	GCCACAGTCCAGGATTCTAA	0_brunello_pub
genome_L2	1	11341	SCRG1	CTTAAACCGGCCAACATACCCGTCTCgCACCgTAGCAGCAAAGTTAGCCCAAGTTTcGAGACGTCGAAAGGAACGAGTAGCAT	TAGCAGCAAAGTTAGCCCAA	0_brunello_pub
genome_L2	1	64184	EDDM3B	CTTAAACCGGCCAACATACCCGTCTCgCACCgTCTGTACAAGCAGTGTGCATGTTTcGAGACGTCGAAAGGAACGAGTAGCAT	TCTGTACAAGCAGTGTGCAT	0_brunello_pub
genome_L2	1	258010	SVIP	CTTAAACCGGCCAACATACCCGTCTCgCACCgGAAAAGAGCAAAGCTTGCAGGTTTcGAGACGTCGAAAGGAACGAGTAGCAT	GAAAAGAGCAAAGCTTGCAG	0_brunello_pub
genome_L2	1	97	ACYP1	CTTAAACCGGCCAACATACCCGTCTCgCACCgTGGGTCCAGAACACTGACCGGTTTcGAGACGTCGAAAGGAACGAGTAGCAT	TGGGTCCAGAACACTGACCG	0_brunello_pub
genome_L2	1	57150	SMIM8	CTTAAACCGGCCAACATACCCGTCTCgCACCgGGTAACTCTTTCACTTTGCGGTTTcGAGACGTCGAAAGGAACGAGTAGCAT	GGTAACTCTTTCACTTTGCG	0_brunello_pub
genome_L2	1	27230	SERP1	CTTAAACCGGCCAACATACCCGTCTCgCACCgATGAAGAGAGCCAATAACCAGTTTcGAGACGTCGAAAGGAACGAGTAGCAT	ATGAAGAGAGCCAATAACCA	0_brunello_pub
genome_L2	1	2653	GCSH	CTTAAACCGGCCAACATACCCGTCTCgCACCgGCGCTTACCCGAGAGCAGAGGTTTcGAGACGTCGAAAGGAACGAGTAGCAT	GCGCTTACCCGAGAGCAGAG	0_brunello_pub
genome_L2	1	81563	C1orf21	CTTAAACCGGCCAACATACCCGTCTCgCACCgTGAGTATAGGATCAAACCAGGTTTcGAGACGTCGAAAGGAACGAGTAGCAT	TGAGTATAGGATCAAACCAG	0_brunello_pub
genome_L2	1	6170	RPL39	CTTAAACCGGCCAACATACCCGTCTCgCACCgAAAATCGTCCCATTCCCCAGGTTTcGAGACGTCGAAAGGAACGAGTAGCAT	AAAATCGTCCCATTCCCCAG	0_brunello_pub
genome_L2	1	6373	CXCL11	CTTAAACCGGCCAACATACCCGTCTCgCACCgAGAGGACGCTGTCTTTGCATGTTTcGAGACGTCGAAAGGAACGAGTAGCAT	AGAGGACGCTGTCTTTGCAT	0_brunello_pub
genome_L2	1	154872	C7orf77	CTTAAACCGGCCAACATACCCGTCTCgCACCgCAAGGCTCCTGAAATCACGCGTTTcGAGACGTCGAAAGGAACGAGTAGCAT	CAAGGCTCCTGAAATCACGC	0_brunello_pub
genome_L2	1	10876	EDDM3A	CTTAAACCGGCCAACATACCCGTCTCgCACCgGTGCATGCATCAATGAGAAGGTTTcGAGACGTCGAAAGGAACGAGTAGCAT	GTGCATGCATCAATGAGAAG	0_brunello_pub
genome_L2	1	730159	LOC730159	CTTAAACCGGCCAACATACCCGTCTCgCACCgTGATGGAACTGTCTGGACAAGTTTcGAGACGTCGAAAGGAACGAGTAGCAT	TGATGGAACTGTCTGGACAA	0_brunello_pub
genome_L2	1	440957	SMIM4	CTTAAACCGGCCAACATACCCGTCTCgCACCgATCATGATTAAAGTGCGCGTGTTTcGAGACGTCGAAAGGAACGAGTAGCAT	ATCATGATTAAAGTGCGCGT	0_brunello_pub
genome_L2	1	84419	C15orf48	CTTAAACCGGCCAACATACCCGTCTCgCACCgCTTGGTGGTGTTCATGACTGGTTTcGAGACGTCGAAAGGAACGAGTAGCAT	CTTGGTGGTGTTCATGACTG	0_brunello_pub
genome_L2	1	642597	C18orf42	CTTAAACCGGCCAACATACCCGTCTCgCACCgACCTGGAAATGAGCCTGAAGGTTTcGAGACGTCGAAAGGAACGAGTAGCAT	ACCTGGAAATGAGCCTGAAG	0_brunello_pub
genome_L2	1	100131902	KRTAP25-1	CTTAAACCGGCCAACATACCCGTCTCgCACCgATTGACAGCCATAAGAGACAGTTTcGAGACGTCGAAAGGAACGAGTAGCAT	ATTGACAGCCATAAGAGACA	0_brunello_pub
genome_L2	1	84992	PIGY	CTTAAACCGGCCAACATACCCGTCTCgCACCgAGTCCTGCTAAAGAAACCAGGTTTcGAGACGTCGAAAGGAACGAGTAGCAT	AGTCCTGCTAAAGAAACCAG	0_brunello_pub
genome_L2	1	1475	CSTA	CTTAAACCGGCCAACATACCCGTCTCgCACCgGATACCTGGAGGCTTATCTGGTTTcGAGACGTCGAAAGGAACGAGTAGCAT	GATACCTGGAGGCTTATCTG	0_brunello_pub
genome_L2	1	27089	UQCRQ	CTTAAACCGGCCAACATACCCGTCTCgCACCgATTCCTTTAGTGAAGACGTGGTTTcGAGACGTCGAAAGGAACGAGTAGCAT	ATTCCTTTAGTGAAGACGTG	0_brunello_pub
genome_L2	1	285141	ERICH2	CTTAAACCGGCCAACATACCCGTCTCgCACCgCTATGAACCAGAAAATCCTGGTTTcGAGACGTCGAAAGGAACGAGTAGCAT	CTATGAACCAGAAAATCCTG	0_brunello_pub
genome_L2	1	100303755	PET117	CTTAAACCGGCCAACATACCCGTCTCgCACCgCTGCTGCTTCACATGTACGCGTTTcGAGACGTCGAAAGGAACGAGTAGCAT	CTGCTGCTTCACATGTACGC	0_brunello_pub
genome_L2	1	2958	GTF2A2	CTTAAACCGGCCAACATACCCGTCTCgCACCgACAGATTCTGCGATAATGTGGTTTcGAGACGTCGAAAGGAACGAGTAGCAT	ACAGATTCTGCGATAATGTG	0_brunello_pub
genome_L2	1	10563	CXCL13	CTTAAACCGGCCAACATACCCGTCTCgCACCgAGGTCTATTACACAAGCTTGGTTTcGAGACGTCGAAAGGAACGAGTAGCAT	AGGTCTATTACACAAGCTTG	0_brunello_pub
genome_L2	1	29097	CNIH4	CTTAAACCGGCCAACATACCCGTCTCgCACCgAGATACATTATGGTGCCGAGGTTTcGAGACGTCGAAAGGAACGAGTAGCAT	AGATACATTATGGTGCCGAG	0_brunello_pub
genome_L2	1	1672	DEFB1	CTTAAACCGGCCAACATACCCGTCTCgCACCgCAGGTACCAGAGCTTACCTGGTTTcGAGACGTCGAAAGGAACGAGTAGCAT	CAGGTACCAGAGCTTACCTG	0_brunello_pub
genome_L2	1	57128	LYRM4	CTTAAACCGGCCAACATACCCGTCTCgCACCgTTAGAACATATGCTGTCAGGGTTTcGAGACGTCGAAAGGAACGAGTAGCAT	TTAGAACATATGCTGTCAGG	0_brunello_pub
genome_L2	1	60592	SCOC	CTTAAACCGGCCAACATACCCGTCTCgCACCgATGATGAATGCTGACATGGAGTTTcGAGACGTCGAAAGGAACGAGTAGCAT	ATGATGAATGCTGACATGGA	0_brunello_pub
genome_L2	1	387707	CC2D2B	CTTAAACCGGCCAACATACCCGTCTCgCACCgCTAACACTGACGTTCCCAAGGTTTcGAGACGTCGAAAGGAACGAGTAGCAT	CTAACACTGACGTTCCCAAG	0_brunello_pub
genome_L2	1	86614	HSFY1	CTTAAACCGGCCAACATACCCGTCTCgCACCgTTCACACAATGGAGACCTAGGTTTcGAGACGTCGAAAGGAACGAGTAGCAT	TTCACACAATGGAGACCTAG	0_brunello_pub
genome_L2	1	53938	PPIL3	CTTAAACCGGCCAACATACCCGTCTCgCACCgGAGGACACCCAAAACATGTGGTTTcGAGACGTCGAAAGGAACGAGTAGCAT	GAGGACACCCAAAACATGTG	0_brunello_pub
genome_L2	1	5343	PLGLB1	CTTAAACCGGCCAACATACCCGTCTCgCACCgACGACGATGAAAATACCTGCGTTTcGAGACGTCGAAAGGAACGAGTAGCAT	ACGACGATGAAAATACCTGC	0_brunello_pub
genome_L2	1	255919	CNEP1R1	CTTAAACCGGCCAACATACCCGTCTCgCACCgTGCAACCTGCTACTGGACGCGTTTcGAGACGTCGAAAGGAACGAGTAGCAT	TGCAACCTGCTACTGGACGC	0_brunello_pub
genome_L2	1	3375	IAPP	CTTAAACCGGCCAACATACCCGTCTCgCACCgCCAGTCATCAGGTGGAAAAGGTTTcGAGACGTCGAAAGGAACGAGTAGCAT	CCAGTCATCAGGTGGAAAAG	0_brunello_pub
genome_L2	1	118924	FRA10AC1	CTTAAACCGGCCAACATACCCGTCTCgCACCgTAGATTCCTATGGAATGAGGGTTTcGAGACGTCGAAAGGAACGAGTAGCAT	TAGATTCCTATGGAATGAGG	0_brunello_pub
genome_L2	1	51371	POMP	CTTAAACCGGCCAACATACCCGTCTCgCACCgACCCTGAATGTTTCTCAGTGGTTTcGAGACGTCGAAAGGAACGAGTAGCAT	ACCCTGAATGTTTCTCAGTG	0_brunello_pub
genome_L2	1	6235	RPS29	CTTAAACCGGCCAACATACCCGTCTCgCACCgCGTGTCTGTTCAAACCGGCAGTTTcGAGACGTCGAAAGGAACGAGTAGCAT	CGTGTCTGTTCAAACCGGCA	0_brunello_pub
genome_L2	1	55916	NXT2	CTTAAACCGGCCAACATACCCGTCTCgCACCgGGCAATCTAACATATTGACCGTTTcGAGACGTCGAAAGGAACGAGTAGCAT	GGCAATCTAACATATTGACC	0_brunello_pub
genome_L2	1	84281	C2orf88	CTTAAACCGGCCAACATACCCGTCTCgCACCgATCACAGTATTGGTCCCTGGGTTTcGAGACGTCGAAAGGAACGAGTAGCAT	ATCACAGTATTGGTCCCTGG	0_brunello_pub
genome_L2	1	1349	COX7B	CTTAAACCGGCCAACATACCCGTCTCgCACCgAATCAGGTGTACGTTTCTGGGTTTcGAGACGTCGAAAGGAACGAGTAGCAT	AATCAGGTGTACGTTTCTGG	0_brunello_pub
genome_L2	1	7381	UQCRB	CTTAAACCGGCCAACATACCCGTCTCgCACCgGCGAGATGATACAATATACGGTTTcGAGACGTCGAAAGGAACGAGTAGCAT	GCGAGATGATACAATATACG	0_brunello_pub
genome_L2	1	5342	PLGLB2	CTTAAACCGGCCAACATACCCGTCTCgCACCgTGTCACTAAGAAGCAGCTGGGTTTcGAGACGTCGAAAGGAACGAGTAGCAT	TGTCACTAAGAAGCAGCTGG	0_brunello_pub
genome_L2	1	6613	SUMO2	CTTAAACCGGCCAACATACCCGTCTCgCACCgCCTATTGTGAACGACAGGTGGTTTcGAGACGTCGAAAGGAACGAGTAGCAT	CCTATTGTGAACGACAGGTG	0_brunello_pub
genome_L2	1	2764	GMFB	CTTAAACCGGCCAACATACCCGTCTCgCACCgCTGGAGAAAATAAAGCACAGGTTTcGAGACGTCGAAAGGAACGAGTAGCAT	CTGGAGAAAATAAAGCACAG	0_brunello_pub
genome_L2	1	4717	NDUFC1	CTTAAACCGGCCAACATACCCGTCTCgCACCgGGAAAGGGGACGCAGCAAGGGTTTcGAGACGTCGAAAGGAACGAGTAGCAT	GGAAAGGGGACGCAGCAAGG	0_brunello_pub
genome_L2	1	6156	RPL30	CTTAAACCGGCCAACATACCCGTCTCgCACCgAAAGTGGGAAGTACGTCCTGGTTTcGAGACGTCGAAAGGAACGAGTAGCAT	AAAGTGGGAAGTACGTCCTG	0_brunello_pub
genome_L2	1	150678	MYEOV2	CTTAAACCGGCCAACATACCCGTCTCgCACCgGGTGGACGAGATGTTCCCCGGTTTcGAGACGTCGAAAGGAACGAGTAGCAT	GGTGGACGAGATGTTCCCCG	0_brunello_pub
genome_L2	1	83657	DYNLRB2	CTTAAACCGGCCAACATACCCGTCTCgCACCgGAGGATCCAGAGTCATAAAGGTTTcGAGACGTCGAAAGGAACGAGTAGCAT	GAGGATCCAGAGTCATAAAG	0_brunello_pub
genome_L2	1	131118	DNAJC19	CTTAAACCGGCCAACATACCCGTCTCgCACCgTCATGGCTTGCAAAACGTAAGTTTcGAGACGTCGAAAGGAACGAGTAGCAT	TCATGGCTTGCAAAACGTAA	0_brunello_pub
genome_L2	1	26996	GPR160	CTTAAACCGGCCAACATACCCGTCTCgCACCgGGTCTCCCAAAACATAAGCAGTTTcGAGACGTCGAAAGGAACGAGTAGCAT	GGTCTCCCAAAACATAAGCA	0_brunello_pub
genome_L2	1	56849	TCEAL7	CTTAAACCGGCCAACATACCCGTCTCgCACCgGTGCAGCGTGCCAAAGAGGGGTTTcGAGACGTCGAAAGGAACGAGTAGCAT	GTGCAGCGTGCCAAAGAGGG	0_brunello_pub
genome_L2	1	149643	SPATA45	CTTAAACCGGCCAACATACCCGTCTCgCACCgGCTTACTGAGAGTTCAAAAGGTTTcGAGACGTCGAAAGGAACGAGTAGCAT	GCTTACTGAGAGTTCAAAAG	0_brunello_pub
genome_L2	1	29796	UQCR10	CTTAAACCGGCCAACATACCCGTCTCgCACCgCAATTTCGAAGTCAACGTCGGTTTcGAGACGTCGAAAGGAACGAGTAGCAT	CAATTTCGAAGTCAACGTCG	0_brunello_pub
genome_L2	1	4958	OMD	CTTAAACCGGCCAACATACCCGTCTCgCACCgTAGAGTTGCTGAATGTGCATGTTTcGAGACGTCGAAAGGAACGAGTAGCAT	TAGAGTTGCTGAATGTGCAT	0_brunello_pub
genome_L2	1	757	TMEM50B	CTTAAACCGGCCAACATACCCGTCTCgCACCgGAGTGAGAGAAGAAATGCTGGTTTcGAGACGTCGAAAGGAACGAGTAGCAT	GAGTGAGAGAAGAAATGCTG	0_brunello_pub
genome_L2	1	9083	BPY2	CTTAAACCGGCCAACATACCCGTCTCgCACCgGCCCTCTGTAAGCAGCACCTGTTTcGAGACGTCGAAAGGAACGAGTAGCAT	GCCCTCTGTAAGCAGCACCT	0_brunello_pub
genome_L2	1	54543	TOMM7	CTTAAACCGGCCAACATACCCGTCTCgCACCgTGACCCAGGTAAATCACAAGGTTTcGAGACGTCGAAAGGAACGAGTAGCAT	TGACCCAGGTAAATCACAAG	0_brunello_pub
genome_L2	1	27258	LSM3	CTTAAACCGGCCAACATACCCGTCTCgCACCgGCTGAGCCTGATAAGATCCAGTTTcGAGACGTCGAAAGGAACGAGTAGCAT	GCTGAGCCTGATAAGATCCA	0_brunello_pub
genome_L2	1	3574	IL7	CTTAAACCGGCCAACATACCCGTCTCgCACCgGGCAACAGAACAAGGATCAGGTTTcGAGACGTCGAAAGGAACGAGTAGCAT	GGCAACAGAACAAGGATCAG	0_brunello_pub
genome_L2	1	57001	SDHAF3	CTTAAACCGGCCAACATACCCGTCTCgCACCgTAAGACCGTTGGTTCTGACGGTTTcGAGACGTCGAAAGGAACGAGTAGCAT	TAAGACCGTTGGTTCTGACG	0_brunello_pub
genome_L2	1	28985	MCTS1	CTTAAACCGGCCAACATACCCGTCTCgCACCgATCCTGTCAAAATAGTCCGAGTTTcGAGACGTCGAAAGGAACGAGTAGCAT	ATCCTGTCAAAATAGTCCGA	0_brunello_pub
genome_L2	1	84560	MT4	CTTAAACCGGCCAACATACCCGTCTCgCACCgCACATTTGGCACAGCCCGGGGTTTcGAGACGTCGAAAGGAACGAGTAGCAT	CACATTTGGCACAGCCCGGG	0_brunello_pub
genome_L2	1	148581	UBE2U	CTTAAACCGGCCAACATACCCGTCTCgCACCgAATACAGTAGACCCACACACGTTTcGAGACGTCGAAAGGAACGAGTAGCAT	AATACAGTAGACCCACACAC	0_brunello_pub
genome_L2	1	55801	IL26	CTTAAACCGGCCAACATACCCGTCTCgCACCgCAAGAAAATACGCTTTGTGGGTTTcGAGACGTCGAAAGGAACGAGTAGCAT	CAAGAAAATACGCTTTGTGG	0_brunello_pub
genome_L2	1	8926	SNURF	CTTAAACCGGCCAACATACCCGTCTCgCACCgGTAGGTGTCAGTTGTACCCGGTTTcGAGACGTCGAAAGGAACGAGTAGCAT	GTAGGTGTCAGTTGTACCCG	0_brunello_pub
genome_L2	1	245911	DEFB108B	CTTAAACCGGCCAACATACCCGTCTCgCACCgCCTCTTCTTCATGTAGCCAGGTTTcGAGACGTCGAAAGGAACGAGTAGCAT	CCTCTTCTTCATGTAGCCAG	0_brunello_pub
genome_L2	1	23484	LEPROTL1	CTTAAACCGGCCAACATACCCGTCTCgCACCgCAGTCCGATTGCTCCTCCAAGTTTcGAGACGTCGAAAGGAACGAGTAGCAT	CAGTCCGATTGCTCCTCCAA	0_brunello_pub
genome_L2	1	245932	DEFB119	CTTAAACCGGCCAACATACCCGTCTCgCACCgTTCACGTTACCTGATATCACGTTTcGAGACGTCGAAAGGAACGAGTAGCAT	TTCACGTTACCTGATATCAC	0_brunello_pub
genome_L2	1	246184	CDC26	CTTAAACCGGCCAACATACCCGTCTCgCACCgGAACATTCGAAAGGACCTGGGTTTcGAGACGTCGAAAGGAACGAGTAGCAT	GAACATTCGAAAGGACCTGG	0_brunello_pub
genome_L2	1	4477	MSMB	CTTAAACCGGCCAACATACCCGTCTCgCACCgATTGCATAAAGTCACGAAGGGTTTcGAGACGTCGAAAGGAACGAGTAGCAT	ATTGCATAAAGTCACGAAGG	0_brunello_pub
genome_L2	1	6119	RPA3	CTTAAACCGGCCAACATACCCGTCTCgCACCgGGTTGGAAGAGTAACCGCCAGTTTcGAGACGTCGAAAGGAACGAGTAGCAT	GGTTGGAAGAGTAACCGCCA	0_brunello_pub
genome_L2	1	5570	PKIB	CTTAAACCGGCCAACATACCCGTCTCgCACCgTGTCTGGTAAGGCATTCCGGGTTTcGAGACGTCGAAAGGAACGAGTAGCAT	TGTCTGGTAAGGCATTCCGG	0_brunello_pub
genome_L2	1	475	ATOX1	CTTAAACCGGCCAACATACCCGTCTCgCACCgTCAGAAGCACGAGTTCTCTGGTTTcGAGACGTCGAAAGGAACGAGTAGCAT	TCAGAAGCACGAGTTCTCTG	0_brunello_pub
genome_L2	1	280664	WFDC10B	CTTAAACCGGCCAACATACCCGTCTCgCACCgTGGATGCATAGATCTATGCTGTTTcGAGACGTCGAAAGGAACGAGTAGCAT	TGGATGCATAGATCTATGCT	0_brunello_pub
genome_L2	1	6993	DYNLT1	CTTAAACCGGCCAACATACCCGTCTCgCACCgGCTATAGAAAGCGCAATTGGGTTTcGAGACGTCGAAAGGAACGAGTAGCAT	GCTATAGAAAGCGCAATTGG	0_brunello_pub
genome_L2	1	90639	COX19	CTTAAACCGGCCAACATACCCGTCTCgCACCgAGCTTCCCGCTGGATCACTTGTTTcGAGACGTCGAAAGGAACGAGTAGCAT	AGCTTCCCGCTGGATCACTT	0_brunello_pub
genome_L2	1	643155	SMIM15	CTTAAACCGGCCAACATACCCGTCTCgCACCgACAGCACTTGCTAGGAACAGGTTTcGAGACGTCGAAAGGAACGAGTAGCAT	ACAGCACTTGCTAGGAACAG	0_brunello_pub
genome_L2	1	1350	COX7C	CTTAAACCGGCCAACATACCCGTCTCgCACCgTGTTGGGCCAGAGCATCCGGGTTTcGAGACGTCGAAAGGAACGAGTAGCAT	TGTTGGGCCAGAGCATCCGG	0_brunello_pub
genome_L2	1	728591	CCDC169	CTTAAACCGGCCAACATACCCGTCTCgCACCgTGTCTATGAACGAATGCCAGGTTTcGAGACGTCGAAAGGAACGAGTAGCAT	TGTCTATGAACGAATGCCAG	0_brunello_pub
genome_L2	1	404552	SCGB1D4	CTTAAACCGGCCAACATACCCGTCTCgCACCgTTGGCTGCAAGAGCTTCTGGGTTTcGAGACGTCGAAAGGAACGAGTAGCAT	TTGGCTGCAAGAGCTTCTGG	0_brunello_pub
genome_L2	1	613210	DEFB136	CTTAAACCGGCCAACATACCCGTCTCgCACCgGCAATCCACCTGTATCCTGGGTTTcGAGACGTCGAAAGGAACGAGTAGCAT	GCAATCCACCTGTATCCTGG	0_brunello_pub
genome_L2	1	1163	CKS1B	CTTAAACCGGCCAACATACCCGTCTCgCACCgTTCGGACAAATACGACGACGGTTTcGAGACGTCGAAAGGAACGAGTAGCAT	TTCGGACAAATACGACGACG	0_brunello_pub
genome_L2	1	4698	NDUFA5	CTTAAACCGGCCAACATACCCGTCTCgCACCgTTAGAAGACCAACTTCAAGGGTTTcGAGACGTCGAAAGGAACGAGTAGCAT	TTAGAAGACCAACTTCAAGG	0_brunello_pub
genome_L2	1	9768	KIAA0101	CTTAAACCGGCCAACATACCCGTCTCgCACCgATTCGACATCAGTTTCATCGGTTTcGAGACGTCGAAAGGAACGAGTAGCAT	ATTCGACATCAGTTTCATCG	0_brunello_pub
genome_L2	1	9412	MED21	CTTAAACCGGCCAACATACCCGTCTCgCACCgATTGGAGTATTGCAGCAATGGTTTcGAGACGTCGAAAGGAACGAGTAGCAT	ATTGGAGTATTGCAGCAATG	0_brunello_pub
genome_L2	1	25978	CHMP2B	CTTAAACCGGCCAACATACCCGTCTCgCACCgGAACAGAATCGAGAGTTACGGTTTcGAGACGTCGAAAGGAACGAGTAGCAT	GAACAGAATCGAGAGTTACG	0_brunello_pub
genome_L2	1	3576	CXCL8	CTTAAACCGGCCAACATACCCGTCTCgCACCgCAGAGCTGCAGAAATCAGGAGTTTcGAGACGTCGAAAGGAACGAGTAGCAT	CAGAGCTGCAGAAATCAGGA	0_brunello_pub
genome_L2	1	201229	LYRM9	CTTAAACCGGCCAACATACCCGTCTCgCACCgAAGTATCGGTAGAGCTGCAGGTTTcGAGACGTCGAAAGGAACGAGTAGCAT	AAGTATCGGTAGAGCTGCAG	0_brunello_pub
genome_L2	1	4246	SCGB2A1	CTTAAACCGGCCAACATACCCGTCTCgCACCgCACCTGCATAGCAGTGCAGGGTTTcGAGACGTCGAAAGGAACGAGTAGCAT	CACCTGCATAGCAGTGCAGG	0_brunello_pub
genome_L2	1	171483	FAM9B	CTTAAACCGGCCAACATACCCGTCTCgCACCgAAGAAGCCAGAAGATACTGCGTTTcGAGACGTCGAAAGGAACGAGTAGCAT	AAGAAGCCAGAAGATACTGC	0_brunello_pub
genome_L2	1	253582	TMEM244	CTTAAACCGGCCAACATACCCGTCTCgCACCgCATCACGCAGCCCATGCTCAGTTTcGAGACGTCGAAAGGAACGAGTAGCAT	CATCACGCAGCCCATGCTCA	0_brunello_pub
genome_L2	1	28977	MRPL42	CTTAAACCGGCCAACATACCCGTCTCgCACCgATGGAATGTCCACAGAAGGGGTTTcGAGACGTCGAAAGGAACGAGTAGCAT	ATGGAATGTCCACAGAAGGG	0_brunello_pub
genome_L2	1	6691	SPINK2	CTTAAACCGGCCAACATACCCGTCTCgCACCgACCAAATTGAGGGATCAGAGGTTTcGAGACGTCGAAAGGAACGAGTAGCAT	ACCAAATTGAGGGATCAGAG	0_brunello_pub
genome_L2	1	90410	IFT20	CTTAAACCGGCCAACATACCCGTCTCgCACCgGCTGAGGGTGTTGGACCCAGGTTTcGAGACGTCGAAAGGAACGAGTAGCAT	GCTGAGGGTGTTGGACCCAG	0_brunello_pub
genome_L2	1	222659	PXT1	CTTAAACCGGCCAACATACCCGTCTCgCACCgCACATTGTTGCAAATCACTGGTTTcGAGACGTCGAAAGGAACGAGTAGCAT	CACATTGTTGCAAATCACTG	0_brunello_pub
genome_L2	1	84987	COX14	CTTAAACCGGCCAACATACCCGTCTCgCACCgGGTAGACTCGGACACTGCAGGTTTcGAGACGTCGAAAGGAACGAGTAGCAT	GGTAGACTCGGACACTGCAG	0_brunello_pub
genome_L2	1	653067	XAGE1E	CTTAAACCGGCCAACATACCCGTCTCgCACCgAAAGTCGGGATCCTACACCTGTTTcGAGACGTCGAAAGGAACGAGTAGCAT	AAAGTCGGGATCCTACACCT	0_brunello_pub
genome_L2	1	79161	TMEM243	CTTAAACCGGCCAACATACCCGTCTCgCACCgGGACAACAGACCTCTGTTTGGTTTcGAGACGTCGAAAGGAACGAGTAGCAT	GGACAACAGACCTCTGTTTG	0_brunello_pub
genome_L2	1	6224	RPS20	CTTAAACCGGCCAACATACCCGTCTCgCACCgACCAGTTCGAATGCCTACCAGTTTcGAGACGTCGAAAGGAACGAGTAGCAT	ACCAGTTCGAATGCCTACCA	0_brunello_pub
genome_L2	1	122553	TRAPPC6B	CTTAAACCGGCCAACATACCCGTCTCgCACCgGAAAACATGGGGTTTCGAGTGTTTcGAGACGTCGAAAGGAACGAGTAGCAT	GAAAACATGGGGTTTCGAGT	0_brunello_pub
genome_L2	1	56900	TMEM167B	CTTAAACCGGCCAACATACCCGTCTCgCACCgTCAGAGAAGAAGGGTGTTTGGTTTcGAGACGTCGAAAGGAACGAGTAGCAT	TCAGAGAAGAAGGGTGTTTG	0_brunello_pub
genome_L2	1	554251	FBXO48	CTTAAACCGGCCAACATACCCGTCTCgCACCgTCACACAGAAGCGAACTCTGGTTTcGAGACGTCGAAAGGAACGAGTAGCAT	TCACACAGAAGCGAACTCTG	0_brunello_pub
genome_L2	1	6164	RPL34	CTTAAACCGGCCAACATACCCGTCTCgCACCgTATTGTAGGAAAGCCTACGTGTTTcGAGACGTCGAAAGGAACGAGTAGCAT	TATTGTAGGAAAGCCTACGT	0_brunello_pub
genome_L2	1	221443	OARD1	CTTAAACCGGCCAACATACCCGTCTCgCACCgTTTAGCCCACTGTATCAGTGGTTTcGAGACGTCGAAAGGAACGAGTAGCAT	TTTAGCCCACTGTATCAGTG	0_brunello_pub
genome_L2	1	3458	IFNG	CTTAAACCGGCCAACATACCCGTCTCgCACCgCCAGAGCATCCAAAAGAGTGGTTTcGAGACGTCGAAAGGAACGAGTAGCAT	CCAGAGCATCCAAAAGAGTG	0_brunello_pub
genome_L2	1	51650	MRPS33	CTTAAACCGGCCAACATACCCGTCTCgCACCgGCATGAGTTCAGCGTAAGTGGTTTcGAGACGTCGAAAGGAACGAGTAGCAT	GCATGAGTTCAGCGTAAGTG	0_brunello_pub
genome_L2	1	26292	MYCBP	CTTAAACCGGCCAACATACCCGTCTCgCACCgCGAAGCGTGAGCAGTTCCGGGTTTcGAGACGTCGAAAGGAACGAGTAGCAT	CGAAGCGTGAGCAGTTCCGG	0_brunello_pub
genome_L2	1	6726	SRP9	CTTAAACCGGCCAACATACCCGTCTCgCACCgGGTAAAGCTTCTCGGCAGCGGTTTcGAGACGTCGAAAGGAACGAGTAGCAT	GGTAAAGCTTCTCGGCAGCG	0_brunello_pub
genome_L2	1	130340	AP1S3	CTTAAACCGGCCAACATACCCGTCTCgCACCgTATTGCTCTTCAGTCGACAAGTTTcGAGACGTCGAAAGGAACGAGTAGCAT	TATTGCTCTTCAGTCGACAA	0_brunello_pub
genome_L2	1	51499	TRIAP1	CTTAAACCGGCCAACATACCCGTCTCgCACCgACTGCTGGTAGCGCTTGAAGGTTTcGAGACGTCGAAAGGAACGAGTAGCAT	ACTGCTGGTAGCGCTTGAAG	0_brunello_pub
genome_L2	1	55848	PLGRKT	CTTAAACCGGCCAACATACCCGTCTCgCACCgTGGAACAATCGGGACCAGGAGTTTcGAGACGTCGAAAGGAACGAGTAGCAT	TGGAACAATCGGGACCAGGA	0_brunello_pub
genome_L2	1	2993	GYPA	CTTAAACCGGCCAACATACCCGTCTCgCACCgTACCGGTTTCCTCTTCTGGAGTTTcGAGACGTCGAAAGGAACGAGTAGCAT	TACCGGTTTCCTCTTCTGGA	0_brunello_pub
genome_L2	1	55233	MOB1A	CTTAAACCGGCCAACATACCCGTCTCgCACCgCAAGCTGTTATGTTGCCTGAGTTTcGAGACGTCGAAAGGAACGAGTAGCAT	CAAGCTGTTATGTTGCCTGA	0_brunello_pub
genome_L2	1	51247	PAIP2	CTTAAACCGGCCAACATACCCGTCTCgCACCgGTTTGTGGGAGATCTCGAGCGTTTcGAGACGTCGAAAGGAACGAGTAGCAT	GTTTGTGGGAGATCTCGAGC	0_brunello_pub
genome_L2	1	3845	KRAS	CTTAAACCGGCCAACATACCCGTCTCgCACCgAAGAGGAGTACAGTGCAATGGTTTcGAGACGTCGAAAGGAACGAGTAGCAT	AAGAGGAGTACAGTGCAATG	0_brunello_pub
genome_L2	1	284293	HMSD	CTTAAACCGGCCAACATACCCGTCTCgCACCgGAAGATGGAGATATTCATCGGTTTcGAGACGTCGAAAGGAACGAGTAGCAT	GAAGATGGAGATATTCATCG	0_brunello_pub
genome_L2	1	28978	TMEM14A	CTTAAACCGGCCAACATACCCGTCTCgCACCgAAATGCTTCCAAATGTCACGGTTTcGAGACGTCGAAAGGAACGAGTAGCAT	AAATGCTTCCAAATGTCACG	0_brunello_pub
genome_L2	1	140832	WFDC10A	CTTAAACCGGCCAACATACCCGTCTCgCACCgTCTGCATCCTCTTCTTGTCAGTTTcGAGACGTCGAAAGGAACGAGTAGCAT	TCTGCATCCTCTTCTTGTCA	0_brunello_pub
genome_L2	1	119392	SFR1	CTTAAACCGGCCAACATACCCGTCTCgCACCgGAAACCAGCATCTTCCACAGGTTTcGAGACGTCGAAAGGAACGAGTAGCAT	GAAACCAGCATCTTCCACAG	0_brunello_pub
genome_L2	1	653220	XAGE1B	CTTAAACCGGCCAACATACCCGTCTCgCACCgGCTGCATCAGTCAAACACCGGTTTcGAGACGTCGAAAGGAACGAGTAGCAT	GCTGCATCAGTCAAACACCG	0_brunello_pub
genome_L2	1	51263	MRPL30	CTTAAACCGGCCAACATACCCGTCTCgCACCgACTTACCTGTAGTCTGCCTGGTTTcGAGACGTCGAAAGGAACGAGTAGCAT	ACTTACCTGTAGTCTGCCTG	0_brunello_pub
genome_L2	1	51128	SAR1B	CTTAAACCGGCCAACATACCCGTCTCgCACCgTGGATTGTGCAGACCACGAAGTTTcGAGACGTCGAAAGGAACGAGTAGCAT	TGGATTGTGCAGACCACGAA	0_brunello_pub
genome_L2	1	100131137	BSPH1	CTTAAACCGGCCAACATACCCGTCTCgCACCgTCGTTAAACAAGACCTACGAGTTTcGAGACGTCGAAAGGAACGAGTAGCAT	TCGTTAAACAAGACCTACGA	0_brunello_pub
genome_L2	1	160365	CLECL1	CTTAAACCGGCCAACATACCCGTCTCgCACCgTGGAAACGCGAGTTCTAACGGTTTcGAGACGTCGAAAGGAACGAGTAGCAT	TGGAAACGCGAGTTCTAACG	0_brunello_pub
genome_L2	1	29081	METTL5	CTTAAACCGGCCAACATACCCGTCTCgCACCgGAACTGCAATGTTAGGAGCAGTTTcGAGACGTCGAAAGGAACGAGTAGCAT	GAACTGCAATGTTAGGAGCA	0_brunello_pub
genome_L2	1	196294	IMMP1L	CTTAAACCGGCCAACATACCCGTCTCgCACCgATACGTTGGTGGTGTTGTCAGTTTcGAGACGTCGAAAGGAACGAGTAGCAT	ATACGTTGGTGGTGTTGTCA	0_brunello_pub
genome_L2	1	202309	GAPT	CTTAAACCGGCCAACATACCCGTCTCgCACCgCCACACGATTTACCTTACCGGTTTcGAGACGTCGAAAGGAACGAGTAGCAT	CCACACGATTTACCTTACCG	0_brunello_pub
genome_L2	1	6451	SH3BGRL	CTTAAACCGGCCAACATACCCGTCTCgCACCgCCTTACCGCTGTAGAGCCAGGTTTcGAGACGTCGAAAGGAACGAGTAGCAT	CCTTACCGCTGTAGAGCCAG	0_brunello_pub
genome_L2	1	4189	DNAJB9	CTTAAACCGGCCAACATACCCGTCTCgCACCgCTTCATGGCCAACTTGTGAAGTTTcGAGACGTCGAAAGGAACGAGTAGCAT	CTTCATGGCCAACTTGTGAA	0_brunello_pub
genome_L2	1	4496	MT1H	CTTAAACCGGCCAACATACCCGTCTCgCACCgGGACCCCAACTGCTCCTGCGGTTTcGAGACGTCGAAAGGAACGAGTAGCAT	GGACCCCAACTGCTCCTGCG	0_brunello_pub
genome_L2	1	260436	FDCSP	CTTAAACCGGCCAACATACCCGTCTCgCACCgGGCGAAATGGATATGGGTAAGTTTcGAGACGTCGAAAGGAACGAGTAGCAT	GGCGAAATGGATATGGGTAA	0_brunello_pub
genome_L2	1	729533	FAM72A	CTTAAACCGGCCAACATACCCGTCTCgCACCgGCTCAGCTCTAGGGGAATGAGTTTcGAGACGTCGAAAGGAACGAGTAGCAT	GCTCAGCTCTAGGGGAATGA	0_brunello_pub
genome_L2	1	64946	CENPH	CTTAAACCGGCCAACATACCCGTCTCgCACCgAGGGAACAACCTGAGGAGCAGTTTcGAGACGTCGAAAGGAACGAGTAGCAT	AGGGAACAACCTGAGGAGCA	0_brunello_pub
genome_L2	1	100130301	C8orf89	CTTAAACCGGCCAACATACCCGTCTCgCACCgGACACCTCGGCATCAGCACGGTTTcGAGACGTCGAAAGGAACGAGTAGCAT	GACACCTCGGCATCAGCACG	0_brunello_pub
genome_L2	1	390443	RNASE9	CTTAAACCGGCCAACATACCCGTCTCgCACCgGCTGGTGCAGTTTCAAGAGGGTTTcGAGACGTCGAAAGGAACGAGTAGCAT	GCTGGTGCAGTTTCAAGAGG	0_brunello_pub
genome_L2	1	51192	CKLF	CTTAAACCGGCCAACATACCCGTCTCgCACCgAAGGCCACGTGAAGATGCTGGTTTcGAGACGTCGAAAGGAACGAGTAGCAT	AAGGCCACGTGAAGATGCTG	0_brunello_pub
genome_L2	1	728833	FAM72D	CTTAAACCGGCCAACATACCCGTCTCgCACCgGGTGTAAACGTCCTACTTCGGTTTcGAGACGTCGAAAGGAACGAGTAGCAT	GGTGTAAACGTCCTACTTCG	0_brunello_pub
genome_L2	1	93380	MMGT1	CTTAAACCGGCCAACATACCCGTCTCgCACCgCAGGCACTTACGCTGCGCAGGTTTcGAGACGTCGAAAGGAACGAGTAGCAT	CAGGCACTTACGCTGCGCAG	0_brunello_pub
genome_L2	1	51251	NT5C3A	CTTAAACCGGCCAACATACCCGTCTCgCACCgCAGCCGAAAATATGAACACGGTTTcGAGACGTCGAAAGGAACGAGTAGCAT	CAGCCGAAAATATGAACACG	0_brunello_pub
genome_L2	1	645745	MT1HL1	CTTAAACCGGCCAACATACCCGTCTCgCACCgGCAGGCGTAGGAGCCTCCAGGTTTcGAGACGTCGAAAGGAACGAGTAGCAT	GCAGGCGTAGGAGCCTCCAG	0_brunello_pub
genome_L2	1	389336	C5orf46	CTTAAACCGGCCAACATACCCGTCTCgCACCgCCAGGAGGCTTAGGAATTTGGTTTcGAGACGTCGAAAGGAACGAGTAGCAT	CCAGGAGGCTTAGGAATTTG	0_brunello_pub
genome_L2	1	404203	SPINK6	CTTAAACCGGCCAACATACCCGTCTCgCACCgCGGGAATCTAACCCACACTGGTTTcGAGACGTCGAAAGGAACGAGTAGCAT	CGGGAATCTAACCCACACTG	0_brunello_pub
genome_L2	1	200159	C1orf100	CTTAAACCGGCCAACATACCCGTCTCgCACCgGGAATTGTCAAGTCTATGAGGTTTcGAGACGTCGAAAGGAACGAGTAGCAT	GGAATTGTCAAGTCTATGAG	0_brunello_pub
genome_L2	1	50854	C6orf48	CTTAAACCGGCCAACATACCCGTCTCgCACCgAGGATATGCCCAGCACCAGGGTTTcGAGACGTCGAAAGGAACGAGTAGCAT	AGGATATGCCCAGCACCAGG	0_brunello_pub
genome_L2	1	4283	CXCL9	CTTAAACCGGCCAACATACCCGTCTCgCACCgGCGACCCTTTCTCACTACTGGTTTcGAGACGTCGAAAGGAACGAGTAGCAT	GCGACCCTTTCTCACTACTG	0_brunello_pub
genome_L2	1	653820	FAM72B	CTTAAACCGGCCAACATACCCGTCTCgCACCgAAGTGTCCGTTGTTGCAGGAGTTTcGAGACGTCGAAAGGAACGAGTAGCAT	AAGTGTCCGTTGTTGCAGGA	0_brunello_pub
genome_L2	1	58493	INIP	CTTAAACCGGCCAACATACCCGTCTCgCACCgGCAGCAAACTCTTCAGGACAGTTTcGAGACGTCGAAAGGAACGAGTAGCAT	GCAGCAAACTCTTCAGGACA	0_brunello_pub
genome_L2	1	26511	CHIC2	CTTAAACCGGCCAACATACCCGTCTCgCACCgCGAAATCTATGAGGAAGAGGGTTTcGAGACGTCGAAAGGAACGAGTAGCAT	CGAAATCTATGAGGAAGAGG	0_brunello_pub
genome_L2	1	55847	CISD1	CTTAAACCGGCCAACATACCCGTCTCgCACCgACTTCCAGTTCCAGCGTACGGTTTcGAGACGTCGAAAGGAACGAGTAGCAT	ACTTCCAGTTCCAGCGTACG	0_brunello_pub
genome_L2	1	965	CD58	CTTAAACCGGCCAACATACCCGTCTCgCACCgGCAGCAGGCAGACCACGCTGGTTTcGAGACGTCGAAAGGAACGAGTAGCAT	GCAGCAGGCAGACCACGCTG	0_brunello_pub
genome_L2	1	388272	C16orf87	CTTAAACCGGCCAACATACCCGTCTCgCACCgCCATACAGAAAACAAGCATGGTTTcGAGACGTCGAAAGGAACGAGTAGCAT	CCATACAGAAAACAAGCATG	0_brunello_pub
genome_L2	1	51646	YPEL5	CTTAAACCGGCCAACATACCCGTCTCgCACCgAGTGGCGCCTGTGAAACGAGGTTTcGAGACGTCGAAAGGAACGAGTAGCAT	AGTGGCGCCTGTGAAACGAG	0_brunello_pub
genome_L2	1	51241	COX16	CTTAAACCGGCCAACATACCCGTCTCgCACCgTAGAGTCGGAATATGAGGTAGTTTcGAGACGTCGAAAGGAACGAGTAGCAT	TAGAGTCGGAATATGAGGTA	0_brunello_pub
genome_L2	1	4504	MT3	CTTAAACCGGCCAACATACCCGTCTCgCACCgGCGGACTCCTGCAAGTGCGAGTTTcGAGACGTCGAAAGGAACGAGTAGCAT	GCGGACTCCTGCAAGTGCGA	0_brunello_pub
genome_L2	1	403284	OR6C68	CTTAAACCGGCCAACATACCCGTCTCgCACCgGAAAACCTAAGCTAAGTGGTGTTTcGAGACGTCGAAAGGAACGAGTAGCAT	GAAAACCTAAGCTAAGTGGT	0_brunello_pub
genome_L2	1	4501	MT1X	CTTAAACCGGCCAACATACCCGTCTCgCACCgCAGGCGAGCAGGAGCAGTTGGTTTcGAGACGTCGAAAGGAACGAGTAGCAT	CAGGCGAGCAGGAGCAGTTG	0_brunello_pub
genome_L2	1	317671	RFESD	CTTAAACCGGCCAACATACCCGTCTCgCACCgGGTCGTCCATCAAAATCCTGGTTTcGAGACGTCGAAAGGAACGAGTAGCAT	GGTCGTCCATCAAAATCCTG	0_brunello_pub
genome_L2	1	6278	S100A7	CTTAAACCGGCCAACATACCCGTCTCgCACCgACCGACTCACACAGGCACTAGTTTcGAGACGTCGAAAGGAACGAGTAGCAT	ACCGACTCACACAGGCACTA	0_brunello_pub
genome_L2	1	91612	CHURC1	CTTAAACCGGCCAACATACCCGTCTCgCACCgACATCGCGACGCAGTCAACAGTTTcGAGACGTCGAAAGGAACGAGTAGCAT	ACATCGCGACGCAGTCAACA	0_brunello_pub
genome_L2	1	10648	SCGB1D1	CTTAAACCGGCCAACATACCCGTCTCgCACCgGCAAGTTGGAACTTGAACACGTTTcGAGACGTCGAAAGGAACGAGTAGCAT	GCAAGTTGGAACTTGAACAC	0_brunello_pub
genome_L2	1	83591	THAP2	CTTAAACCGGCCAACATACCCGTCTCgCACCgTGCCTTTAGGAATCCTATGGGTTTcGAGACGTCGAAAGGAACGAGTAGCAT	TGCCTTTAGGAATCCTATGG	0_brunello_pub
genome_L2	1	521	ATP5I	CTTAAACCGGCCAACATACCCGTCTCgCACCgCGGTCACTCACTGTAGCGCGGTTTcGAGACGTCGAAAGGAACGAGTAGCAT	CGGTCACTCACTGTAGCGCG	0_brunello_pub
genome_L2	1	56892	C8orf4	CTTAAACCGGCCAACATACCCGTCTCgCACCgTGGGCTGACTCGTAGCGACGGTTTcGAGACGTCGAAAGGAACGAGTAGCAT	TGGGCTGACTCGTAGCGACG	0_brunello_pub
genome_L2	1	11147	HHLA3	CTTAAACCGGCCAACATACCCGTCTCgCACCgAGGAATGCAGAATGACGCCAGTTTcGAGACGTCGAAAGGAACGAGTAGCAT	AGGAATGCAGAATGACGCCA	0_brunello_pub
genome_L2	1	64407	RGS18	CTTAAACCGGCCAACATACCCGTCTCgCACCgCCTGAAGAGGCAGTGAAATGGTTTcGAGACGTCGAAAGGAACGAGTAGCAT	CCTGAAGAGGCAGTGAAATG	0_brunello_pub
genome_L2	1	9324	HMGN3	CTTAAACCGGCCAACATACCCGTCTCgCACCgACGGTCTGCCAGATTGTCAGGTTTcGAGACGTCGAAAGGAACGAGTAGCAT	ACGGTCTGCCAGATTGTCAG	0_brunello_pub
genome_L2	1	2788	GNG7	CTTAAACCGGCCAACATACCCGTCTCgCACCgTCAAACACAGGTCTCCAAAGGTTTcGAGACGTCGAAAGGAACGAGTAGCAT	TCAAACACAGGTCTCCAAAG	0_brunello_pub
genome_L2	1	3281	HSBP1	CTTAAACCGGCCAACATACCCGTCTCgCACCgACAGCCGTCCCTTACCACCGGTTTcGAGACGTCGAAAGGAACGAGTAGCAT	ACAGCCGTCCCTTACCACCG	0_brunello_pub
genome_L2	1	201799	TMEM154	CTTAAACCGGCCAACATACCCGTCTCgCACCgAAACTCAGGAGATACAACTGGTTTcGAGACGTCGAAAGGAACGAGTAGCAT	AAACTCAGGAGATACAACTG	0_brunello_pub
genome_L2	1	255324	EPGN	CTTAAACCGGCCAACATACCCGTCTCgCACCgGATTGGAGGTGTTACAGTCAGTTTcGAGACGTCGAAAGGAACGAGTAGCAT	GATTGGAGGTGTTACAGTCA	0_brunello_pub
genome_L2	1	2252	FGF7	CTTAAACCGGCCAACATACCCGTCTCgCACCgTACCTGAGGATCGATAAAAGGTTTcGAGACGTCGAAAGGAACGAGTAGCAT	TACCTGAGGATCGATAAAAG	0_brunello_pub
genome_L2	1	100506650	C17orf112	CTTAAACCGGCCAACATACCCGTCTCgCACCgTCATGATTAGAGTTGGCCAGGTTTcGAGACGTCGAAAGGAACGAGTAGCAT	TCATGATTAGAGTTGGCCAG	0_brunello_pub
genome_L2	1	132989	C4orf36	CTTAAACCGGCCAACATACCCGTCTCgCACCgGAGCAGTCCATCTTTAATGGGTTTcGAGACGTCGAAAGGAACGAGTAGCAT	GAGCAGTCCATCTTTAATGG	0_brunello_pub
genome_L2	1	4494	MT1F	CTTAAACCGGCCAACATACCCGTCTCgCACCgCACACTTGCTACAGCCCACGGTTTcGAGACGTCGAAAGGAACGAGTAGCAT	CACACTTGCTACAGCCCACG	0_brunello_pub
genome_L2	1	567	B2M	CTTAAACCGGCCAACATACCCGTCTCgCACCgCTGAATCTTTGGAGTACCTGGTTTcGAGACGTCGAAAGGAACGAGTAGCAT	CTGAATCTTTGGAGTACCTG	0_brunello_pub
genome_L2	1	140870	WFDC6	CTTAAACCGGCCAACATACCCGTCTCgCACCgAATCAAAGTGGAATGCGAAGGTTTcGAGACGTCGAAAGGAACGAGTAGCAT	AATCAAAGTGGAATGCGAAG	0_brunello_pub
genome_L2	1	85027	SMIM3	CTTAAACCGGCCAACATACCCGTCTCgCACCgTGGGAAGCACGACTTCCATGGTTTcGAGACGTCGAAAGGAACGAGTAGCAT	TGGGAAGCACGACTTCCATG	0_brunello_pub
genome_L2	1	5433	POLR2D	CTTAAACCGGCCAACATACCCGTCTCgCACCgGCAGCAGAATGAGAGTGCAGGTTTcGAGACGTCGAAAGGAACGAGTAGCAT	GCAGCAGAATGAGAGTGCAG	0_brunello_pub
genome_L2	1	56990	CDC42SE2	CTTAAACCGGCCAACATACCCGTCTCgCACCgGGATCAGGAGACCTGTTCAGGTTTcGAGACGTCGAAAGGAACGAGTAGCAT	GGATCAGGAGACCTGTTCAG	0_brunello_pub
genome_L2	1	6742	SSBP1	CTTAAACCGGCCAACATACCCGTCTCgCACCgTAATGAGATGTGGCGATCAGGTTTcGAGACGTCGAAAGGAACGAGTAGCAT	TAATGAGATGTGGCGATCAG	0_brunello_pub
genome_L2	1	338324	S100A7A	CTTAAACCGGCCAACATACCCGTCTCgCACCgTGAGCAACACTCAAGCTGAGGTTTcGAGACGTCGAAAGGAACGAGTAGCAT	TGAGCAACACTCAAGCTGAG	0_brunello_pub
genome_L2	1	4738	NEDD8	CTTAAACCGGCCAACATACCCGTCTCgCACCgTGACATTGAACCTACAGACAGTTTcGAGACGTCGAAAGGAACGAGTAGCAT	TGACATTGAACCTACAGACA	0_brunello_pub
genome_L2	1	93081	TEX30	CTTAAACCGGCCAACATACCCGTCTCgCACCgGATGCCAGTGACATCAAATGGTTTcGAGACGTCGAAAGGAACGAGTAGCAT	GATGCCAGTGACATCAAATG	0_brunello_pub
genome_L2	1	286006	LSMEM1	CTTAAACCGGCCAACATACCCGTCTCgCACCgGCTGCGATCCGGCTGGACAGGTTTcGAGACGTCGAAAGGAACGAGTAGCAT	GCTGCGATCCGGCTGGACAG	0_brunello_pub
genome_L2	1	80218	NAA50	CTTAAACCGGCCAACATACCCGTCTCgCACCgAGGTGCAGTATGCTGTAGGGGTTTcGAGACGTCGAAAGGAACGAGTAGCAT	AGGTGCAGTATGCTGTAGGG	0_brunello_pub
genome_L2	1	341	APOC1	CTTAAACCGGCCAACATACCCGTCTCgCACCgCCTGTCGCTCCCGGTCCTGGGTTTcGAGACGTCGAAAGGAACGAGTAGCAT	CCTGTCGCTCCCGGTCCTGG	0_brunello_pub
genome_L2	1	83544	DNAL1	CTTAAACCGGCCAACATACCCGTCTCgCACCgGGGACACATTAGAAGAACTGGTTTcGAGACGTCGAAAGGAACGAGTAGCAT	GGGACACATTAGAAGAACTG	0_brunello_pub
genome_L2	1	6279	S100A8	CTTAAACCGGCCAACATACCCGTCTCgCACCgCTCCTCACCCTGATATACTGGTTTcGAGACGTCGAAAGGAACGAGTAGCAT	CTCCTCACCCTGATATACTG	0_brunello_pub
genome_L2	1	387082	SUMO4	CTTAAACCGGCCAACATACCCGTCTCgCACCgTGCTTCACTGACAATCCCCGGTTTcGAGACGTCGAAAGGAACGAGTAGCAT	TGCTTCACTGACAATCCCCG	0_brunello_pub
genome_L2	1	4490	MT1B	CTTAAACCGGCCAACATACCCGTCTCgCACCgGCAGCAAGAGCAGCAGCCTGGTTTcGAGACGTCGAAAGGAACGAGTAGCAT	GCAGCAAGAGCAGCAGCCTG	0_brunello_pub
genome_L2	1	64232	MS4A5	CTTAAACCGGCCAACATACCCGTCTCgCACCgTCTGAAGCAGTGATTTCTGGGTTTcGAGACGTCGAAAGGAACGAGTAGCAT	TCTGAAGCAGTGATTTCTGG	0_brunello_pub
genome_L2	1	28984	RGCC	CTTAAACCGGCCAACATACCCGTCTCgCACCgCGCGTCCGACAGGTCCTCCGGTTTcGAGACGTCGAAAGGAACGAGTAGCAT	CGCGTCCGACAGGTCCTCCG	0_brunello_pub
genome_L2	1	8992	ATP6V0E1	CTTAAACCGGCCAACATACCCGTCTCgCACCgATTGTGATGAGCGTGTTCTGGTTTcGAGACGTCGAAAGGAACGAGTAGCAT	ATTGTGATGAGCGTGTTCTG	0_brunello_pub
genome_L2	1	9936	CD302	CTTAAACCGGCCAACATACCCGTCTCgCACCgACGTAAGGGCTTACCCGCGAGTTTcGAGACGTCGAAAGGAACGAGTAGCAT	ACGTAAGGGCTTACCCGCGA	0_brunello_pub
genome_L2	1	597	BCL2A1	CTTAAACCGGCCAACATACCCGTCTCgCACCgGAAGACGGCATCATTAACTGGTTTcGAGACGTCGAAAGGAACGAGTAGCAT	GAAGACGGCATCATTAACTG	0_brunello_pub
genome_L2	1	284546	C1orf185	CTTAAACCGGCCAACATACCCGTCTCgCACCgGGTTCCTGATTTGCAAACGAGTTTcGAGACGTCGAAAGGAACGAGTAGCAT	GGTTCCTGATTTGCAAACGA	0_brunello_pub
genome_L2	1	144608	C12orf60	CTTAAACCGGCCAACATACCCGTCTCgCACCgCTGATGCAACTCCTCTACATGTTTcGAGACGTCGAAAGGAACGAGTAGCAT	CTGATGCAACTCCTCTACAT	0_brunello_pub
genome_L2	1	158798	AKAP14	CTTAAACCGGCCAACATACCCGTCTCgCACCgGACTCACGGTGAATTCACTGGTTTcGAGACGTCGAAAGGAACGAGTAGCAT	GACTCACGGTGAATTCACTG	0_brunello_pub
genome_L2	1	245915	DEFB112	CTTAAACCGGCCAACATACCCGTCTCgCACCgGGGACAGAGAAAATCAGCACGTTTcGAGACGTCGAAAGGAACGAGTAGCAT	GGGACAGAGAAAATCAGCAC	0_brunello_pub
genome_L2	1	286499	FAM133A	CTTAAACCGGCCAACATACCCGTCTCgCACCgGAGGATGAGGAAAAGAAACAGTTTcGAGACGTCGAAAGGAACGAGTAGCAT	GAGGATGAGGAAAAGAAACA	0_brunello_pub
genome_L2	1	646424	SPINK8	CTTAAACCGGCCAACATACCCGTCTCgCACCgTTTCAGAGGCCATAGGAAGGGTTTcGAGACGTCGAAAGGAACGAGTAGCAT	TTTCAGAGGCCATAGGAAGG	0_brunello_pub
genome_L2	1	29103	DNAJC15	CTTAAACCGGCCAACATACCCGTCTCgCACCgCAGTCTCTGCTGGTCGACGTGTTTcGAGACGTCGAAAGGAACGAGTAGCAT	CAGTCTCTGCTGGTCGACGT	0_brunello_pub
genome_L2	1	689	BTF3	CTTAAACCGGCCAACATACCCGTCTCgCACCgCTGCAGGCACAAGTGCGCATGTTTcGAGACGTCGAAAGGAACGAGTAGCAT	CTGCAGGCACAAGTGCGCAT	0_brunello_pub
genome_L2	1	84298	LLPH	CTTAAACCGGCCAACATACCCGTCTCgCACCgTCAAGAGATAGCAACTGTGGGTTTcGAGACGTCGAAAGGAACGAGTAGCAT	TCAAGAGATAGCAACTGTGG	0_brunello_pub
genome_L2	1	440068	CARD17	CTTAAACCGGCCAACATACCCGTCTCgCACCgTGGGTGAATTATTGGAGACAGTTTcGAGACGTCGAAAGGAACGAGTAGCAT	TGGGTGAATTATTGGAGACA	0_brunello_pub
genome_L2	1	152078	PQLC2L	CTTAAACCGGCCAACATACCCGTCTCgCACCgAGCCTACAGAAATGGAAGAGGTTTcGAGACGTCGAAAGGAACGAGTAGCAT	AGCCTACAGAAATGGAAGAG	0_brunello_pub
genome_L2	1	91408	BTF3L4	CTTAAACCGGCCAACATACCCGTCTCgCACCgTGCATGACCAGTAATTGCAAGTTTcGAGACGTCGAAAGGAACGAGTAGCAT	TGCATGACCAGTAATTGCAA	0_brunello_pub
genome_L2	1	9443	MED7	CTTAAACCGGCCAACATACCCGTCTCgCACCgGACCTTGAGAGTCATGATGGGTTTcGAGACGTCGAAAGGAACGAGTAGCAT	GACCTTGAGAGTCATGATGG	0_brunello_pub
genome_L2	1	392490	FLJ44635	CTTAAACCGGCCAACATACCCGTCTCgCACCgTGAGCCAGGAAATTGCAGACGTTTcGAGACGTCGAAAGGAACGAGTAGCAT	TGAGCCAGGAAATTGCAGAC	0_brunello_pub
genome_L2	1	79003	MIS12	CTTAAACCGGCCAACATACCCGTCTCgCACCgTAAGGAGACACCTTATAGTGGTTTcGAGACGTCGAAAGGAACGAGTAGCAT	TAAGGAGACACCTTATAGTG	0_brunello_pub
genome_L2	1	337978	KRTAP21-2	CTTAAACCGGCCAACATACCCGTCTCgCACCgACTACTACAGAAACTGCTGTGTTTcGAGACGTCGAAAGGAACGAGTAGCAT	ACTACTACAGAAACTGCTGT	0_brunello_pub
genome_L2	1	284485	RIIAD1	CTTAAACCGGCCAACATACCCGTCTCgCACCgGCAGCTGCGAAAATTCAAGGGTTTcGAGACGTCGAAAGGAACGAGTAGCAT	GCAGCTGCGAAAATTCAAGG	0_brunello_pub
genome_L2	1	51023	MRPS18C	CTTAAACCGGCCAACATACCCGTCTCgCACCgACAACAGGTATCCAGCAATGGTTTcGAGACGTCGAAAGGAACGAGTAGCAT	ACAACAGGTATCCAGCAATG	0_brunello_pub
genome_L2	1	245938	DEFB125	CTTAAACCGGCCAACATACCCGTCTCgCACCgTTGCTAACTCGGGTGACCAAGTTTcGAGACGTCGAAAGGAACGAGTAGCAT	TTGCTAACTCGGGTGACCAA	0_brunello_pub
genome_L2	1	137695	TMEM68	CTTAAACCGGCCAACATACCCGTCTCgCACCgTTGTTAGCTATCTCACCAGGGTTTcGAGACGTCGAAAGGAACGAGTAGCAT	TTGTTAGCTATCTCACCAGG	0_brunello_pub
genome_L2	1	7252	TSHB	CTTAAACCGGCCAACATACCCGTCTCgCACCgGTGCTGGATATTGTATGACAGTTTcGAGACGTCGAAAGGAACGAGTAGCAT	GTGCTGGATATTGTATGACA	0_brunello_pub
genome_L2	1	100129385	C9orf92	CTTAAACCGGCCAACATACCCGTCTCgCACCgCTATGTGAGAAACACCACCCGTTTcGAGACGTCGAAAGGAACGAGTAGCAT	CTATGTGAGAAACACCACCC	0_brunello_pub
genome_L2	1	399967	PATE2	CTTAAACCGGCCAACATACCCGTCTCgCACCgGTAAAAGTTCTCAACTGCACGTTTcGAGACGTCGAAAGGAACGAGTAGCAT	GTAAAAGTTCTCAACTGCAC	0_brunello_pub
genome_L2	1	6500	SKP1	CTTAAACCGGCCAACATACCCGTCTCgCACCgGAATTCCTGAAAGTTGACCAGTTTcGAGACGTCGAAAGGAACGAGTAGCAT	GAATTCCTGAAAGTTGACCA	0_brunello_pub
genome_L2	1	4493	MT1E	CTTAAACCGGCCAACATACCCGTCTCgCACCgGCAGCAGGAACAGCAGCCTGGTTTcGAGACGTCGAAAGGAACGAGTAGCAT	GCAGCAGGAACAGCAGCCTG	0_brunello_pub
genome_L2	1	51348	KLRF1	CTTAAACCGGCCAACATACCCGTCTCgCACCgCTGCAGATCTCGAAGCACAAGTTTcGAGACGTCGAAAGGAACGAGTAGCAT	CTGCAGATCTCGAAGCACAA	0_brunello_pub
genome_L2	1	100130880	LOC100130880	CTTAAACCGGCCAACATACCCGTCTCgCACCgCGACCAGCTTCAATCCACCAGTTTcGAGACGTCGAAAGGAACGAGTAGCAT	CGACCAGCTTCAATCCACCA	0_brunello_pub
genome_L2	1	4502	MT2A	CTTAAACCGGCCAACATACCCGTCTCgCACCgGGTGACTCCTGCACCTGCGCGTTTcGAGACGTCGAAAGGAACGAGTAGCAT	GGTGACTCCTGCACCTGCGC	0_brunello_pub
genome_L2	1	134510	UBLCP1	CTTAAACCGGCCAACATACCCGTCTCgCACCgACAACATCATCATTGTCAGGGTTTcGAGACGTCGAAAGGAACGAGTAGCAT	ACAACATCATCATTGTCAGG	0_brunello_pub
genome_L2	1	9315	NREP	CTTAAACCGGCCAACATACCCGTCTCgCACCgGGGAAGACTTCCTGTCCCAAGTTTcGAGACGTCGAAAGGAACGAGTAGCAT	GGGAAGACTTCCTGTCCCAA	0_brunello_pub
genome_L2	1	2287	FKBP3	CTTAAACCGGCCAACATACCCGTCTCgCACCgGGTTATAGGCTGTAACCAAGGTTTcGAGACGTCGAAAGGAACGAGTAGCAT	GGTTATAGGCTGTAACCAAG	0_brunello_pub
genome_L2	1	4495	MT1G	CTTAAACCGGCCAACATACCCGTCTCgCACCgACCCGGGCGTCCCTTACCAGGTTTcGAGACGTCGAAAGGAACGAGTAGCAT	ACCCGGGCGTCCCTTACCAG	0_brunello_pub
genome_L2	1	57405	SPC25	CTTAAACCGGCCAACATACCCGTCTCgCACCgGGGACTAAGAGATACCTACAGTTTcGAGACGTCGAAAGGAACGAGTAGCAT	GGGACTAAGAGATACCTACA	0_brunello_pub
genome_L2	1	93273	LEMD1	CTTAAACCGGCCAACATACCCGTCTCgCACCgCAGGACAGTGATGACAGCGAGTTTcGAGACGTCGAAAGGAACGAGTAGCAT	CAGGACAGTGATGACAGCGA	0_brunello_pub
genome_L2	1	404217	CTXN1	CTTAAACCGGCCAACATACCCGTCTCgCACCgCACGAGCAGGCAGAGCACGAGTTTcGAGACGTCGAAAGGAACGAGTAGCAT	CACGAGCAGGCAGAGCACGA	0_brunello_pub
genome_L2	1	1043	CD52	CTTAAACCGGCCAACATACCCGTCTCgCACCgTTACCTGTACCATAACCAGGGTTTcGAGACGTCGAAAGGAACGAGTAGCAT	TTACCTGTACCATAACCAGG	0_brunello_pub
genome_L2	1	79366	HMGN5	CTTAAACCGGCCAACATACCCGTCTCgCACCgGAAGATGCCACAGAAAAGGGGTTTcGAGACGTCGAAAGGAACGAGTAGCAT	GAAGATGCCACAGAAAAGGG	0_brunello_pub
genome_L2	1	100529241	HSPE1-MOB4	CTTAAACCGGCCAACATACCCGTCTCgCACCgAAGGCCAAGATGAAGGTGTGGTTTcGAGACGTCGAAAGGAACGAGTAGCAT	AAGGCCAAGATGAAGGTGTG	0_brunello_pub
genome_L2	1	6632	SNRPD1	CTTAAACCGGCCAACATACCCGTCTCgCACCgTCCACAAGTAGTGTATCCAGGTTTcGAGACGTCGAAAGGAACGAGTAGCAT	TCCACAAGTAGTGTATCCAG	0_brunello_pub
genome_L2	1	644186	SYCE3	CTTAAACCGGCCAACATACCCGTCTCgCACCgCTGGATGGCCTATGACATGGGTTTcGAGACGTCGAAAGGAACGAGTAGCAT	CTGGATGGCCTATGACATGG	0_brunello_pub
genome_L2	1	337974	KRTAP19-7	CTTAAACCGGCCAACATACCCGTCTCgCACCgCACAGCTATAGCCATAGCCCGTTTcGAGACGTCGAAAGGAACGAGTAGCAT	CACAGCTATAGCCATAGCCC	0_brunello_pub
genome_L2	1	55505	NOP10	CTTAAACCGGCCAACATACCCGTCTCgCACCgTCGAGAGTATTTGTCATCTGGTTTcGAGACGTCGAAAGGAACGAGTAGCAT	TCGAGAGTATTTGTCATCTG	0_brunello_pub
genome_L2	1	23478	SEC11A	CTTAAACCGGCCAACATACCCGTCTCgCACCgAAGTGAAAGTCCGATTGTAGGTTTcGAGACGTCGAAAGGAACGAGTAGCAT	AAGTGAAAGTCCGATTGTAG	0_brunello_pub
genome_L2	1	132720	C4orf32	CTTAAACCGGCCAACATACCCGTCTCgCACCgGAAGACTCACAGAACCACACGTTTcGAGACGTCGAAAGGAACGAGTAGCAT	GAAGACTCACAGAACCACAC	0_brunello_pub
genome_L2	1	127247	ASB17	CTTAAACCGGCCAACATACCCGTCTCgCACCgTCAAGACAGAAGTTGTAACCGTTTcGAGACGTCGAAAGGAACGAGTAGCAT	TCAAGACAGAAGTTGTAACC	0_brunello_pub
genome_L2	1	100533496	TVP23C-CDRT4	CTTAAACCGGCCAACATACCCGTCTCgCACCgTTCACTGTTTGATGCGGAAGGTTTcGAGACGTCGAAAGGAACGAGTAGCAT	TTCACTGTTTGATGCGGAAG	0_brunello_pub
genome_L2	1	10124	ARL4A	CTTAAACCGGCCAACATACCCGTCTCgCACCgAGGAGAAATTAAGGCCACTGGTTTcGAGACGTCGAAAGGAACGAGTAGCAT	AGGAGAAATTAAGGCCACTG	0_brunello_pub
genome_L2	1	51187	RSL24D1	CTTAAACCGGCCAACATACCCGTCTCgCACCgGCAATCCTCGCAAAGTTAGGGTTTcGAGACGTCGAAAGGAACGAGTAGCAT	GCAATCCTCGCAAAGTTAGG	0_brunello_pub
genome_L2	1	339302	CPLX4	CTTAAACCGGCCAACATACCCGTCTCgCACCgAGCTCAAGGGATGACTAGAGGTTTcGAGACGTCGAAAGGAACGAGTAGCAT	AGCTCAAGGGATGACTAGAG	0_brunello_pub
genome_L2	1	27297	CRCP	CTTAAACCGGCCAACATACCCGTCTCgCACCgCCACAGCAGTCACAGGCCGGGTTTcGAGACGTCGAAAGGAACGAGTAGCAT	CCACAGCAGTCACAGGCCGG	0_brunello_pub
genome_L2	1	55142	HAUS2	CTTAAACCGGCCAACATACCCGTCTCgCACCgCCATCCCCGAAGCTATGAAGGTTTcGAGACGTCGAAAGGAACGAGTAGCAT	CCATCCCCGAAGCTATGAAG	0_brunello_pub
genome_L2	1	4338	MOCS2	CTTAAACCGGCCAACATACCCGTCTCgCACCgTGAAGCATATCTACCCATGGGTTTcGAGACGTCGAAAGGAACGAGTAGCAT	TGAAGCATATCTACCCATGG	0_brunello_pub
genome_L2	1	493901	RNASE12	CTTAAACCGGCCAACATACCCGTCTCgCACCgGAACGGGAACGTCATTCTGAGTTTcGAGACGTCGAAAGGAACGAGTAGCAT	GAACGGGAACGTCATTCTGA	0_brunello_pub
genome_L2	1	147323	STARD6	CTTAAACCGGCCAACATACCCGTCTCgCACCgTAAGTCGATAAAGTCTCGAGGTTTcGAGACGTCGAAAGGAACGAGTAGCAT	TAAGTCGATAAAGTCTCGAG	0_brunello_pub
genome_L2	1	116228	COX20	CTTAAACCGGCCAACATACCCGTCTCgCACCgAATATTGAATGCCGGGCGCAGTTTcGAGACGTCGAAAGGAACGAGTAGCAT	AATATTGAATGCCGGGCGCA	0_brunello_pub
genome_L2	1	81689	ISCA1	CTTAAACCGGCCAACATACCCGTCTCgCACCgAAAGTTGGTGTCCGAACCAGGTTTcGAGACGTCGAAAGGAACGAGTAGCAT	AAAGTTGGTGTCCGAACCAG	0_brunello_pub
genome_L2	1	257415	FAM133B	CTTAAACCGGCCAACATACCCGTCTCgCACCgGTGTTTCACAAATACCAGGTGTTTcGAGACGTCGAAAGGAACGAGTAGCAT	GTGTTTCACAAATACCAGGT	0_brunello_pub
genome_L2	1	6019	RLN2	CTTAAACCGGCCAACATACCCGTCTCgCACCgAGTCGCGGACTCATGGATGGGTTTcGAGACGTCGAAAGGAACGAGTAGCAT	AGTCGCGGACTCATGGATGG	0_brunello_pub
genome_L2	1	486	FXYD2	CTTAAACCGGCCAACATACCCGTCTCgCACCgACTGGGTTGTCGATGGACGGGTTTcGAGACGTCGAAAGGAACGAGTAGCAT	ACTGGGTTGTCGATGGACGG	0_brunello_pub
genome_L2	1	440574	MINOS1	CTTAAACCGGCCAACATACCCGTCTCgCACCgGAAGTGGGACCGGTGTCTGGGTTTcGAGACGTCGAAAGGAACGAGTAGCAT	GAAGTGGGACCGGTGTCTGG	0_brunello_pub
genome_L2	1	341947	COX8C	CTTAAACCGGCCAACATACCCGTCTCgCACCgCTCCCCGCTTCGCCCACTCGGTTTcGAGACGTCGAAAGGAACGAGTAGCAT	CTCCCCGCTTCGCCCACTCG	0_brunello_pub
genome_L2	1	285668	C5orf64	CTTAAACCGGCCAACATACCCGTCTCgCACCgTCAGCGGTCAGATCCTTGGGGTTTcGAGACGTCGAAAGGAACGAGTAGCAT	TCAGCGGTCAGATCCTTGGG	0_brunello_pub
genome_L2	1	54942	FAM206A	CTTAAACCGGCCAACATACCCGTCTCgCACCgTAGAGTGCTGTAGTATACAGGTTTcGAGACGTCGAAAGGAACGAGTAGCAT	TAGAGTGCTGTAGTATACAG	0_brunello_pub
genome_L2	1	337967	KRTAP6-2	CTTAAACCGGCCAACATACCCGTCTCgCACCgTATGGGTGCTGTGGATACGAGTTTcGAGACGTCGAAAGGAACGAGTAGCAT	TATGGGTGCTGTGGATACGA	0_brunello_pub
genome_L2	1	55629	PNRC2	CTTAAACCGGCCAACATACCCGTCTCgCACCgGCTTAACAGACAGAAGACCAGTTTcGAGACGTCGAAAGGAACGAGTAGCAT	GCTTAACAGACAGAAGACCA	0_brunello_pub
genome_L2	1	83940	TATDN1	CTTAAACCGGCCAACATACCCGTCTCgCACCgTTGACTGACCCTATGTTCAGGTTTcGAGACGTCGAAAGGAACGAGTAGCAT	TTGACTGACCCTATGTTCAG	0_brunello_pub
genome_L2	1	118670	FAM24A	CTTAAACCGGCCAACATACCCGTCTCgCACCgAACACTTAGGAGCACCATCGGTTTcGAGACGTCGAAAGGAACGAGTAGCAT	AACACTTAGGAGCACCATCG	0_brunello_pub
genome_L2	1	64105	CENPK	CTTAAACCGGCCAACATACCCGTCTCgCACCgATGTCGAAAGGGAACAACGGGTTTcGAGACGTCGAAAGGAACGAGTAGCAT	ATGTCGAAAGGGAACAACGG	0_brunello_pub
genome_L2	1	127391	TMCO2	CTTAAACCGGCCAACATACCCGTCTCgCACCgGCTTTGCTAGCCAACCCAGAGTTTcGAGACGTCGAAAGGAACGAGTAGCAT	GCTTTGCTAGCCAACCCAGA	0_brunello_pub
genome_L2	1	339487	ZBTB8OS	CTTAAACCGGCCAACATACCCGTCTCgCACCgTTCTTTAGGTTACACGCATGGTTTcGAGACGTCGAAAGGAACGAGTAGCAT	TTCTTTAGGTTACACGCATG	0_brunello_pub
genome_L2	1	6636	SNRPF	CTTAAACCGGCCAACATACCCGTCTCgCACCgGTGATGGTGAAACTTAAGTGGTTTcGAGACGTCGAAAGGAACGAGTAGCAT	GTGATGGTGAAACTTAAGTG	0_brunello_pub
genome_L2	1	84105	PCBD2	CTTAAACCGGCCAACATACCCGTCTCgCACCgTTGACCTTAAAGCAGCAGGAGTTTcGAGACGTCGAAAGGAACGAGTAGCAT	TTGACCTTAAAGCAGCAGGA	0_brunello_pub
genome_L2	1	23568	ARL2BP	CTTAAACCGGCCAACATACCCGTCTCgCACCgTTTCATGGACAAGTACTACCGTTTcGAGACGTCGAAAGGAACGAGTAGCAT	TTTCATGGACAAGTACTACC	0_brunello_pub
genome_L2	1	9560	CCL4L2	CTTAAACCGGCCAACATACCCGTCTCgCACCgGTTGCGAGGAAGCTTCCTCGGTTTcGAGACGTCGAAAGGAACGAGTAGCAT	GTTGCGAGGAAGCTTCCTCG	0_brunello_pub
genome_L2	1	84984	CEP19	CTTAAACCGGCCAACATACCCGTCTCgCACCgACCTAGAACAAGTATCCCTGGTTTcGAGACGTCGAAAGGAACGAGTAGCAT	ACCTAGAACAAGTATCCCTG	0_brunello_pub
genome_L2	1	6815	STYX	CTTAAACCGGCCAACATACCCGTCTCgCACCgTCGGCGTCTTCCTTGCACTGGTTTcGAGACGTCGAAAGGAACGAGTAGCAT	TCGGCGTCTTCCTTGCACTG	0_brunello_pub
genome_L2	1	51053	GMNN	CTTAAACCGGCCAACATACCCGTCTCgCACCgATTCTGGGACAATAACCCCAGTTTcGAGACGTCGAAAGGAACGAGTAGCAT	ATTCTGGGACAATAACCCCA	0_brunello_pub
genome_L2	1	390327	OR6C70	CTTAAACCGGCCAACATACCCGTCTCgCACCgCCAGAAAAGAGAAATTACGGGTTTcGAGACGTCGAAAGGAACGAGTAGCAT	CCAGAAAAGAGAAATTACGG	0_brunello_pub
genome_L2	1	10289	EIF1B	CTTAAACCGGCCAACATACCCGTCTCgCACCgGTGACGACTTACTCCCGGCAGTTTcGAGACGTCGAAAGGAACGAGTAGCAT	GTGACGACTTACTCCCGGCA	0_brunello_pub
genome_L2	1	6165	RPL35A	CTTAAACCGGCCAACATACCCGTCTCgCACCgAACAAAACCAGAGTCATCTGGTTTcGAGACGTCGAAAGGAACGAGTAGCAT	AACAAAACCAGAGTCATCTG	0_brunello_pub
genome_L2	1	84333	PCGF5	CTTAAACCGGCCAACATACCCGTCTCgCACCgACTTACGTTCTCGTAGTCCAGTTTcGAGACGTCGAAAGGAACGAGTAGCAT	ACTTACGTTCTCGTAGTCCA	0_brunello_pub
genome_L2	1	10647	SCGB1D2	CTTAAACCGGCCAACATACCCGTCTCgCACCgACAGCTCAGAAACAAGAGCTGTTTcGAGACGTCGAAAGGAACGAGTAGCAT	ACAGCTCAGAAACAAGAGCT	0_brunello_pub
genome_L2	1	60559	SPCS3	CTTAAACCGGCCAACATACCCGTCTCgCACCgAAGACAGGAGCGTCCCGGTGGTTTcGAGACGTCGAAAGGAACGAGTAGCAT	AAGACAGGAGCGTCCCGGTG	0_brunello_pub
genome_L2	1	54951	COMMD8	CTTAAACCGGCCAACATACCCGTCTCgCACCgAAAATCCTGTAGCTGTGCAGGTTTcGAGACGTCGAAAGGAACGAGTAGCAT	AAAATCCTGTAGCTGTGCAG	0_brunello_pub
genome_L2	1	56935	SMCO4	CTTAAACCGGCCAACATACCCGTCTCgCACCgCCGGCAGCAGATCACTACAGGTTTcGAGACGTCGAAAGGAACGAGTAGCAT	CCGGCAGCAGATCACTACAG	0_brunello_pub
genome_L2	1	6728	SRP19	CTTAAACCGGCCAACATACCCGTCTCgCACCgCAGAACCCACCTGTCCTGGTGTTTcGAGACGTCGAAAGGAACGAGTAGCAT	CAGAACCCACCTGTCCTGGT	0_brunello_pub
genome_L2	1	26355	FAM162A	CTTAAACCGGCCAACATACCCGTCTCgCACCgGCACTCACGAGACAGTCTCTGTTTcGAGACGTCGAAAGGAACGAGTAGCAT	GCACTCACGAGACAGTCTCT	0_brunello_pub
genome_L2	1	10175	CNIH1	CTTAAACCGGCCAACATACCCGTCTCgCACCgACATGACACAGAAGAAAGCGGTTTcGAGACGTCGAAAGGAACGAGTAGCAT	ACATGACACAGAAGAAAGCG	0_brunello_pub
genome_L2	1	6307	MSMO1	CTTAAACCGGCCAACATACCCGTCTCgCACCgAAGTTCCAGATTGCAACATGGTTTcGAGACGTCGAAAGGAACGAGTAGCAT	AAGTTCCAGATTGCAACATG	0_brunello_pub
genome_L2	1	201895	SMIM14	CTTAAACCGGCCAACATACCCGTCTCgCACCgACTGATGCCATTATCACCAGGTTTcGAGACGTCGAAAGGAACGAGTAGCAT	ACTGATGCCATTATCACCAG	0_brunello_pub
genome_L2	1	2790	GNG10	CTTAAACCGGCCAACATACCCGTCTCgCACCgGGCTGGCGTGGAGAGGATCAGTTTcGAGACGTCGAAAGGAACGAGTAGCAT	GGCTGGCGTGGAGAGGATCA	0_brunello_pub
genome_L2	1	51699	VPS29	CTTAAACCGGCCAACATACCCGTCTCgCACCgGGACATCAAGTTATTCCATGGTTTcGAGACGTCGAAAGGAACGAGTAGCAT	GGACATCAAGTTATTCCATG	0_brunello_pub
genome_L2	1	80145	THOC7	CTTAAACCGGCCAACATACCCGTCTCgCACCgACAGCGTGCTCAGCATACGTGTTTcGAGACGTCGAAAGGAACGAGTAGCAT	ACAGCGTGCTCAGCATACGT	0_brunello_pub
genome_L2	1	8673	VAMP8	CTTAAACCGGCCAACATACCCGTCTCgCACCgTGTGCGGAACCTGCAAAGTGGTTTcGAGACGTCGAAAGGAACGAGTAGCAT	TGTGCGGAACCTGCAAAGTG	0_brunello_pub
genome_L2	1	23585	TMEM50A	CTTAAACCGGCCAACATACCCGTCTCgCACCgGTATCGAATGGACAAGTCCGGTTTcGAGACGTCGAAAGGAACGAGTAGCAT	GTATCGAATGGACAAGTCCG	0_brunello_pub
genome_L2	1	25874	MPC2	CTTAAACCGGCCAACATACCCGTCTCgCACCgGCATCAGCTCCACTTTATCGGTTTcGAGACGTCGAAAGGAACGAGTAGCAT	GCATCAGCTCCACTTTATCG	0_brunello_pub
genome_L2	1	337973	KRTAP19-6	CTTAAACCGGCCAACATACCCGTCTCgCACCgAGCCTCCACAGCCATATCCCGTTTcGAGACGTCGAAAGGAACGAGTAGCAT	AGCCTCCACAGCCATATCCC	0_brunello_pub
genome_L2	1	253970	SFTA3	CTTAAACCGGCCAACATACCCGTCTCgCACCgCAGGGCAGACTTACACAAAGGTTTcGAGACGTCGAAAGGAACGAGTAGCAT	CAGGGCAGACTTACACAAAG	0_brunello_pub
genome_L2	1	171546	SPTSSA	CTTAAACCGGCCAACATACCCGTCTCgCACCgCCCCACAATGGAAACCAGCAGTTTcGAGACGTCGAAAGGAACGAGTAGCAT	CCCCACAATGGAAACCAGCA	0_brunello_pub
genome_L2	1	7388	UQCRH	CTTAAACCGGCCAACATACCCGTCTCgCACCgTCGCCTTGCCTTACCTCCTCGTTTcGAGACGTCGAAAGGAACGAGTAGCAT	TCGCCTTGCCTTACCTCCTC	0_brunello_pub
genome_L2	1	132299	OCIAD2	CTTAAACCGGCCAACATACCCGTCTCgCACCgACCCAGGGACTAGTCTACCAGTTTcGAGACGTCGAAAGGAACGAGTAGCAT	ACCCAGGGACTAGTCTACCA	0_brunello_pub
genome_L2	1	203547	VMA21	CTTAAACCGGCCAACATACCCGTCTCgCACCgCAGGGCTACCTGAACTCAGGGTTTcGAGACGTCGAAAGGAACGAGTAGCAT	CAGGGCTACCTGAACTCAGG	0_brunello_pub
genome_L2	1	54331	GNG2	CTTAAACCGGCCAACATACCCGTCTCgCACCgCTACTGTGAAGCACATGCCAGTTTcGAGACGTCGAAAGGAACGAGTAGCAT	CTACTGTGAAGCACATGCCA	0_brunello_pub
genome_L2	1	2793	GNGT2	CTTAAACCGGCCAACATACCCGTCTCgCACCgGGAAATCAAGGAGTACGTGGGTTTcGAGACGTCGAAAGGAACGAGTAGCAT	GGAAATCAAGGAGTACGTGG	0_brunello_pub
genome_L2	1	6167	RPL37	CTTAAACCGGCCAACATACCCGTCTCgCACCgAGGCCTTAGAGCCACAGCGGGTTTcGAGACGTCGAAAGGAACGAGTAGCAT	AGGCCTTAGAGCCACAGCGG	0_brunello_pub
genome_L2	1	9141	PDCD5	CTTAAACCGGCCAACATACCCGTCTCgCACCgACGAGGAGCTTGAGGCGCTGGTTTcGAGACGTCGAAAGGAACGAGTAGCAT	ACGAGGAGCTTGAGGCGCTG	0_brunello_pub
genome_L2	1	29078	NDUFAF4	CTTAAACCGGCCAACATACCCGTCTCgCACCgTTTCAACCTAGAGAACCGAGGTTTcGAGACGTCGAAAGGAACGAGTAGCAT	TTTCAACCTAGAGAACCGAG	0_brunello_pub
genome_L2	1	51397	COMMD10	CTTAAACCGGCCAACATACCCGTCTCgCACCgCTGAAGCATTTGTCAATACGGTTTcGAGACGTCGAAAGGAACGAGTAGCAT	CTGAAGCATTTGTCAATACG	0_brunello_pub
genome_L2	1	1389	CREBL2	CTTAAACCGGCCAACATACCCGTCTCgCACCgAGCTATATGTGCCCTCAGAGGTTTcGAGACGTCGAAAGGAACGAGTAGCAT	AGCTATATGTGCCCTCAGAG	0_brunello_pub
genome_L2	1	59286	UBL5	CTTAAACCGGCCAACATACCCGTCTCgCACCgGTGGATACTTGCATTTAACGGTTTcGAGACGTCGAAAGGAACGAGTAGCAT	GTGGATACTTGCATTTAACG	0_brunello_pub
genome_L2	1	119032	C10orf32	CTTAAACCGGCCAACATACCCGTCTCgCACCgGAACGCCAGAGTCTCAAGCGGTTTcGAGACGTCGAAAGGAACGAGTAGCAT	GAACGCCAGAGTCTCAAGCG	0_brunello_pub
genome_L2	1	4256	MGP	CTTAAACCGGCCAACATACCCGTCTCgCACCgGGAGAGCTAAAGTCCAAGAGGTTTcGAGACGTCGAAAGGAACGAGTAGCAT	GGAGAGCTAAAGTCCAAGAG	0_brunello_pub
genome_L2	1	728568	C12orf73	CTTAAACCGGCCAACATACCCGTCTCgCACCgGGTGCACAGGTACTACCGACGTTTcGAGACGTCGAAAGGAACGAGTAGCAT	GGTGCACAGGTACTACCGAC	0_brunello_pub
genome_L2	1	284402	SCGB2B2	CTTAAACCGGCCAACATACCCGTCTCgCACCgTGTGTCCCAAGACCTCCTGAGTTTcGAGACGTCGAAAGGAACGAGTAGCAT	TGTGTCCCAAGACCTCCTGA	0_brunello_pub
genome_L2	1	23676	SMPX	CTTAAACCGGCCAACATACCCGTCTCgCACCgAGAATGTACTCCTGAAGTGGGTTTcGAGACGTCGAAAGGAACGAGTAGCAT	AGAATGTACTCCTGAAGTGG	0_brunello_pub
genome_L2	1	5685	PSMA4	CTTAAACCGGCCAACATACCCGTCTCgCACCgGACCCTAGTGGAAATTACGGGTTTcGAGACGTCGAAAGGAACGAGTAGCAT	GACCCTAGTGGAAATTACGG	0_brunello_pub
genome_L2	1	7803	PTP4A1	CTTAAACCGGCCAACATACCCGTCTCgCACCgTGAACAGCAATACAACAACCGTTTcGAGACGTCGAAAGGAACGAGTAGCAT	TGAACAGCAATACAACAACC	0_brunello_pub
genome_L2	1	9551	ATP5J2	CTTAAACCGGCCAACATACCCGTCTCgCACCgACTTCTGGAGGTCAAACTGGGTTTcGAGACGTCGAAAGGAACGAGTAGCAT	ACTTCTGGAGGTCAAACTGG	0_brunello_pub
genome_L2	1	145957	NRG4	CTTAAACCGGCCAACATACCCGTCTCgCACCgACTCACCTACAAAATGGGCTGTTTcGAGACGTCGAAAGGAACGAGTAGCAT	ACTCACCTACAAAATGGGCT	0_brunello_pub
genome_L2	1	389203	SMIM20	CTTAAACCGGCCAACATACCCGTCTCgCACCgGAAGCCGCCGAAAATGAGCGGTTTcGAGACGTCGAAAGGAACGAGTAGCAT	GAAGCCGCCGAAAATGAGCG	0_brunello_pub
genome_L2	1	2765	GML	CTTAAACCGGCCAACATACCCGTCTCgCACCgCTTACACTGAGCGCGCATGGGTTTcGAGACGTCGAAAGGAACGAGTAGCAT	CTTACACTGAGCGCGCATGG	0_brunello_pub
genome_L2	1	11102	RPP14	CTTAAACCGGCCAACATACCCGTCTCgCACCgTCATAGGTTAGGATGTCCAAGTTTcGAGACGTCGAAAGGAACGAGTAGCAT	TCATAGGTTAGGATGTCCAA	0_brunello_pub
genome_L2	1	148823	GCSAML	CTTAAACCGGCCAACATACCCGTCTCgCACCgATCATCATTGGAGCTCAGGGGTTTcGAGACGTCGAAAGGAACGAGTAGCAT	ATCATCATTGGAGCTCAGGG	0_brunello_pub
genome_L2	1	8995	TNFSF18	CTTAAACCGGCCAACATACCCGTCTCgCACCgGACACCTTATTCACGCAAGGGTTTcGAGACGTCGAAAGGAACGAGTAGCAT	GACACCTTATTCACGCAAGG	0_brunello_pub
genome_L2	1	5868	RAB5A	CTTAAACCGGCCAACATACCCGTCTCgCACCgTTTCAAGAGAGTACCATTGGGTTTcGAGACGTCGAAAGGAACGAGTAGCAT	TTTCAAGAGAGTACCATTGG	0_brunello_pub
genome_L2	1	54205	CYCS	CTTAAACCGGCCAACATACCCGTCTCgCACCgGGCTGTGTAAGAGTATCCAGGTTTcGAGACGTCGAAAGGAACGAGTAGCAT	GGCTGTGTAAGAGTATCCAG	0_brunello_pub
genome_L2	1	55319	TMA16	CTTAAACCGGCCAACATACCCGTCTCgCACCgAGTAAACCCACTTACCAACAGTTTcGAGACGTCGAAAGGAACGAGTAGCAT	AGTAAACCCACTTACCAACA	0_brunello_pub
genome_L2	1	768206	PRCD	CTTAAACCGGCCAACATACCCGTCTCgCACCgGGACTCGGTTGGCAAATCGGGTTTcGAGACGTCGAAAGGAACGAGTAGCAT	GGACTCGGTTGGCAAATCGG	0_brunello_pub
genome_L2	1	4712	NDUFB6	CTTAAACCGGCCAACATACCCGTCTCgCACCgACACTCCGGATGAGAAACTGGTTTcGAGACGTCGAAAGGAACGAGTAGCAT	ACACTCCGGATGAGAAACTG	0_brunello_pub
genome_L2	1	79310	OR5H2	CTTAAACCGGCCAACATACCCGTCTCgCACCgAGATAAGAGCAATCAGACCAGTTTcGAGACGTCGAAAGGAACGAGTAGCAT	AGATAAGAGCAATCAGACCA	0_brunello_pub
genome_L2	1	440567	UQCRHL	CTTAAACCGGCCAACATACCCGTCTCgCACCgCGAATCCGGAGATCCTGAGGGTTTcGAGACGTCGAAAGGAACGAGTAGCAT	CGAATCCGGAGATCCTGAGG	0_brunello_pub
genome_L2	1	117285	DEFB118	CTTAAACCGGCCAACATACCCGTCTCgCACCgGTTGAGTCACTCAAGGGTGTGTTTcGAGACGTCGAAAGGAACGAGTAGCAT	GTTGAGTCACTCAAGGGTGT	0_brunello_pub
genome_L2	1	3422	IDI1	CTTAAACCGGCCAACATACCCGTCTCgCACCgAAAGTGACGCCCTTGGAGTGGTTTcGAGACGTCGAAAGGAACGAGTAGCAT	AAAGTGACGCCCTTGGAGTG	0_brunello_pub
genome_L2	1	26127	FGFR1OP2	CTTAAACCGGCCAACATACCCGTCTCgCACCgTTCAACAAGAGCTTTAGCGTGTTTcGAGACGTCGAAAGGAACGAGTAGCAT	TTCAACAAGAGCTTTAGCGT	0_brunello_pub
genome_L2	1	284274	SMIM21	CTTAAACCGGCCAACATACCCGTCTCgCACCgTGTGCTATAGGGAATCGGGGGTTTcGAGACGTCGAAAGGAACGAGTAGCAT	TGTGCTATAGGGAATCGGGG	0_brunello_pub
genome_L2	1	6285	S100B	CTTAAACCGGCCAACATACCCGTCTCgCACCgATTGGTGGAAAACGTCGATGGTTTcGAGACGTCGAAAGGAACGAGTAGCAT	ATTGGTGGAAAACGTCGATG	0_brunello_pub
genome_L2	1	85025	TMEM60	CTTAAACCGGCCAACATACCCGTCTCgCACCgTGATTGTGAAAATGGCTGGGGTTTcGAGACGTCGAAAGGAACGAGTAGCAT	TGATTGTGAAAATGGCTGGG	0_brunello_pub
genome_L2	1	6232	RPS27	CTTAAACCGGCCAACATACCCGTCTCgCACCgTTGTGCATGGCTAAAGACCGGTTTcGAGACGTCGAAAGGAACGAGTAGCAT	TTGTGCATGGCTAAAGACCG	0_brunello_pub
genome_L2	1	98	ACYP2	CTTAAACCGGCCAACATACCCGTCTCgCACCgTGAAGCTAGGAAAATAGGAGGTTTcGAGACGTCGAAAGGAACGAGTAGCAT	TGAAGCTAGGAAAATAGGAG	0_brunello_pub
genome_L2	1	5996	RGS1	CTTAAACCGGCCAACATACCCGTCTCgCACCgGTCGTCTAGAAGTGAATGAGGTTTcGAGACGTCGAAAGGAACGAGTAGCAT	GTCGTCTAGAAGTGAATGAG	0_brunello_pub
genome_L2	1	493856	CISD2	CTTAAACCGGCCAACATACCCGTCTCgCACCgGGAGCCGCTTCAGATATGCAGTTTcGAGACGTCGAAAGGAACGAGTAGCAT	GGAGCCGCTTCAGATATGCA	0_brunello_pub
genome_L2	1	6351	CCL4	CTTAAACCGGCCAACATACCCGTCTCgCACCgAGAAGGCAGCTACTAGCATGGTTTcGAGACGTCGAAAGGAACGAGTAGCAT	AGAAGGCAGCTACTAGCATG	0_brunello_pub
genome_L2	1	139793	PAGE3	CTTAAACCGGCCAACATACCCGTCTCgCACCgAGACTCTAATCATCCAGTAGGTTTcGAGACGTCGAAAGGAACGAGTAGCAT	AGACTCTAATCATCCAGTAG	0_brunello_pub
genome_L2	1	83734	ATG10	CTTAAACCGGCCAACATACCCGTCTCgCACCgCATCTAGGAGCATCTACCCAGTTTcGAGACGTCGAAAGGAACGAGTAGCAT	CATCTAGGAGCATCTACCCA	0_brunello_pub
genome_L2	1	136319	MTPN	CTTAAACCGGCCAACATACCCGTCTCgCACCgGTGCGACAAGGAGTTCATGTGTTTcGAGACGTCGAAAGGAACGAGTAGCAT	GTGCGACAAGGAGTTCATGT	0_brunello_pub
genome_L2	1	59067	IL21	CTTAAACCGGCCAACATACCCGTCTCgCACCgGTTGACGCATTCTAATCATGGTTTcGAGACGTCGAAAGGAACGAGTAGCAT	GTTGACGCATTCTAATCATG	0_brunello_pub
genome_L2	1	6009	RHEB	CTTAAACCGGCCAACATACCCGTCTCgCACCgGCAAATTGTTGGATATGGTGGTTTcGAGACGTCGAAAGGAACGAGTAGCAT	GCAAATTGTTGGATATGGTG	0_brunello_pub
genome_L2	1	56681	SAR1A	CTTAAACCGGCCAACATACCCGTCTCgCACCgTTCCAACACTACATCCGAGTGTTTcGAGACGTCGAAAGGAACGAGTAGCAT	TTCCAACACTACATCCGAGT	0_brunello_pub
genome_L2	1	2786	GNG4	CTTAAACCGGCCAACATACCCGTCTCgCACCgGAGCTTCACAGTAGGCCAGGGTTTcGAGACGTCGAAAGGAACGAGTAGCAT	GAGCTTCACAGTAGGCCAGG	0_brunello_pub
genome_L2	1	151242	PPP1R1C	CTTAAACCGGCCAACATACCCGTCTCgCACCgATCACAAGTGATGCTGGTGTGTTTcGAGACGTCGAAAGGAACGAGTAGCAT	ATCACAAGTGATGCTGGTGT	0_brunello_pub
genome_L2	1	84233	TMEM126A	CTTAAACCGGCCAACATACCCGTCTCgCACCgGTGAAACCTGTACCATAACAGTTTcGAGACGTCGAAAGGAACGAGTAGCAT	GTGAAACCTGTACCATAACA	0_brunello_pub
genome_L2	1	6354	CCL7	CTTAAACCGGCCAACATACCCGTCTCgCACCgACATACATTACAGCTTCCCGGTTTcGAGACGTCGAAAGGAACGAGTAGCAT	ACATACATTACAGCTTCCCG	0_brunello_pub
genome_L2	1	255626	HIST1H2BA	CTTAAACCGGCCAACATACCCGTCTCgCACCgCTTTGAGCGTATAGCGAGCGGTTTcGAGACGTCGAAAGGAACGAGTAGCAT	CTTTGAGCGTATAGCGAGCG	0_brunello_pub
genome_L2	1	25898	RCHY1	CTTAAACCGGCCAACATACCCGTCTCgCACCgGTTGCTCATGTCTTGCCATGGTTTcGAGACGTCGAAAGGAACGAGTAGCAT	GTTGCTCATGTCTTGCCATG	0_brunello_pub
genome_L2	1	143471	PSMA8	CTTAAACCGGCCAACATACCCGTCTCgCACCgGGTGAAGAAAGGATCCACCGGTTTcGAGACGTCGAAAGGAACGAGTAGCAT	GGTGAAGAAAGGATCCACCG	0_brunello_pub
genome_L2	1	4257	MGST1	CTTAAACCGGCCAACATACCCGTCTCgCACCgAGTGCAGGATGGCTGTAGAGGTTTcGAGACGTCGAAAGGAACGAGTAGCAT	AGTGCAGGATGGCTGTAGAG	0_brunello_pub
genome_L2	1	6166	RPL36AL	CTTAAACCGGCCAACATACCCGTCTCgCACCgAGAACCTTCTGTAAGAAGTGGTTTcGAGACGTCGAAAGGAACGAGTAGCAT	AGAACCTTCTGTAAGAAGTG	0_brunello_pub
genome_L2	1	55856	ACOT13	CTTAAACCGGCCAACATACCCGTCTCgCACCgACGTGGCTGTCAAACCGCCGGTTTcGAGACGTCGAAAGGAACGAGTAGCAT	ACGTGGCTGTCAAACCGCCG	0_brunello_pub
genome_L2	1	10393	ANAPC10	CTTAAACCGGCCAACATACCCGTCTCgCACCgAGCAAGATCTCAGTCAGAGTGTTTcGAGACGTCGAAAGGAACGAGTAGCAT	AGCAAGATCTCAGTCAGAGT	0_brunello_pub
genome_L2	1	9837	GINS1	CTTAAACCGGCCAACATACCCGTCTCgCACCgTGGACTCAGACAAGTTCTGGGTTTcGAGACGTCGAAAGGAACGAGTAGCAT	TGGACTCAGACAAGTTCTGG	0_brunello_pub
genome_L2	1	94235	GNG8	CTTAAACCGGCCAACATACCCGTCTCgCACCgGGTGGAACAGCTGAAGCTGGGTTTcGAGACGTCGAAAGGAACGAGTAGCAT	GGTGGAACAGCTGAAGCTGG	0_brunello_pub
genome_L2	1	100131801	PET100	CTTAAACCGGCCAACATACCCGTCTCgCACCgAAACCCAGAACATAGCCACAGTTTcGAGACGTCGAAAGGAACGAGTAGCAT	AAACCCAGAACATAGCCACA	0_brunello_pub
genome_L2	1	54981	NMRK1	CTTAAACCGGCCAACATACCCGTCTCgCACCgATATGACACTGCAATTTGGGGTTTcGAGACGTCGAAAGGAACGAGTAGCAT	ATATGACACTGCAATTTGGG	0_brunello_pub
genome_L2	1	4900	NRGN	CTTAAACCGGCCAACATACCCGTCTCgCACCgGGACGATCCCGGCGCCAACGGTTTcGAGACGTCGAAAGGAACGAGTAGCAT	GGACGATCCCGGCGCCAACG	0_brunello_pub
genome_L2	1	8766	RAB11A	CTTAAACCGGCCAACATACCCGTCTCgCACCgGAGTGATCTACGTCATCTCAGTTTcGAGACGTCGAAAGGAACGAGTAGCAT	GAGTGATCTACGTCATCTCA	0_brunello_pub
genome_L2	1	51527	GSKIP	CTTAAACCGGCCAACATACCCGTCTCgCACCgTGATGTGGCCTATATCAATGGTTTcGAGACGTCGAAAGGAACGAGTAGCAT	TGATGTGGCCTATATCAATG	0_brunello_pub
genome_L2	1	6283	S100A12	CTTAAACCGGCCAACATACCCGTCTCgCACCgAAAACTTGAAGAGCATCTGGGTTTcGAGACGTCGAAAGGAACGAGTAGCAT	AAAACTTGAAGAGCATCTGG	0_brunello_pub
genome_L2	1	1622	DBI	CTTAAACCGGCCAACATACCCGTCTCgCACCgGCACCTTAAGACCAAGCCATGTTTcGAGACGTCGAAAGGAACGAGTAGCAT	GCACCTTAAGACCAAGCCAT	0_brunello_pub
genome_L2	1	10190	TXNDC9	CTTAAACCGGCCAACATACCCGTCTCgCACCgATGGCTTTCTAAAGGACATGGTTTcGAGACGTCGAAAGGAACGAGTAGCAT	ATGGCTTTCTAAAGGACATG	0_brunello_pub
genome_L2	1	388403	YPEL2	CTTAAACCGGCCAACATACCCGTCTCgCACCgCCTCGACATAGAGTTAATGTGTTTcGAGACGTCGAAAGGAACGAGTAGCAT	CCTCGACATAGAGTTAATGT	0_brunello_pub
genome_L2	1	338811	FAM19A2	CTTAAACCGGCCAACATACCCGTCTCgCACCgTAAAACGGGAACTTGTGAGGGTTTcGAGACGTCGAAAGGAACGAGTAGCAT	TAAAACGGGAACTTGTGAGG	0_brunello_pub
genome_L2	1	11235	PDCD10	CTTAAACCGGCCAACATACCCGTCTCgCACCgGGATACATGACTGCATAGAGGTTTcGAGACGTCGAAAGGAACGAGTAGCAT	GGATACATGACTGCATAGAG	0_brunello_pub
genome_L2	1	219990	OOSP2	CTTAAACCGGCCAACATACCCGTCTCgCACCgCGGTCCAAATCAAGACAGCGGTTTcGAGACGTCGAAAGGAACGAGTAGCAT	CGGTCCAAATCAAGACAGCG	0_brunello_pub
genome_L2	1	50514	2024-12-01	CTTAAACCGGCCAACATACCCGTCTCgCACCgTCATGTGTAACACGGCAAGAGTTTcGAGACGTCGAAAGGAACGAGTAGCAT	TCATGTGTAACACGGCAAGA	0_brunello_pub
genome_L2	1	165324	UBXN2A	CTTAAACCGGCCAACATACCCGTCTCgCACCgGACAGGGTCACAGACTAGGAGTTTcGAGACGTCGAAAGGAACGAGTAGCAT	GACAGGGTCACAGACTAGGA	0_brunello_pub
genome_L2	1	132321	C4orf33	CTTAAACCGGCCAACATACCCGTCTCgCACCgAAAGCACTAAATGCTGTCCGGTTTcGAGACGTCGAAAGGAACGAGTAGCAT	AAAGCACTAAATGCTGTCCG	0_brunello_pub
genome_L2	1	196394	AMN1	CTTAAACCGGCCAACATACCCGTCTCgCACCgTGCTGCAATCTCACTGACGAGTTTcGAGACGTCGAAAGGAACGAGTAGCAT	TGCTGCAATCTCACTGACGA	0_brunello_pub
genome_L2	1	259295	TAS2R20	CTTAAACCGGCCAACATACCCGTCTCgCACCgTAGTTCTGGTGATAGTGTTGGTTTcGAGACGTCGAAAGGAACGAGTAGCAT	TAGTTCTGGTGATAGTGTTG	0_brunello_pub
genome_L2	1	6990	DYNLT3	CTTAAACCGGCCAACATACCCGTCTCgCACCgGGGGCGGTACCTCGTCGCAGGTTTcGAGACGTCGAAAGGAACGAGTAGCAT	GGGGCGGTACCTCGTCGCAG	0_brunello_pub
genome_L2	1	26258	BLOC1S6	CTTAAACCGGCCAACATACCCGTCTCgCACCgCGATAGTACGTACCAGGCGTGTTTcGAGACGTCGAAAGGAACGAGTAGCAT	CGATAGTACGTACCAGGCGT	0_brunello_pub
genome_L2	1	84328	LZIC	CTTAAACCGGCCAACATACCCGTCTCgCACCgAAACAATCTGATGACCTCTGGTTTcGAGACGTCGAAAGGAACGAGTAGCAT	AAACAATCTGATGACCTCTG	0_brunello_pub
genome_L2	1	440087	SMCO3	CTTAAACCGGCCAACATACCCGTCTCgCACCgTGTCACCAATAAGCTGACTGGTTTcGAGACGTCGAAAGGAACGAGTAGCAT	TGTCACCAATAAGCTGACTG	0_brunello_pub
genome_L2	1	132203	SNTN	CTTAAACCGGCCAACATACCCGTCTCgCACCgCCAATTTAGGAATTTCGCAGGTTTcGAGACGTCGAAAGGAACGAGTAGCAT	CCAATTTAGGAATTTCGCAG	0_brunello_pub
genome_L2	1	10627	MYL12A	CTTAAACCGGCCAACATACCCGTCTCgCACCgGGAACATGGTGAAATTGATGGTTTcGAGACGTCGAAAGGAACGAGTAGCAT	GGAACATGGTGAAATTGATG	0_brunello_pub
genome_L2	1	6229	RPS24	CTTAAACCGGCCAACATACCCGTCTCgCACCgTACAAAGATGACATCCGGTGGTTTcGAGACGTCGAAAGGAACGAGTAGCAT	TACAAAGATGACATCCGGTG	0_brunello_pub
genome_L2	1	51125	GOLGA7	CTTAAACCGGCCAACATACCCGTCTCgCACCgAACAACCTTCGAGATATGACGTTTcGAGACGTCGAAAGGAACGAGTAGCAT	AACAACCTTCGAGATATGAC	0_brunello_pub
genome_L2	1	10975	UQCR11	CTTAAACCGGCCAACATACCCGTCTCgCACCgGAGCTGGTCAAGAACTGGTGGTTTcGAGACGTCGAAAGGAACGAGTAGCAT	GAGCTGGTCAAGAACTGGTG	0_brunello_pub
genome_L2	1	55840	EAF2	CTTAAACCGGCCAACATACCCGTCTCgCACCgCTCACTCACAGCGCACAGTGGTTTcGAGACGTCGAAAGGAACGAGTAGCAT	CTCACTCACAGCGCACAGTG	0_brunello_pub
genome_L2	1	8073	PTP4A2	CTTAAACCGGCCAACATACCCGTCTCgCACCgTACTCTCAACAAGTTCACAGGTTTcGAGACGTCGAAAGGAACGAGTAGCAT	TACTCTCAACAAGTTCACAG	0_brunello_pub
genome_L2	1	10842	PPP1R17	CTTAAACCGGCCAACATACCCGTCTCgCACCgTTACCTAAGTGGCTGCAACGGTTTcGAGACGTCGAAAGGAACGAGTAGCAT	TTACCTAAGTGGCTGCAACG	0_brunello_pub
genome_L2	1	400	ARL1	CTTAAACCGGCCAACATACCCGTCTCgCACCgTTCCCGAGTTCCAAACAGACGTTTcGAGACGTCGAAAGGAACGAGTAGCAT	TTCCCGAGTTCCAAACAGAC	0_brunello_pub
genome_L2	1	388701	C1orf189	CTTAAACCGGCCAACATACCCGTCTCgCACCgCAGTGCCAATTCCTGTACCAGTTTcGAGACGTCGAAAGGAACGAGTAGCAT	CAGTGCCAATTCCTGTACCA	0_brunello_pub
genome_L2	1	55246	CCDC25	CTTAAACCGGCCAACATACCCGTCTCgCACCgTTAATGTGGTATATACGCCGGTTTcGAGACGTCGAAAGGAACGAGTAGCAT	TTAATGTGGTATATACGCCG	0_brunello_pub
genome_L2	1	2207	FCER1G	CTTAAACCGGCCAACATACCCGTCTCgCACCgTCCAGGATATAGCAGAGCTGGTTTcGAGACGTCGAAAGGAACGAGTAGCAT	TCCAGGATATAGCAGAGCTG	0_brunello_pub
genome_L2	1	54460	MRPS21	CTTAAACCGGCCAACATACCCGTCTCgCACCgTTGAGGACATTAAGCATCGGGTTTcGAGACGTCGAAAGGAACGAGTAGCAT	TTGAGGACATTAAGCATCGG	0_brunello_pub
genome_L2	1	164237	WFDC13	CTTAAACCGGCCAACATACCCGTCTCgCACCgTCAGGTGCTGATATGCAGGGGTTTcGAGACGTCGAAAGGAACGAGTAGCAT	TCAGGTGCTGATATGCAGGG	0_brunello_pub
genome_L2	1	619208	FAM229B	CTTAAACCGGCCAACATACCCGTCTCgCACCgCAGTGCTGCCTGTAATGGGAGTTTcGAGACGTCGAAAGGAACGAGTAGCAT	CAGTGCTGCCTGTAATGGGA	0_brunello_pub
genome_L2	1	25842	ASF1A	CTTAAACCGGCCAACATACCCGTCTCgCACCgTTAGTGGGTCCTGTTCCCGCGTTTcGAGACGTCGAAAGGAACGAGTAGCAT	TTAGTGGGTCCTGTTCCCGC	0_brunello_pub
genome_L2	1	54943	DNAJC28	CTTAAACCGGCCAACATACCCGTCTCgCACCgGAGACTTTGACAATCTCAGTGTTTcGAGACGTCGAAAGGAACGAGTAGCAT	GAGACTTTGACAATCTCAGT	0_brunello_pub
genome_L2	1	118932	ANKRD22	CTTAAACCGGCCAACATACCCGTCTCgCACCgCAAGTGTTGTACTCACCATGGTTTcGAGACGTCGAAAGGAACGAGTAGCAT	CAAGTGTTGTACTCACCATG	0_brunello_pub
genome_L2	1	644100	ARL14EPL	CTTAAACCGGCCAACATACCCGTCTCgCACCgGGATTAAAGTCTGCTACCTGGTTTcGAGACGTCGAAAGGAACGAGTAGCAT	GGATTAAAGTCTGCTACCTG	0_brunello_pub
genome_L2	1	285588	EFCAB9	CTTAAACCGGCCAACATACCCGTCTCgCACCgTCGCAATAGAACCATTTGGAGTTTcGAGACGTCGAAAGGAACGAGTAGCAT	TCGCAATAGAACCATTTGGA	0_brunello_pub
genome_L2	1	9474	ATG5	CTTAAACCGGCCAACATACCCGTCTCgCACCgGATCACAAGCAACTCTGGATGTTTcGAGACGTCGAAAGGAACGAGTAGCAT	GATCACAAGCAACTCTGGAT	0_brunello_pub
genome_L2	1	284184	C17orf89	CTTAAACCGGCCAACATACCCGTCTCgCACCgGCTCATGTCGGCTAACGGAGGTTTcGAGACGTCGAAAGGAACGAGTAGCAT	GCTCATGTCGGCTAACGGAG	0_brunello_pub
genome_L2	1	4725	NDUFS5	CTTAAACCGGCCAACATACCCGTCTCgCACCgCGATGGTTGACAATCCAGAGGTTTcGAGACGTCGAAAGGAACGAGTAGCAT	CGATGGTTGACAATCCAGAG	0_brunello_pub
genome_L2	1	113402	SFT2D1	CTTAAACCGGCCAACATACCCGTCTCgCACCgCTAACGCAGCAAGATTGCCGGTTTcGAGACGTCGAAAGGAACGAGTAGCAT	CTAACGCAGCAAGATTGCCG	0_brunello_pub
genome_L2	1	2745	GLRX	CTTAAACCGGCCAACATACCCGTCTCgCACCgGTCAATTGCCCATCAAACAAGTTTcGAGACGTCGAAAGGAACGAGTAGCAT	GTCAATTGCCCATCAAACAA	0_brunello_pub
genome_L2	1	6039	RNASE6	CTTAAACCGGCCAACATACCCGTCTCgCACCgCAATGCAACAGGGCAATGAGGTTTcGAGACGTCGAAAGGAACGAGTAGCAT	CAATGCAACAGGGCAATGAG	0_brunello_pub
genome_L2	1	5375	PMP2	CTTAAACCGGCCAACATACCCGTCTCgCACCgAGCTGACAATAGAAAGACCAGTTTcGAGACGTCGAAAGGAACGAGTAGCAT	AGCTGACAATAGAAAGACCA	0_brunello_pub
genome_L2	1	245937	DEFB124	CTTAAACCGGCCAACATACCCGTCTCgCACCgCACACGATGTTGTTACCTGAGTTTcGAGACGTCGAAAGGAACGAGTAGCAT	CACACGATGTTGTTACCTGA	0_brunello_pub
genome_L2	1	644538	SMIM10	CTTAAACCGGCCAACATACCCGTCTCgCACCgAGAAGGCGCCGTAAGAGCCGGTTTcGAGACGTCGAAAGGAACGAGTAGCAT	AGAAGGCGCCGTAAGAGCCG	0_brunello_pub
genome_L2	1	6233	RPS27A	CTTAAACCGGCCAACATACCCGTCTCgCACCgCTTGTGTTGAGACTTCGTGGGTTTcGAGACGTCGAAAGGAACGAGTAGCAT	CTTGTGTTGAGACTTCGTGG	0_brunello_pub
genome_L2	1	51762	RAB8B	CTTAAACCGGCCAACATACCCGTCTCgCACCgATCACGACAGCGTACTACAGGTTTcGAGACGTCGAAAGGAACGAGTAGCAT	ATCACGACAGCGTACTACAG	0_brunello_pub
genome_L2	1	574016	CLLU1OS	CTTAAACCGGCCAACATACCCGTCTCgCACCgTAACCCCTGTTACTTACCAGGTTTcGAGACGTCGAAAGGAACGAGTAGCAT	TAACCCCTGTTACTTACCAG	0_brunello_pub
genome_L2	1	85319	BAGE2	CTTAAACCGGCCAACATACCCGTCTCgCACCgCAACCTCCAGCTCACCACAGGTTTcGAGACGTCGAAAGGAACGAGTAGCAT	CAACCTCCAGCTCACCACAG	0_brunello_pub
genome_L2	1	401027	C2orf66	CTTAAACCGGCCAACATACCCGTCTCgCACCgCACATGCCCAAGCAGCACCAGTTTcGAGACGTCGAAAGGAACGAGTAGCAT	CACATGCCCAAGCAGCACCA	0_brunello_pub
genome_L2	1	79645	EFCAB1	CTTAAACCGGCCAACATACCCGTCTCgCACCgGCTGTGTAAATGTATTGGAGGTTTcGAGACGTCGAAAGGAACGAGTAGCAT	GCTGTGTAAATGTATTGGAG	0_brunello_pub
genome_L2	1	746	TMEM258	CTTAAACCGGCCAACATACCCGTCTCgCACCgAGGATACACGAAGAACCAGGGTTTcGAGACGTCGAAAGGAACGAGTAGCAT	AGGATACACGAAGAACCAGG	0_brunello_pub
genome_L2	1	5862	RAB2A	CTTAAACCGGCCAACATACCCGTCTCgCACCgATCACAAGGTCGTATTACAGGTTTcGAGACGTCGAAAGGAACGAGTAGCAT	ATCACAAGGTCGTATTACAG	0_brunello_pub
genome_L2	1	6271	S100A1	CTTAAACCGGCCAACATACCCGTCTCgCACCgGGCGTGGAACACGTTGATGAGTTTcGAGACGTCGAAAGGAACGAGTAGCAT	GGCGTGGAACACGTTGATGA	0_brunello_pub
genome_L2	1	54940	OCIAD1	CTTAAACCGGCCAACATACCCGTCTCgCACCgGATCGTAAAGCTTCTCCAAGGTTTcGAGACGTCGAAAGGAACGAGTAGCAT	GATCGTAAAGCTTCTCCAAG	0_brunello_pub
genome_L2	1	170591	S100Z	CTTAAACCGGCCAACATACCCGTCTCgCACCgAGAGATTCAAGCTCAGCAAGGTTTcGAGACGTCGAAAGGAACGAGTAGCAT	AGAGATTCAAGCTCAGCAAG	0_brunello_pub
genome_L2	1	130576	LYPD6B	CTTAAACCGGCCAACATACCCGTCTCgCACCgCTTTACTTGTGAAAACGCAGGTTTcGAGACGTCGAAAGGAACGAGTAGCAT	CTTTACTTGTGAAAACGCAG	0_brunello_pub
genome_L2	1	54819	ZCCHC10	CTTAAACCGGCCAACATACCCGTCTCgCACCgCATTGGACTTATGAATGCACGTTTcGAGACGTCGAAAGGAACGAGTAGCAT	CATTGGACTTATGAATGCAC	0_brunello_pub
genome_L2	1	57149	LYRM1	CTTAAACCGGCCAACATACCCGTCTCgCACCgGGAAATGGCAGGCGACATCAGTTTcGAGACGTCGAAAGGAACGAGTAGCAT	GGAAATGGCAGGCGACATCA	0_brunello_pub
genome_L2	1	260434	PYDC1	CTTAAACCGGCCAACATACCCGTCTCgCACCgGCTGGAGAACCTGACACCGGGTTTcGAGACGTCGAAAGGAACGAGTAGCAT	GCTGGAGAACCTGACACCGG	0_brunello_pub
genome_L2	1	360030	NANOGNB	CTTAAACCGGCCAACATACCCGTCTCgCACCgTGCCCAGAGAGTATGCATGAGTTTcGAGACGTCGAAAGGAACGAGTAGCAT	TGCCCAGAGAGTATGCATGA	0_brunello_pub
genome_L2	1	3151	HMGN2	CTTAAACCGGCCAACATACCCGTCTCgCACCgACTTACAGCAGACAACCTCGGTTTcGAGACGTCGAAAGGAACGAGTAGCAT	ACTTACAGCAGACAACCTCG	0_brunello_pub
genome_L2	1	6827	SUPT4H1	CTTAAACCGGCCAACATACCCGTCTCgCACCgAGGACAGCTGGGTCTCCAAGGTTTcGAGACGTCGAAAGGAACGAGTAGCAT	AGGACAGCTGGGTCTCCAAG	0_brunello_pub
genome_L2	1	375189	PFN4	CTTAAACCGGCCAACATACCCGTCTCgCACCgGCCCAGTGATGTCCGAACACGTTTcGAGACGTCGAAAGGAACGAGTAGCAT	GCCCAGTGATGTCCGAACAC	0_brunello_pub
genome_L2	1	7323	UBE2D3	CTTAAACCGGCCAACATACCCGTCTCgCACCgAATGACAGCCCATATCAAGGGTTTcGAGACGTCGAAAGGAACGAGTAGCAT	AATGACAGCCCATATCAAGG	0_brunello_pub
genome_L2	1	1810	DR1	CTTAAACCGGCCAACATACCCGTCTCgCACCgCAACGATGCTCGAGAGCTGGGTTTcGAGACGTCGAAAGGAACGAGTAGCAT	CAACGATGCTCGAGAGCTGG	0_brunello_pub
genome_L2	1	129531	MITD1	CTTAAACCGGCCAACATACCCGTCTCgCACCgGGTACCTACTTCATCCAGAGGTTTcGAGACGTCGAAAGGAACGAGTAGCAT	GGTACCTACTTCATCCAGAG	0_brunello_pub
genome_L2	1	6160	RPL31	CTTAAACCGGCCAACATACCCGTCTCgCACCgCCGTTCTGCCATCAACGAAGGTTTcGAGACGTCGAAAGGAACGAGTAGCAT	CCGTTCTGCCATCAACGAAG	0_brunello_pub
genome_L2	1	3093	UBE2K	CTTAAACCGGCCAACATACCCGTCTCgCACCgGCAATGACAATAATACCGTGGTTTcGAGACGTCGAAAGGAACGAGTAGCAT	GCAATGACAATAATACCGTG	0_brunello_pub
genome_L2	1	5997	RGS2	CTTAAACCGGCCAACATACCCGTCTCgCACCgTCAACACGACTGCAGACCCAGTTTcGAGACGTCGAAAGGAACGAGTAGCAT	TCAACACGACTGCAGACCCA	0_brunello_pub
genome_L2	1	3824	KLRD1	CTTAAACCGGCCAACATACCCGTCTCgCACCgCCAACGTAGACATCAACGAAGTTTcGAGACGTCGAAAGGAACGAGTAGCAT	CCAACGTAGACATCAACGAA	0_brunello_pub
genome_L2	1	414899	BLID	CTTAAACCGGCCAACATACCCGTCTCgCACCgTCTGAGTGTGTGCTCTACACGTTTcGAGACGTCGAAAGGAACGAGTAGCAT	TCTGAGTGTGTGCTCTACAC	0_brunello_pub
genome_L2	1	93974	ATPIF1	CTTAAACCGGCCAACATACCCGTCTCgCACCgCAGTCCGAGAATGTCGACCGGTTTcGAGACGTCGAAAGGAACGAGTAGCAT	CAGTCCGAGAATGTCGACCG	0_brunello_pub
genome_L2	1	7432	VIP	CTTAAACCGGCCAACATACCCGTCTCgCACCgTCTTCTCACAGACTTCGGCAGTTTcGAGACGTCGAAAGGAACGAGTAGCAT	TCTTCTCACAGACTTCGGCA	0_brunello_pub
genome_L2	1	100133941	CD24	CTTAAACCGGCCAACATACCCGTCTCgCACCgGGCACTGCTCCTACCCACGCGTTTcGAGACGTCGAAAGGAACGAGTAGCAT	GGCACTGCTCCTACCCACGC	0_brunello_pub
genome_L2	1	4085	MAD2L1	CTTAAACCGGCCAACATACCCGTCTCgCACCgACTCGAGTAAAGGTTTCAGAGTTTcGAGACGTCGAAAGGAACGAGTAGCAT	ACTCGAGTAAAGGTTTCAGA	0_brunello_pub
genome_L2	1	6146	RPL22	CTTAAACCGGCCAACATACCCGTCTCgCACCgTGGTCACCACCCCTCCACCAGTTTcGAGACGTCGAAAGGAACGAGTAGCAT	TGGTCACCACCCCTCCACCA	0_brunello_pub
genome_L2	1	9559	VPS26A	CTTAAACCGGCCAACATACCCGTCTCgCACCgTTCATACCTCAAGCGGACATGTTTcGAGACGTCGAAAGGAACGAGTAGCAT	TTCATACCTCAAGCGGACAT	0_brunello_pub
genome_L2	1	100132963	SMIM9	CTTAAACCGGCCAACATACCCGTCTCgCACCgAGGATCGAAACCACGCTCAGGTTTcGAGACGTCGAAAGGAACGAGTAGCAT	AGGATCGAAACCACGCTCAG	0_brunello_pub
genome_L2	1	148003	LGALS16	CTTAAACCGGCCAACATACCCGTCTCgCACCgGACTGTTCATGACCACACGAGTTTcGAGACGTCGAAAGGAACGAGTAGCAT	GACTGTTCATGACCACACGA	0_brunello_pub
genome_L2	1	5000	ORC4	CTTAAACCGGCCAACATACCCGTCTCgCACCgGTCCTTATTATCGGACCCCGGTTTcGAGACGTCGAAAGGAACGAGTAGCAT	GTCCTTATTATCGGACCCCG	0_brunello_pub
genome_L2	1	337963	KRTAP23-1	CTTAAACCGGCCAACATACCCGTCTCgCACCgTACTCAGGCTACTCCCGTGGGTTTcGAGACGTCGAAAGGAACGAGTAGCAT	TACTCAGGCTACTCCCGTGG	0_brunello_pub
genome_L2	1	404550	C16orf74	CTTAAACCGGCCAACATACCCGTCTCgCACCgGTGCTTGTCGTTCAGGACGGGTTTcGAGACGTCGAAAGGAACGAGTAGCAT	GTGCTTGTCGTTCAGGACGG	0_brunello_pub
genome_L2	1	54585	LZTFL1	CTTAAACCGGCCAACATACCCGTCTCgCACCgCTGTCGCAGAAGTAACACATGTTTcGAGACGTCGAAAGGAACGAGTAGCAT	CTGTCGCAGAAGTAACACAT	0_brunello_pub
genome_L2	1	159091	FAM122C	CTTAAACCGGCCAACATACCCGTCTCgCACCgCCCAAGTCCATTGATCAAAGGTTTcGAGACGTCGAAAGGAACGAGTAGCAT	CCCAAGTCCATTGATCAAAG	0_brunello_pub
genome_L2	1	28512	NKIRAS1	CTTAAACCGGCCAACATACCCGTCTCgCACCgGCTTCAGTAGAAACAGACCGGTTTcGAGACGTCGAAAGGAACGAGTAGCAT	GCTTCAGTAGAAACAGACCG	0_brunello_pub
genome_L2	1	56180	MOSPD1	CTTAAACCGGCCAACATACCCGTCTCgCACCgAGTAAAGCCTCAGTGTTGTGGTTTcGAGACGTCGAAAGGAACGAGTAGCAT	AGTAAAGCCTCAGTGTTGTG	0_brunello_pub
genome_L2	1	378708	APITD1	CTTAAACCGGCCAACATACCCGTCTCgCACCgGAAGCTTCATACCACACTGTGTTTcGAGACGTCGAAAGGAACGAGTAGCAT	GAAGCTTCATACCACACTGT	0_brunello_pub
genome_L2	1	134864	TAAR1	CTTAAACCGGCCAACATACCCGTCTCgCACCgGATCACACACAGCATAGTAGGTTTcGAGACGTCGAAAGGAACGAGTAGCAT	GATCACACACAGCATAGTAG	0_brunello_pub
genome_L2	1	57819	LSM2	CTTAAACCGGCCAACATACCCGTCTCgCACCgGTGAAGAACTGCTTCATTCGGTTTcGAGACGTCGAAAGGAACGAGTAGCAT	GTGAAGAACTGCTTCATTCG	0_brunello_pub
genome_L2	1	167	CRISP1	CTTAAACCGGCCAACATACCCGTCTCgCACCgAACTACTGACCACTACACTCGTTTcGAGACGTCGAAAGGAACGAGTAGCAT	AACTACTGACCACTACACTC	0_brunello_pub
genome_L2	1	83658	DYNLRB1	CTTAAACCGGCCAACATACCCGTCTCgCACCgAGGAAGGTGAGATCGTTCTGGTTTcGAGACGTCGAAAGGAACGAGTAGCAT	AGGAAGGTGAGATCGTTCTG	0_brunello_pub
genome_L2	1	100527978	TMEM56-RWDD3	CTTAAACCGGCCAACATACCCGTCTCgCACCgACCAGAAATGAGGTAGCCTGGTTTcGAGACGTCGAAAGGAACGAGTAGCAT	ACCAGAAATGAGGTAGCCTG	0_brunello_pub
genome_L2	1	8669	EIF3J	CTTAAACCGGCCAACATACCCGTCTCgCACCgCCTCGTCCTCGCCTTCCCAGGTTTcGAGACGTCGAAAGGAACGAGTAGCAT	CCTCGTCCTCGCCTTCCCAG	0_brunello_pub
genome_L2	1	101928603	C6orf229	CTTAAACCGGCCAACATACCCGTCTCgCACCgGCTGCAAAGTTCCCAGCAGGGTTTcGAGACGTCGAAAGGAACGAGTAGCAT	GCTGCAAAGTTCCCAGCAGG	0_brunello_pub
genome_L2	1	203562	TMEM31	CTTAAACCGGCCAACATACCCGTCTCgCACCgAAAATCCACTCAGTAGGCCAGTTTcGAGACGTCGAAAGGAACGAGTAGCAT	AAAATCCACTCAGTAGGCCA	0_brunello_pub
genome_L2	1	94101	ORMDL1	CTTAAACCGGCCAACATACCCGTCTCgCACCgACCCGTGTCATGAACAGCCGGTTTcGAGACGTCGAAAGGAACGAGTAGCAT	ACCCGTGTCATGAACAGCCG	0_brunello_pub
genome_L2	1	353219	KAAG1	CTTAAACCGGCCAACATACCCGTCTCgCACCgCGTGCTTGTGTACCGCAACGGTTTcGAGACGTCGAAAGGAACGAGTAGCAT	CGTGCTTGTGTACCGCAACG	0_brunello_pub
genome_L2	1	400120	SERTM1	CTTAAACCGGCCAACATACCCGTCTCgCACCgCACACTTCCCGAAAATCCTGGTTTcGAGACGTCGAAAGGAACGAGTAGCAT	CACACTTCCCGAAAATCCTG	0_brunello_pub
genome_L2	1	84246	MED10	CTTAAACCGGCCAACATACCCGTCTCgCACCgGGAGAAGTTTGACCACCTAGGTTTcGAGACGTCGAAAGGAACGAGTAGCAT	GGAGAAGTTTGACCACCTAG	0_brunello_pub
genome_L2	1	403282	OR6C65	CTTAAACCGGCCAACATACCCGTCTCgCACCgTGGAGGCCCATAATCACGGGGTTTcGAGACGTCGAAAGGAACGAGTAGCAT	TGGAGGCCCATAATCACGGG	0_brunello_pub
genome_L2	1	9111	NMI	CTTAAACCGGCCAACATACCCGTCTCgCACCgACTGTCTGTCATAGTCCACGGTTTcGAGACGTCGAAAGGAACGAGTAGCAT	ACTGTCTGTCATAGTCCACG	0_brunello_pub
genome_L2	1	3512	JCHAIN	CTTAAACCGGCCAACATACCCGTCTCgCACCgTAGTGTTCCTCTGAACAACAGTTTcGAGACGTCGAAAGGAACGAGTAGCAT	TAGTGTTCCTCTGAACAACA	0_brunello_pub
genome_L2	1	9992	KCNE2	CTTAAACCGGCCAACATACCCGTCTCgCACCgACATTCCAATCATCACCATGGTTTcGAGACGTCGAAAGGAACGAGTAGCAT	ACATTCCAATCATCACCATG	0_brunello_pub
genome_L2	1	6346	CCL1	CTTAAACCGGCCAACATACCCGTCTCgCACCgGGAGCAAGAGATTCCCCTGAGTTTcGAGACGTCGAAAGGAACGAGTAGCAT	GGAGCAAGAGATTCCCCTGA	0_brunello_pub
genome_L2	1	117157	SH2D1B	CTTAAACCGGCCAACATACCCGTCTCgCACCgAGGCTACTCACGAGACACAGGTTTcGAGACGTCGAAAGGAACGAGTAGCAT	AGGCTACTCACGAGACACAG	0_brunello_pub
genome_L2	1	11237	RNF24	CTTAAACCGGCCAACATACCCGTCTCgCACCgCAAATCCCCAACTCATCTCGGTTTcGAGACGTCGAAAGGAACGAGTAGCAT	CAAATCCCCAACTCATCTCG	0_brunello_pub
genome_L2	1	79024	SMIM2	CTTAAACCGGCCAACATACCCGTCTCgCACCgCACAGGGTGCTGGAAACACGGTTTcGAGACGTCGAAAGGAACGAGTAGCAT	CACAGGGTGCTGGAAACACG	0_brunello_pub
genome_L2	1	118430	MUCL1	CTTAAACCGGCCAACATACCCGTCTCgCACCgACGGGCAGAGACCAGAAAGAGTTTcGAGACGTCGAAAGGAACGAGTAGCAT	ACGGGCAGAGACCAGAAAGA	0_brunello_pub
genome_L2	1	100129361	SMIM10L1	CTTAAACCGGCCAACATACCCGTCTCgCACCgACGAGGTGGGTGTCGCGGCGGTTTcGAGACGTCGAAAGGAACGAGTAGCAT	ACGAGGTGGGTGTCGCGGCG	0_brunello_pub
genome_L2	1	84259	DCUN1D5	CTTAAACCGGCCAACATACCCGTCTCgCACCgCCACTTATTAGTCTAGCAGGGTTTcGAGACGTCGAAAGGAACGAGTAGCAT	CCACTTATTAGTCTAGCAGG	0_brunello_pub
genome_L2	1	196792	FAM24B	CTTAAACCGGCCAACATACCCGTCTCgCACCgCATCGCTGGTGGTATCCTGGGTTTcGAGACGTCGAAAGGAACGAGTAGCAT	CATCGCTGGTGGTATCCTGG	0_brunello_pub
genome_L2	1	5684	PSMA3	CTTAAACCGGCCAACATACCCGTCTCgCACCgTCCGTCAGGAGAGAATGTAGGTTTcGAGACGTCGAAAGGAACGAGTAGCAT	TCCGTCAGGAGAGAATGTAG	0_brunello_pub
genome_L2	1	54469	ZFAND6	CTTAAACCGGCCAACATACCCGTCTCgCACCgTTCAGACAGACTACTGACAGGTTTcGAGACGTCGAAAGGAACGAGTAGCAT	TTCAGACAGACTACTGACAG	0_brunello_pub
genome_L2	1	51373	MRPS17	CTTAAACCGGCCAACATACCCGTCTCgCACCgCCTTCAGCAGTGCACAGTTGGTTTcGAGACGTCGAAAGGAACGAGTAGCAT	CCTTCAGCAGTGCACAGTTG	0_brunello_pub
genome_L2	1	100188893	TOMM6	CTTAAACCGGCCAACATACCCGTCTCgCACCgCCCGAAATACCGGACAACGTGTTTcGAGACGTCGAAAGGAACGAGTAGCAT	CCCGAAATACCGGACAACGT	0_brunello_pub
genome_L2	1	10094	ARPC3	CTTAAACCGGCCAACATACCCGTCTCgCACCgATTGCGTTAAGTGGAAAACCGTTTcGAGACGTCGAAAGGAACGAGTAGCAT	ATTGCGTTAAGTGGAAAACC	0_brunello_pub
genome_L2	1	7320	UBE2B	CTTAAACCGGCCAACATACCCGTCTCgCACCgCTGAAAACAACATCATGCAGGTTTcGAGACGTCGAAAGGAACGAGTAGCAT	CTGAAAACAACATCATGCAG	0_brunello_pub
genome_L2	1	6276	S100A5	CTTAAACCGGCCAACATACCCGTCTCgCACCgCCACGTTTCACAAATATTCGGTTTcGAGACGTCGAAAGGAACGAGTAGCAT	CCACGTTTCACAAATATTCG	0_brunello_pub
genome_L2	1	339862	LOC339862	CTTAAACCGGCCAACATACCCGTCTCgCACCgAGATCACTTTGATTGCCATGGTTTcGAGACGTCGAAAGGAACGAGTAGCAT	AGATCACTTTGATTGCCATG	0_brunello_pub
genome_L2	1	10447	FAM3C	CTTAAACCGGCCAACATACCCGTCTCgCACCgGGCAAGTGGAGCAGCCAACGGTTTcGAGACGTCGAAAGGAACGAGTAGCAT	GGCAAGTGGAGCAGCCAACG	0_brunello_pub
genome_L2	1	8731	RNMT	CTTAAACCGGCCAACATACCCGTCTCgCACCgAGAAGGACACAGCTCAACAGGTTTcGAGACGTCGAAAGGAACGAGTAGCAT	AGAAGGACACAGCTCAACAG	0_brunello_pub
genome_L2	1	29799	YPEL1	CTTAAACCGGCCAACATACCCGTCTCgCACCgGTACTCACACGGAATTGAAGGTTTcGAGACGTCGAAAGGAACGAGTAGCAT	GTACTCACACGGAATTGAAG	0_brunello_pub
genome_L2	1	221710	SMIM13	CTTAAACCGGCCAACATACCCGTCTCgCACCgGGGAGACACAGGATCCCAAGGTTTcGAGACGTCGAAAGGAACGAGTAGCAT	GGGAGACACAGGATCCCAAG	0_brunello_pub
genome_L2	1	2739	GLO1	CTTAAACCGGCCAACATACCCGTCTCgCACCgGAGGGTCTGAATTGCCATTGGTTTcGAGACGTCGAAAGGAACGAGTAGCAT	GAGGGTCTGAATTGCCATTG	0_brunello_pub
genome_L2	1	55967	NDUFA12	CTTAAACCGGCCAACATACCCGTCTCgCACCgGAAGGTTGGTACATTAGTGGGTTTcGAGACGTCGAAAGGAACGAGTAGCAT	GAAGGTTGGTACATTAGTGG	0_brunello_pub
genome_L2	1	8409	UXT	CTTAAACCGGCCAACATACCCGTCTCgCACCgTAACTTCTTCGTTGACACAGGTTTcGAGACGTCGAAAGGAACGAGTAGCAT	TAACTTCTTCGTTGACACAG	0_brunello_pub
genome_L2	1	654231	OCM	CTTAAACCGGCCAACATACCCGTCTCgCACCgTTCATAGACAACGACCAGAGGTTTcGAGACGTCGAAAGGAACGAGTAGCAT	TTCATAGACAACGACCAGAG	0_brunello_pub
genome_L2	1	7335	UBE2V1	CTTAAACCGGCCAACATACCCGTCTCgCACCgTGACACTTACAAGATGGACAGTTTcGAGACGTCGAAAGGAACGAGTAGCAT	TGACACTTACAAGATGGACA	0_brunello_pub
genome_L2	1	51019	CCDC53	CTTAAACCGGCCAACATACCCGTCTCgCACCgCCTCACAAACTGTAGAAAAGGTTTcGAGACGTCGAAAGGAACGAGTAGCAT	CCTCACAAACTGTAGAAAAG	0_brunello_pub
genome_L2	1	4951	OCM2	CTTAAACCGGCCAACATACCCGTCTCgCACCgGCAGCGCTCCAGGAATGCCAGTTTcGAGACGTCGAAAGGAACGAGTAGCAT	GCAGCGCTCCAGGAATGCCA	0_brunello_pub
genome_L2	1	284018	C17orf58	CTTAAACCGGCCAACATACCCGTCTCgCACCgACACGGCTTATTGCAGCTGGGTTTcGAGACGTCGAAAGGAACGAGTAGCAT	ACACGGCTTATTGCAGCTGG	0_brunello_pub
genome_L2	1	53340	SPA17	CTTAAACCGGCCAACATACCCGTCTCgCACCgACCCACTACCGAATTCCACAGTTTcGAGACGTCGAAAGGAACGAGTAGCAT	ACCCACTACCGAATTCCACA	0_brunello_pub
genome_L2	1	27177	IL36B	CTTAAACCGGCCAACATACCCGTCTCgCACCgAGACACAGAATTCAGTGACAGTTTcGAGACGTCGAAAGGAACGAGTAGCAT	AGACACAGAATTCAGTGACA	0_brunello_pub
genome_L2	1	267020	ATP5L2	CTTAAACCGGCCAACATACCCGTCTCgCACCgCGTGGTGTAGTACCAAAATGGTTTcGAGACGTCGAAAGGAACGAGTAGCAT	CGTGGTGTAGTACCAAAATG	0_brunello_pub
genome_L2	1	100431172	KLRF2	CTTAAACCGGCCAACATACCCGTCTCgCACCgATGACTGGCTGTTGAACGAAGTTTcGAGACGTCGAAAGGAACGAGTAGCAT	ATGACTGGCTGTTGAACGAA	0_brunello_pub
genome_L2	1	9403	2024-09-15	CTTAAACCGGCCAACATACCCGTCTCgCACCgGTTGGCGACTGTGCTTCAAGGTTTcGAGACGTCGAAAGGAACGAGTAGCAT	GTTGGCGACTGTGCTTCAAG	0_brunello_pub
genome_L2	1	255783	INAFM1	CTTAAACCGGCCAACATACCCGTCTCgCACCgGTCTCATCTGGGTACCCACGGTTTcGAGACGTCGAAAGGAACGAGTAGCAT	GTCTCATCTGGGTACCCACG	0_brunello_pub
genome_L2	1	83443	SF3B5	CTTAAACCGGCCAACATACCCGTCTCgCACCgTGTAGGAGCAGTACGAGTCGGTTTcGAGACGTCGAAAGGAACGAGTAGCAT	TGTAGGAGCAGTACGAGTCG	0_brunello_pub
genome_L2	1	10008	KCNE3	CTTAAACCGGCCAACATACCCGTCTCgCACCgACATGTAGGAGTTGTCATCAGTTTcGAGACGTCGAAAGGAACGAGTAGCAT	ACATGTAGGAGTTGTCATCA	0_brunello_pub
genome_L2	1	6013	RLN1	CTTAAACCGGCCAACATACCCGTCTCgCACCgTGAAGGCAGCCCTATCTGAGGTTTcGAGACGTCGAAAGGAACGAGTAGCAT	TGAAGGCAGCCCTATCTGAG	0_brunello_pub
genome_L2	1	6168	RPL37A	CTTAAACCGGCCAACATACCCGTCTCgCACCgTCCGGAGGGAGGCCCCATAGGTTTcGAGACGTCGAAAGGAACGAGTAGCAT	TCCGGAGGGAGGCCCCATAG	0_brunello_pub
genome_L2	1	55329	MNS1	CTTAAACCGGCCAACATACCCGTCTCgCACCgAAGGCTACAGCTTCAGAATGGTTTcGAGACGTCGAAAGGAACGAGTAGCAT	AAGGCTACAGCTTCAGAATG	0_brunello_pub
genome_L2	1	5149	PDE6H	CTTAAACCGGCCAACATACCCGTCTCgCACCgGATGACATTCCAGGAATGGAGTTTcGAGACGTCGAAAGGAACGAGTAGCAT	GATGACATTCCAGGAATGGA	0_brunello_pub
genome_L2	1	25763	HYPM	CTTAAACCGGCCAACATACCCGTCTCgCACCgGACTACATCATGGAGCGGGTGTTTcGAGACGTCGAAAGGAACGAGTAGCAT	GACTACATCATGGAGCGGGT	0_brunello_pub
genome_L2	1	4710	NDUFB4	CTTAAACCGGCCAACATACCCGTCTCgCACCgCACTCACGATGAGCCCTCGGGTTTcGAGACGTCGAAAGGAACGAGTAGCAT	CACTCACGATGAGCCCTCGG	0_brunello_pub
genome_L2	1	10285	SMNDC1	CTTAAACCGGCCAACATACCCGTCTCgCACCgACAGGCTTGAGGTTCAACAGGTTTcGAGACGTCGAAAGGAACGAGTAGCAT	ACAGGCTTGAGGTTCAACAG	0_brunello_pub
genome_L2	1	3150	HMGN1	CTTAAACCGGCCAACATACCCGTCTCgCACCgAAAGGGAAAACAGGCCGAAGGTTTcGAGACGTCGAAAGGAACGAGTAGCAT	AAAGGGAAAACAGGCCGAAG	0_brunello_pub
genome_L2	1	60675	PROK2	CTTAAACCGGCCAACATACCCGTCTCgCACCgGACAAGGACTCCCAATGTGGGTTTcGAGACGTCGAAAGGAACGAGTAGCAT	GACAAGGACTCCCAATGTGG	0_brunello_pub
genome_L2	1	80008	TMEM156	CTTAAACCGGCCAACATACCCGTCTCgCACCgAGACTCACAAACCAAACACGGTTTcGAGACGTCGAAAGGAACGAGTAGCAT	AGACTCACAAACCAAACACG	0_brunello_pub
genome_L2	1	29923	HILPDA	CTTAAACCGGCCAACATACCCGTCTCgCACCgGAACCTCTACCTGTTAGGTGGTTTcGAGACGTCGAAAGGAACGAGTAGCAT	GAACCTCTACCTGTTAGGTG	0_brunello_pub
genome_L2	1	6206	RPS12	CTTAAACCGGCCAACATACCCGTCTCgCACCgAAGACTGCCCTCATCCACGAGTTTcGAGACGTCGAAAGGAACGAGTAGCAT	AAGACTGCCCTCATCCACGA	0_brunello_pub
genome_L2	1	100132916	FAM159B	CTTAAACCGGCCAACATACCCGTCTCgCACCgGACAAAGGCGAGTAAAACAAGTTTcGAGACGTCGAAAGGAACGAGTAGCAT	GACAAAGGCGAGTAAAACAA	0_brunello_pub
genome_L2	1	3906	LALBA	CTTAAACCGGCCAACATACCCGTCTCgCACCgATAACCACTGGTGTGAAACAGTTTcGAGACGTCGAAAGGAACGAGTAGCAT	ATAACCACTGGTGTGAAACA	0_brunello_pub
genome_L2	1	10209	EIF1	CTTAAACCGGCCAACATACCCGTCTCgCACCgATAGCTTACCGAAAGAGTGGGTTTcGAGACGTCGAAAGGAACGAGTAGCAT	ATAGCTTACCGAAAGAGTGG	0_brunello_pub
genome_L2	1	51715	RAB23	CTTAAACCGGCCAACATACCCGTCTCgCACCgGAGAAAGTAGTAGCCGAAGTGTTTcGAGACGTCGAAAGGAACGAGTAGCAT	GAGAAAGTAGTAGCCGAAGT	0_brunello_pub
genome_L2	1	84337	ELOF1	CTTAAACCGGCCAACATACCCGTCTCgCACCgCACGGTACAAGAGATGACTCGTTTcGAGACGTCGAAAGGAACGAGTAGCAT	CACGGTACAAGAGATGACTC	0_brunello_pub
genome_L2	1	26521	TIMM8B	CTTAAACCGGCCAACATACCCGTCTCgCACCgCTGCGCCTTCTGCTGCTCGGGTTTcGAGACGTCGAAAGGAACGAGTAGCAT	CTGCGCCTTCTGCTGCTCGG	0_brunello_pub
genome_L2	1	64417	C5orf28	CTTAAACCGGCCAACATACCCGTCTCgCACCgGTGGTCTACATCAATAACAGGTTTcGAGACGTCGAAAGGAACGAGTAGCAT	GTGGTCTACATCAATAACAG	0_brunello_pub
genome_L2	1	6036	RNASE2	CTTAAACCGGCCAACATACCCGTCTCgCACCgAAGGCACCTGGCTTCCACTGGTTTcGAGACGTCGAAAGGAACGAGTAGCAT	AAGGCACCTGGCTTCCACTG	0_brunello_pub
genome_L2	1	10962	MLLT11	CTTAAACCGGCCAACATACCCGTCTCgCACCgAACTGTACTGGCTACTCACAGTTTcGAGACGTCGAAAGGAACGAGTAGCAT	AACTGTACTGGCTACTCACA	0_brunello_pub
genome_L2	1	138240	C9orf57	CTTAAACCGGCCAACATACCCGTCTCgCACCgCTAATGACTTACCACCTAAGGTTTcGAGACGTCGAAAGGAACGAGTAGCAT	CTAATGACTTACCACCTAAG	0_brunello_pub
genome_L2	1	119710	C11orf74	CTTAAACCGGCCAACATACCCGTCTCgCACCgGCCACAAAAGGGATACAGGAGTTTcGAGACGTCGAAAGGAACGAGTAGCAT	GCCACAAAAGGGATACAGGA	0_brunello_pub
genome_L2	1	337879	KRTAP8-1	CTTAAACCGGCCAACATACCCGTCTCgCACCgCAGCCAACGCTATATCCCAGGTTTcGAGACGTCGAAAGGAACGAGTAGCAT	CAGCCAACGCTATATCCCAG	0_brunello_pub
genome_L2	1	54534	MRPL50	CTTAAACCGGCCAACATACCCGTCTCgCACCgCGACTCTGGAGATCTTCAGGGTTTcGAGACGTCGAAAGGAACGAGTAGCAT	CGACTCTGGAGATCTTCAGG	0_brunello_pub
genome_L2	1	727684	C1orf195	CTTAAACCGGCCAACATACCCGTCTCgCACCgGTGAGTCAGTACAAACACACGTTTcGAGACGTCGAAAGGAACGAGTAGCAT	GTGAGTCAGTACAAACACAC	0_brunello_pub
genome_L2	1	55173	MRPS10	CTTAAACCGGCCAACATACCCGTCTCgCACCgGACCTTTCACCAAAACCGAGGTTTcGAGACGTCGAAAGGAACGAGTAGCAT	GACCTTTCACCAAAACCGAG	0_brunello_pub
genome_L2	1	64968	MRPS6	CTTAAACCGGCCAACATACCCGTCTCgCACCgCACAGTCAGCAGCACAACAGGTTTcGAGACGTCGAAAGGAACGAGTAGCAT	CACAGTCAGCAGCACAACAG	0_brunello_pub
genome_L2	1	284067	C17orf105	CTTAAACCGGCCAACATACCCGTCTCgCACCgAAAATCGCAAATGCCCATCGGTTTcGAGACGTCGAAAGGAACGAGTAGCAT	AAAATCGCAAATGCCCATCG	0_brunello_pub
genome_L2	1	55450	CAMK2N1	CTTAAACCGGCCAACATACCCGTCTCgCACCgAGTTGTTGGTGTCCTGCAGGGTTTcGAGACGTCGAAAGGAACGAGTAGCAT	AGTTGTTGGTGTCCTGCAGG	0_brunello_pub
genome_L2	1	6286	S100P	CTTAAACCGGCCAACATACCCGTCTCgCACCgACGGAACTAGAGACAGCCATGTTTcGAGACGTCGAAAGGAACGAGTAGCAT	ACGGAACTAGAGACAGCCAT	0_brunello_pub
genome_L2	1	255520	ELMOD2	CTTAAACCGGCCAACATACCCGTCTCgCACCgATACCTATGTAGGTGCACAAGTTTcGAGACGTCGAAAGGAACGAGTAGCAT	ATACCTATGTAGGTGCACAA	0_brunello_pub
genome_L2	1	56914	OTOR	CTTAAACCGGCCAACATACCCGTCTCgCACCgGTTAATGAATCTACAGTCCGGTTTcGAGACGTCGAAAGGAACGAGTAGCAT	GTTAATGAATCTACAGTCCG	0_brunello_pub
genome_L2	1	644096	SDHAF1	CTTAAACCGGCCAACATACCCGTCTCgCACCgATGCGCAGCACGTCGGACCGGTTTcGAGACGTCGAAAGGAACGAGTAGCAT	ATGCGCAGCACGTCGGACCG	0_brunello_pub
genome_L2	1	6375	XCL1	CTTAAACCGGCCAACATACCCGTCTCgCACCgGAGACTTCACTCCCTACACCGTTTcGAGACGTCGAAAGGAACGAGTAGCAT	GAGACTTCACTCCCTACACC	0_brunello_pub
genome_L2	1	90637	ZFAND2A	CTTAAACCGGCCAACATACCCGTCTCgCACCgAAAGGGCCAGATACCAGACGGTTTcGAGACGTCGAAAGGAACGAGTAGCAT	AAAGGGCCAGATACCAGACG	0_brunello_pub
genome_L2	1	79785	RERGL	CTTAAACCGGCCAACATACCCGTCTCgCACCgGCTTTGCAGCCCTTACAGTGGTTTcGAGACGTCGAAAGGAACGAGTAGCAT	GCTTTGCAGCCCTTACAGTG	0_brunello_pub
genome_L2	1	10874	NMU	CTTAAACCGGCCAACATACCCGTCTCgCACCgTTAGGCATCCAACGCACTGGGTTTcGAGACGTCGAAAGGAACGAGTAGCAT	TTAGGCATCCAACGCACTGG	0_brunello_pub
genome_L2	1	8365	HIST1H4H	CTTAAACCGGCCAACATACCCGTCTCgCACCgGGAGACTCGTGGTGTTCTGAGTTTcGAGACGTCGAAAGGAACGAGTAGCAT	GGAGACTCGTGGTGTTCTGA	0_brunello_pub
genome_L2	1	286827	TRIM59	CTTAAACCGGCCAACATACCCGTCTCgCACCgTGAGAGCATGGCAGTACACGGTTTcGAGACGTCGAAAGGAACGAGTAGCAT	TGAGAGCATGGCAGTACACG	0_brunello_pub
genome_L2	1	64111	NPVF	CTTAAACCGGCCAACATACCCGTCTCgCACCgGAGATCTGGAAGAAATATGGGTTTcGAGACGTCGAAAGGAACGAGTAGCAT	GAGATCTGGAAGAAATATGG	0_brunello_pub
genome_L2	1	221035	REEP3	CTTAAACCGGCCAACATACCCGTCTCgCACCgATCTTCAGCTCATAGTACAGGTTTcGAGACGTCGAAAGGAACGAGTAGCAT	ATCTTCAGCTCATAGTACAG	0_brunello_pub
genome_L2	1	55327	LIN7C	CTTAAACCGGCCAACATACCCGTCTCgCACCgATATCCCGAATAATTCCAGGGTTTcGAGACGTCGAAAGGAACGAGTAGCAT	ATATCCCGAATAATTCCAGG	0_brunello_pub
genome_L2	1	253635	GPATCH11	CTTAAACCGGCCAACATACCCGTCTCgCACCgATTGGGTTGAAGAATGCACTGTTTcGAGACGTCGAAAGGAACGAGTAGCAT	ATTGGGTTGAAGAATGCACT	0_brunello_pub
genome_L2	1	79630	C1orf54	CTTAAACCGGCCAACATACCCGTCTCgCACCgCATGTACTCACCATAACTGGGTTTcGAGACGTCGAAAGGAACGAGTAGCAT	CATGTACTCACCATAACTGG	0_brunello_pub
genome_L2	1	79016	DDA1	CTTAAACCGGCCAACATACCCGTCTCgCACCgTCAGACGGGTACTCGCGGGTGTTTcGAGACGTCGAAAGGAACGAGTAGCAT	TCAGACGGGTACTCGCGGGT	0_brunello_pub
genome_L2	1	6284	S100A13	CTTAAACCGGCCAACATACCCGTCTCgCACCgAGAGGAGTCCATTGAGACCGGTTTcGAGACGTCGAAAGGAACGAGTAGCAT	AGAGGAGTCCATTGAGACCG	0_brunello_pub
genome_L2	1	9326	ZNHIT3	CTTAAACCGGCCAACATACCCGTCTCgCACCgGCACGCGGCAGGCTGGACAGGTTTcGAGACGTCGAAAGGAACGAGTAGCAT	GCACGCGGCAGGCTGGACAG	0_brunello_pub
genome_L2	1	54830	NUP62CL	CTTAAACCGGCCAACATACCCGTCTCgCACCgGATGACATATGGTCATCTGGGTTTcGAGACGTCGAAAGGAACGAGTAGCAT	GATGACATATGGTCATCTGG	0_brunello_pub
genome_L2	1	219854	TMEM218	CTTAAACCGGCCAACATACCCGTCTCgCACCgGCTGGGAATTCACCAGCTCGGTTTcGAGACGTCGAAAGGAACGAGTAGCAT	GCTGGGAATTCACCAGCTCG	0_brunello_pub
genome_L2	1	267012	DAOA	CTTAAACCGGCCAACATACCCGTCTCgCACCgTGAGGAAGGTAAGAGACCCAGTTTcGAGACGTCGAAAGGAACGAGTAGCAT	TGAGGAAGGTAAGAGACCCA	0_brunello_pub
genome_L2	1	56998	CTNNBIP1	CTTAAACCGGCCAACATACCCGTCTCgCACCgCCTGCAGCTGACAGCCAGCGGTTTcGAGACGTCGAAAGGAACGAGTAGCAT	CCTGCAGCTGACAGCCAGCG	0_brunello_pub
genome_L2	1	5441	POLR2L	CTTAAACCGGCCAACATACCCGTCTCgCACCgTGCAGGCCGAGTACACCGAGGTTTcGAGACGTCGAAAGGAACGAGTAGCAT	TGCAGGCCGAGTACACCGAG	0_brunello_pub
genome_L2	1	64979	MRPL36	CTTAAACCGGCCAACATACCCGTCTCgCACCgTGACGACTGAGATAGAGCAGGTTTcGAGACGTCGAAAGGAACGAGTAGCAT	TGACGACTGAGATAGAGCAG	0_brunello_pub
genome_L2	1	142910	LIPJ	CTTAAACCGGCCAACATACCCGTCTCgCACCgGTGTGGATGGGAAATAGCAGGTTTcGAGACGTCGAAAGGAACGAGTAGCAT	GTGTGGATGGGAAATAGCAG	0_brunello_pub
genome_L2	1	4068	SH2D1A	CTTAAACCGGCCAACATACCCGTCTCgCACCgGTATCATGGCAAAATCAGCAGTTTcGAGACGTCGAAAGGAACGAGTAGCAT	GTATCATGGCAAAATCAGCA	0_brunello_pub
genome_L2	1	84938	ATG4C	CTTAAACCGGCCAACATACCCGTCTCgCACCgGAACTACTATAGCTTGGACCGTTTcGAGACGTCGAAAGGAACGAGTAGCAT	GAACTACTATAGCTTGGACC	0_brunello_pub
genome_L2	1	171484	FAM9C	CTTAAACCGGCCAACATACCCGTCTCgCACCgTGCAAGCTCCATTTCCTGGGGTTTcGAGACGTCGAAAGGAACGAGTAGCAT	TGCAAGCTCCATTTCCTGGG	0_brunello_pub
genome_L2	1	50838	TAS2R13	CTTAAACCGGCCAACATACCCGTCTCgCACCgCAGTCTAACACCATTTACTGGTTTcGAGACGTCGAAAGGAACGAGTAGCAT	CAGTCTAACACCATTTACTG	0_brunello_pub
genome_L2	1	91750	LIN52	CTTAAACCGGCCAACATACCCGTCTCgCACCgAGAACTGGGGAGTCTCACCAGTTTcGAGACGTCGAAAGGAACGAGTAGCAT	AGAACTGGGGAGTCTCACCA	0_brunello_pub
genome_L2	1	6846	XCL2	CTTAAACCGGCCAACATACCCGTCTCgCACCgTAGGGAGTGAAGTCTCACATGTTTcGAGACGTCGAAAGGAACGAGTAGCAT	TAGGGAGTGAAGTCTCACAT	0_brunello_pub
genome_L2	1	64663	SPANXC	CTTAAACCGGCCAACATACCCGTCTCgCACCgCGTGAAAAGAACATCTCCAGGTTTcGAGACGTCGAAAGGAACGAGTAGCAT	CGTGAAAAGAACATCTCCAG	0_brunello_pub
genome_L2	1	100529251	CKLF-CMTM1	CTTAAACCGGCCAACATACCCGTCTCgCACCgGCATTTACTCTATGTCGGGGGTTTcGAGACGTCGAAAGGAACGAGTAGCAT	GCATTTACTCTATGTCGGGG	0_brunello_pub
genome_L2	1	134701	RIPPLY2	CTTAAACCGGCCAACATACCCGTCTCgCACCgGGAGAACGCGGGAGGCGCAGGTTTcGAGACGTCGAAAGGAACGAGTAGCAT	GGAGAACGCGGGAGGCGCAG	0_brunello_pub
genome_L2	1	6230	RPS25	CTTAAACCGGCCAACATACCCGTCTCgCACCgTAAACTTATAACCCCAGCTGGTTTcGAGACGTCGAAAGGAACGAGTAGCAT	TAAACTTATAACCCCAGCTG	0_brunello_pub
genome_L2	1	23601	CLEC5A	CTTAAACCGGCCAACATACCCGTCTCgCACCgCCAACGGCTTCATTACCACAGTTTcGAGACGTCGAAAGGAACGAGTAGCAT	CCAACGGCTTCATTACCACA	0_brunello_pub
genome_L2	1	10473	HMGN4	CTTAAACCGGCCAACATACCCGTCTCgCACCgAGCCACAGAGGAGATCAGCTGTTTcGAGACGTCGAAAGGAACGAGTAGCAT	AGCCACAGAGGAGATCAGCT	0_brunello_pub
genome_L2	1	6207	RPS13	CTTAAACCGGCCAACATACCCGTCTCgCACCgGTAATCCTGAGAGATTCACAGTTTcGAGACGTCGAAAGGAACGAGTAGCAT	GTAATCCTGAGAGATTCACA	0_brunello_pub
genome_L2	1	149685	ADIG	CTTAAACCGGCCAACATACCCGTCTCgCACCgAATGTGAGGTCGTTCACCAGGTTTcGAGACGTCGAAAGGAACGAGTAGCAT	AATGTGAGGTCGTTCACCAG	0_brunello_pub
genome_L2	1	83699	SH3BGRL2	CTTAAACCGGCCAACATACCCGTCTCgCACCgTCACAATGTCAGAAGAACAGGTTTcGAGACGTCGAAAGGAACGAGTAGCAT	TCACAATGTCAGAAGAACAG	0_brunello_pub
genome_L2	1	400823	FAM177B	CTTAAACCGGCCAACATACCCGTCTCgCACCgCATGGAAGAATATAGCACAGGTTTcGAGACGTCGAAAGGAACGAGTAGCAT	CATGGAAGAATATAGCACAG	0_brunello_pub
genome_L2	1	641654	HEPN1	CTTAAACCGGCCAACATACCCGTCTCgCACCgGAGGGAATGGAATACACAGAGTTTcGAGACGTCGAAAGGAACGAGTAGCAT	GAGGGAATGGAATACACAGA	0_brunello_pub
genome_L2	1	6303	SAT1	CTTAAACCGGCCAACATACCCGTCTCgCACCgCCGACTGCAGTGACATACTGGTTTcGAGACGTCGAAAGGAACGAGTAGCAT	CCGACTGCAGTGACATACTG	0_brunello_pub
genome_L2	1	7347	UCHL3	CTTAAACCGGCCAACATACCCGTCTCgCACCgGGTCTCATGAGTAACTCGGAGTTTcGAGACGTCGAAAGGAACGAGTAGCAT	GGTCTCATGAGTAACTCGGA	0_brunello_pub
genome_L2	1	8367	HIST1H4E	CTTAAACCGGCCAACATACCCGTCTCgCACCgGGAAAGGGACTGGGTAAAGGGTTTcGAGACGTCGAAAGGAACGAGTAGCAT	GGAAAGGGACTGGGTAAAGG	0_brunello_pub
genome_L2	1	6234	RPS28	CTTAAACCGGCCAACATACCCGTCTCgCACCgTGGGGACCCGTAGGTGCGCGGTTTcGAGACGTCGAAAGGAACGAGTAGCAT	TGGGGACCCGTAGGTGCGCG	0_brunello_pub
genome_L2	1	51315	KRCC1	CTTAAACCGGCCAACATACCCGTCTCgCACCgGAGCTACTGTCAGTTCACGAGTTTcGAGACGTCGAAAGGAACGAGTAGCAT	GAGCTACTGTCAGTTCACGA	0_brunello_pub
genome_L2	1	5898	RALA	CTTAAACCGGCCAACATACCCGTCTCgCACCgTCTACAGTTCATGTACGATGGTTTcGAGACGTCGAAAGGAACGAGTAGCAT	TCTACAGTTCATGTACGATG	0_brunello_pub
genome_L2	1	54741	LEPROT	CTTAAACCGGCCAACATACCCGTCTCgCACCgCGTGGCATTATCCTTCAGTGGTTTcGAGACGTCGAAAGGAACGAGTAGCAT	CGTGGCATTATCCTTCAGTG	0_brunello_pub
genome_L2	1	54949	SDHAF2	CTTAAACCGGCCAACATACCCGTCTCgCACCgTACTAGGCTCGTTAATCAGGGTTTcGAGACGTCGAAAGGAACGAGTAGCAT	TACTAGGCTCGTTAATCAGG	0_brunello_pub
genome_L2	1	56882	CDC42SE1	CTTAAACCGGCCAACATACCCGTCTCgCACCgTGTGGTAGAGAAACCCCAGCGTTTcGAGACGTCGAAAGGAACGAGTAGCAT	TGTGGTAGAGAAACCCCAGC	0_brunello_pub
genome_L2	1	6282	S100A11	CTTAAACCGGCCAACATACCCGTCTCgCACCgCCAGCCCTACAGAGACTGAGGTTTcGAGACGTCGAAAGGAACGAGTAGCAT	CCAGCCCTACAGAGACTGAG	0_brunello_pub
genome_L2	1	2963	GTF2F2	CTTAAACCGGCCAACATACCCGTCTCgCACCgAAGAGTCTTCCAAACCAGTGGTTTcGAGACGTCGAAAGGAACGAGTAGCAT	AAGAGTCTTCCAAACCAGTG	0_brunello_pub
genome_L2	1	403	ARL3	CTTAAACCGGCCAACATACCCGTCTCgCACCgGGAACTAGCGGAATTACTGGGTTTcGAGACGTCGAAAGGAACGAGTAGCAT	GGAACTAGCGGAATTACTGG	0_brunello_pub
genome_L2	1	1081	CGA	CTTAAACCGGCCAACATACCCGTCTCgCACCgAAGGTCCAAGAAGACGATGTGTTTcGAGACGTCGAAAGGAACGAGTAGCAT	AAGGTCCAAGAAGACGATGT	0_brunello_pub
genome_L2	1	130502	TTC32	CTTAAACCGGCCAACATACCCGTCTCgCACCgGCTACTGCATATAACAACAGGTTTcGAGACGTCGAAAGGAACGAGTAGCAT	GCTACTGCATATAACAACAG	0_brunello_pub
genome_L2	1	79295	OR5H6	CTTAAACCGGCCAACATACCCGTCTCgCACCgTGATAACGAAGCATCCACAAGTTTcGAGACGTCGAAAGGAACGAGTAGCAT	TGATAACGAAGCATCCACAA	0_brunello_pub
genome_L2	1	54586	EQTN	CTTAAACCGGCCAACATACCCGTCTCgCACCgTCTGATGTGAATGCTACACAGTTTcGAGACGTCGAAAGGAACGAGTAGCAT	TCTGATGTGAATGCTACACA	0_brunello_pub
genome_L2	1	90736	FAM104B	CTTAAACCGGCCAACATACCCGTCTCgCACCgTCAGGATTCTCAAGATACAGGTTTcGAGACGTCGAAAGGAACGAGTAGCAT	TCAGGATTCTCAAGATACAG	0_brunello_pub
genome_L2	1	55207	ARL8B	CTTAAACCGGCCAACATACCCGTCTCgCACCgCACCGCGATGACATTGACGAGTTTcGAGACGTCGAAAGGAACGAGTAGCAT	CACCGCGATGACATTGACGA	0_brunello_pub
genome_L2	1	10407	SPAG11B	CTTAAACCGGCCAACATACCCGTCTCgCACCgTGTGAACCACTCAGCCACTGGTTTcGAGACGTCGAAAGGAACGAGTAGCAT	TGTGAACCACTCAGCCACTG	0_brunello_pub
genome_L2	1	55161	TMEM33	CTTAAACCGGCCAACATACCCGTCTCgCACCgCATTTGCCAGCAAAGCACGTGTTTcGAGACGTCGAAAGGAACGAGTAGCAT	CATTTGCCAGCAAAGCACGT	0_brunello_pub
genome_L2	1	51751	HIGD1B	CTTAAACCGGCCAACATACCCGTCTCgCACCgACACCTGATTCACACCCGAGGTTTcGAGACGTCGAAAGGAACGAGTAGCAT	ACACCTGATTCACACCCGAG	0_brunello_pub
genome_L2	1	4826	NNAT	CTTAAACCGGCCAACATACCCGTCTCgCACCgACAGCCCATTGCGAGAAGTGGTTTcGAGACGTCGAAAGGAACGAGTAGCAT	ACAGCCCATTGCGAGAAGTG	0_brunello_pub
genome_L2	1	6144	RPL21	CTTAAACCGGCCAACATACCCGTCTCgCACCgATTCGCATATATGTGGCCAAGTTTcGAGACGTCGAAAGGAACGAGTAGCAT	ATTCGCATATATGTGGCCAA	0_brunello_pub
genome_L2	1	6634	SNRPD3	CTTAAACCGGCCAACATACCCGTCTCgCACCgACACCGGTGAGGTATATCGGGTTTcGAGACGTCGAAAGGAACGAGTAGCAT	ACACCGGTGAGGTATATCGG	0_brunello_pub
genome_L2	1	7356	SCGB1A1	CTTAAACCGGCCAACATACCCGTCTCgCACCgCCCTGATCAAGACATGAGGGGTTTcGAGACGTCGAAAGGAACGAGTAGCAT	CCCTGATCAAGACATGAGGG	0_brunello_pub
genome_L2	1	608	TNFRSF17	CTTAAACCGGCCAACATACCCGTCTCgCACCgTAACGCTGACATGTTAGAGGGTTTcGAGACGTCGAAAGGAACGAGTAGCAT	TAACGCTGACATGTTAGAGG	0_brunello_pub
genome_L2	1	139341	FUNDC1	CTTAAACCGGCCAACATACCCGTCTCgCACCgAGTATGCAAGAAGACACCAGGTTTcGAGACGTCGAAAGGAACGAGTAGCAT	AGTATGCAAGAAGACACCAG	0_brunello_pub
genome_L2	1	653423	SPAG11A	CTTAAACCGGCCAACATACCCGTCTCgCACCgGAGTTCTCCGAGAGCCTCAGGTTTcGAGACGTCGAAAGGAACGAGTAGCAT	GAGTTCTCCGAGAGCCTCAG	0_brunello_pub
genome_L2	1	29124	LGALS13	CTTAAACCGGCCAACATACCCGTCTCgCACCgGGTGGATTTCTACACTGACAGTTTcGAGACGTCGAAAGGAACGAGTAGCAT	GGTGGATTTCTACACTGACA	0_brunello_pub
genome_L2	1	30014	SPANXA1	CTTAAACCGGCCAACATACCCGTCTCgCACCgTGGTCATTCAGCAGTTCCTCGTTTcGAGACGTCGAAAGGAACGAGTAGCAT	TGGTCATTCAGCAGTTCCTC	0_brunello_pub
genome_L2	1	54969	C4orf27	CTTAAACCGGCCAACATACCCGTCTCgCACCgCAGAAGCAGCCAGAGAATTGGTTTcGAGACGTCGAAAGGAACGAGTAGCAT	CAGAAGCAGCCAGAGAATTG	0_brunello_pub
genome_L2	1	203569	PAGE2	CTTAAACCGGCCAACATACCCGTCTCgCACCgAATCACAGATCCAACCGGCTGTTTcGAGACGTCGAAAGGAACGAGTAGCAT	AATCACAGATCCAACCGGCT	0_brunello_pub
genome_L2	1	10247	HRSP12	CTTAAACCGGCCAACATACCCGTCTCgCACCgTGGACAGCTTGTGTCAGGAGGTTTcGAGACGTCGAAAGGAACGAGTAGCAT	TGGACAGCTTGTGTCAGGAG	0_brunello_pub
genome_L2	1	2785	GNG3	CTTAAACCGGCCAACATACCCGTCTCgCACCgACTCATAGTGCTGTTCACCGGTTTcGAGACGTCGAAAGGAACGAGTAGCAT	ACTCATAGTGCTGTTCACCG	0_brunello_pub
genome_L2	1	26471	NUPR1	CTTAAACCGGCCAACATACCCGTCTCgCACCgTGAGTGGGCCTTACCGAGGTGTTTcGAGACGTCGAAAGGAACGAGTAGCAT	TGAGTGGGCCTTACCGAGGT	0_brunello_pub
genome_L2	1	79833	GEMIN6	CTTAAACCGGCCAACATACCCGTCTCgCACCgTGAAGGGGACCATAGAGTGAGTTTcGAGACGTCGAAAGGAACGAGTAGCAT	TGAAGGGGACCATAGAGTGA	0_brunello_pub
genome_L2	1	1678	TIMM8A	CTTAAACCGGCCAACATACCCGTCTCgCACCgGCAGTTGCAGCATTTCATCGGTTTcGAGACGTCGAAAGGAACGAGTAGCAT	GCAGTTGCAGCATTTCATCG	0_brunello_pub
genome_L2	1	23011	RAB21	CTTAAACCGGCCAACATACCCGTCTCgCACCgGTTCACTTACCCATATGGCAGTTTcGAGACGTCGAAAGGAACGAGTAGCAT	GTTCACTTACCCATATGGCA	0_brunello_pub
genome_L2	1	3020	H3F3A	CTTAAACCGGCCAACATACCCGTCTCgCACCgAGAGGGCGCACTCTTGCGAGGTTTcGAGACGTCGAAAGGAACGAGTAGCAT	AGAGGGCGCACTCTTGCGAG	0_brunello_pub
genome_L2	1	10286	BCAS2	CTTAAACCGGCCAACATACCCGTCTCgCACCgTTCAAAGGCAGAATAATCCGGTTTcGAGACGTCGAAAGGAACGAGTAGCAT	TTCAAAGGCAGAATAATCCG	0_brunello_pub
genome_L2	1	140576	S100A16	CTTAAACCGGCCAACATACCCGTCTCgCACCgGAGGCCTTACCGACAGCATGGTTTcGAGACGTCGAAAGGAACGAGTAGCAT	GAGGCCTTACCGACAGCATG	0_brunello_pub
genome_L2	1	728712	SPANXA2	CTTAAACCGGCCAACATACCCGTCTCgCACCgCGTCCCCTGTGATTCCAACGGTTTcGAGACGTCGAAAGGAACGAGTAGCAT	CGTCCCCTGTGATTCCAACG	0_brunello_pub
genome_L2	1	132332	TMEM155	CTTAAACCGGCCAACATACCCGTCTCgCACCgTCTTCTTGTGGGGTGCTGCGGTTTcGAGACGTCGAAAGGAACGAGTAGCAT	TCTTCTTGTGGGGTGCTGCG	0_brunello_pub
genome_L2	1	51250	C6orf203	CTTAAACCGGCCAACATACCCGTCTCgCACCgATGATGTTGTCCTGAAGACGGTTTcGAGACGTCGAAAGGAACGAGTAGCAT	ATGATGTTGTCCTGAAGACG	0_brunello_pub
genome_L2	1	10344	CCL26	CTTAAACCGGCCAACATACCCGTCTCgCACCgTACGTGTGGCAGTTCCAAGGGTTTcGAGACGTCGAAAGGAACGAGTAGCAT	TACGTGTGGCAGTTCCAAGG	0_brunello_pub
genome_L2	1	63931	MRPS14	CTTAAACCGGCCAACATACCCGTCTCgCACCgCTAACAGGACAGCTATCCCGGTTTcGAGACGTCGAAAGGAACGAGTAGCAT	CTAACAGGACAGCTATCCCG	0_brunello_pub
genome_L2	1	23142	DCUN1D4	CTTAAACCGGCCAACATACCCGTCTCgCACCgGGCAGATAAATCATCTCCAGGTTTcGAGACGTCGAAAGGAACGAGTAGCAT	GGCAGATAAATCATCTCCAG	0_brunello_pub
genome_L2	1	112495	GTF3C6	CTTAAACCGGCCAACATACCCGTCTCgCACCgTGTAGGGCATTGACACTGAGGTTTcGAGACGTCGAAAGGAACGAGTAGCAT	TGTAGGGCATTGACACTGAG	0_brunello_pub
genome_L2	1	55863	TMEM126B	CTTAAACCGGCCAACATACCCGTCTCgCACCgAAGATGGCAGCATCTATGCAGTTTcGAGACGTCGAAAGGAACGAGTAGCAT	AAGATGGCAGCATCTATGCA	0_brunello_pub
genome_L2	1	54108	CHRAC1	CTTAAACCGGCCAACATACCCGTCTCgCACCgGTCGTGGGTAAAGACAAGGGGTTTcGAGACGTCGAAAGGAACGAGTAGCAT	GTCGTGGGTAAAGACAAGGG	0_brunello_pub
genome_L2	1	9694	EMC2	CTTAAACCGGCCAACATACCCGTCTCgCACCgTGACAGTATAAGTGGTTGTGGTTTcGAGACGTCGAAAGGAACGAGTAGCAT	TGACAGTATAAGTGGTTGTG	0_brunello_pub
genome_L2	1	170627	XAGE5	CTTAAACCGGCCAACATACCCGTCTCgCACCgGAAAGTCAGGATCATACACCGTTTcGAGACGTCGAAAGGAACGAGTAGCAT	GAAAGTCAGGATCATACACC	0_brunello_pub
genome_L2	1	116842	LEAP2	CTTAAACCGGCCAACATACCCGTCTCgCACCgCAAAATGGGGTCATTCTCCGGTTTcGAGACGTCGAAAGGAACGAGTAGCAT	CAAAATGGGGTCATTCTCCG	0_brunello_pub
genome_L2	1	6374	CXCL5	CTTAAACCGGCCAACATACCCGTCTCgCACCgCAGCTCTCTCAACACAGCAGGTTTcGAGACGTCGAAAGGAACGAGTAGCAT	CAGCTCTCTCAACACAGCAG	0_brunello_pub
genome_L2	1	3080	CFHR2	CTTAAACCGGCCAACATACCCGTCTCgCACCgTAACGTGCGCAGAAGAAGGAGTTTcGAGACGTCGAAAGGAACGAGTAGCAT	TAACGTGCGCAGAAGAAGGA	0_brunello_pub
genome_L2	1	154467	CCDC167	CTTAAACCGGCCAACATACCCGTCTCgCACCgTGGGCGTCGCTCTAGAGGTGGTTTcGAGACGTCGAAAGGAACGAGTAGCAT	TGGGCGTCGCTCTAGAGGTG	0_brunello_pub
genome_L2	1	11337	GABARAP	CTTAAACCGGCCAACATACCCGTCTCgCACCgGGATCTTCTCGCCCTCAGAGGTTTcGAGACGTCGAAAGGAACGAGTAGCAT	GGATCTTCTCGCCCTCAGAG	0_brunello_pub
genome_L2	1	4695	NDUFA2	CTTAAACCGGCCAACATACCCGTCTCgCACCgAGTGGATGCGAATCTCACGCGTTTcGAGACGTCGAAAGGAACGAGTAGCAT	AGTGGATGCGAATCTCACGC	0_brunello_pub
genome_L2	1	282991	BLOC1S2	CTTAAACCGGCCAACATACCCGTCTCgCACCgCGGAGTGATGAGCCCGCCCGGTTTcGAGACGTCGAAAGGAACGAGTAGCAT	CGGAGTGATGAGCCCGCCCG	0_brunello_pub
genome_L2	1	6231	RPS26	CTTAAACCGGCCAACATACCCGTCTCgCACCgCGTCATTCGAAACATAGTGGGTTTcGAGACGTCGAAAGGAACGAGTAGCAT	CGTCATTCGAAACATAGTGG	0_brunello_pub
genome_L2	1	2123	EVI2A	CTTAAACCGGCCAACATACCCGTCTCgCACCgCCCACGGACATGGAACACACGTTTcGAGACGTCGAAAGGAACGAGTAGCAT	CCCACGGACATGGAACACAC	0_brunello_pub
genome_L2	1	646603	C4orf51	CTTAAACCGGCCAACATACCCGTCTCgCACCgTCTTCCGTGACAACATACACGTTTcGAGACGTCGAAAGGAACGAGTAGCAT	TCTTCCGTGACAACATACAC	0_brunello_pub
genome_L2	1	100289561	LOC100289561	CTTAAACCGGCCAACATACCCGTCTCgCACCgTGATGAGAAGATAGCATACGGTTTcGAGACGTCGAAAGGAACGAGTAGCAT	TGATGAGAAGATAGCATACG	0_brunello_pub
genome_L2	1	57213	SPRYD7	CTTAAACCGGCCAACATACCCGTCTCgCACCgAGTACCATTATACCAACCTGGTTTcGAGACGTCGAAAGGAACGAGTAGCAT	AGTACCATTATACCAACCTG	0_brunello_pub
genome_L2	1	2921	CXCL3	CTTAAACCGGCCAACATACCCGTCTCgCACCgGCAGCGCAGTTCAGTGACCAGTTTcGAGACGTCGAAAGGAACGAGTAGCAT	GCAGCGCAGTTCAGTGACCA	0_brunello_pub
genome_L2	1	10179	RBM7	CTTAAACCGGCCAACATACCCGTCTCgCACCgCCTTGAAACGAAAGTGACCGGTTTcGAGACGTCGAAAGGAACGAGTAGCAT	CCTTGAAACGAAAGTGACCG	0_brunello_pub
genome_L2	1	100505549	LOC100505549	CTTAAACCGGCCAACATACCCGTCTCgCACCgCCAATTCCGGACGCACTGGGGTTTcGAGACGTCGAAAGGAACGAGTAGCAT	CCAATTCCGGACGCACTGGG	0_brunello_pub
genome_L2	1	22931	RAB18	CTTAAACCGGCCAACATACCCGTCTCgCACCgCCTCATCATCGGCGAGAGTGGTTTcGAGACGTCGAAAGGAACGAGTAGCAT	CCTCATCATCGGCGAGAGTG	0_brunello_pub
genome_L2	1	54033	RBM11	CTTAAACCGGCCAACATACCCGTCTCgCACCgATCTGGAACATGATTCAGTGGTTTcGAGACGTCGAAAGGAACGAGTAGCAT	ATCTGGAACATGATTCAGTG	0_brunello_pub
genome_L2	1	6210	RPS15A	CTTAAACCGGCCAACATACCCGTCTCgCACCgCTCACTGTGATGATGAAGCAGTTTcGAGACGTCGAAAGGAACGAGTAGCAT	CTCACTGTGATGATGAAGCA	0_brunello_pub
genome_L2	1	3251	HPRT1	CTTAAACCGGCCAACATACCCGTCTCgCACCgCTGTCCATAATTAGTCCATGGTTTcGAGACGTCGAAAGGAACGAGTAGCAT	CTGTCCATAATTAGTCCATG	0_brunello_pub
genome_L2	1	150353	DNAJB7	CTTAAACCGGCCAACATACCCGTCTCgCACCgAGAAGTAGCTGAGGCATACGGTTTcGAGACGTCGAAAGGAACGAGTAGCAT	AGAAGTAGCTGAGGCATACG	0_brunello_pub
genome_L2	1	389383	CLPSL2	CTTAAACCGGCCAACATACCCGTCTCgCACCgAGCCACTGTAGCACTCAGAGGTTTcGAGACGTCGAAAGGAACGAGTAGCAT	AGCCACTGTAGCACTCAGAG	0_brunello_pub
genome_L2	1	6154	RPL26	CTTAAACCGGCCAACATACCCGTCTCgCACCgATTTGCTCTTAGGTTGTACGGTTTcGAGACGTCGAAAGGAACGAGTAGCAT	ATTTGCTCTTAGGTTGTACG	0_brunello_pub
genome_L2	1	401152	C4orf3	CTTAAACCGGCCAACATACCCGTCTCgCACCgTCGCCGCACCGGAAACTGAGGTTTcGAGACGTCGAAAGGAACGAGTAGCAT	TCGCCGCACCGGAAACTGAG	0_brunello_pub
genome_L2	1	63905	MANBAL	CTTAAACCGGCCAACATACCCGTCTCgCACCgCCTAGACTTCTCACCTCCGGGTTTcGAGACGTCGAAAGGAACGAGTAGCAT	CCTAGACTTCTCACCTCCGG	0_brunello_pub
genome_L2	1	256710	GLIPR1L1	CTTAAACCGGCCAACATACCCGTCTCgCACCgAGTCTGTGGCCATTATACACGTTTcGAGACGTCGAAAGGAACGAGTAGCAT	AGTCTGTGGCCATTATACAC	0_brunello_pub
genome_L2	1	64799	IQCH	CTTAAACCGGCCAACATACCCGTCTCgCACCgGCTTCATCAAAACTATGCAGGTTTcGAGACGTCGAAAGGAACGAGTAGCAT	GCTTCATCAAAACTATGCAG	0_brunello_pub
genome_L2	1	100130967	C6orf99	CTTAAACCGGCCAACATACCCGTCTCgCACCgTGTCCATCTGCTCTTCCGAGGTTTcGAGACGTCGAAAGGAACGAGTAGCAT	TGTCCATCTGCTCTTCCGAG	0_brunello_pub
genome_L2	1	336	APOA2	CTTAAACCGGCCAACATACCCGTCTCgCACCgACAGGCAAAGGAGCCATGTGGTTTcGAGACGTCGAAAGGAACGAGTAGCAT	ACAGGCAAAGGAGCCATGTG	0_brunello_pub
genome_L2	1	100861412	FSBP	CTTAAACCGGCCAACATACCCGTCTCgCACCgCCACTGTAATAGCAACAGGAGTTTcGAGACGTCGAAAGGAACGAGTAGCAT	CCACTGTAATAGCAACAGGA	0_brunello_pub
genome_L2	1	389676	C8orf87	CTTAAACCGGCCAACATACCCGTCTCgCACCgAGTGGTCAACTGGAGAGTCAGTTTcGAGACGTCGAAAGGAACGAGTAGCAT	AGTGGTCAACTGGAGAGTCA	0_brunello_pub
genome_L2	1	653308	ASAH2B	CTTAAACCGGCCAACATACCCGTCTCgCACCgAGCAAAACCTGAATACAGAGGTTTcGAGACGTCGAAAGGAACGAGTAGCAT	AGCAAAACCTGAATACAGAG	0_brunello_pub
genome_L2	1	53828	FXYD4	CTTAAACCGGCCAACATACCCGTCTCgCACCgGGGAGGACTCACCTGCCAGTGTTTcGAGACGTCGAAAGGAACGAGTAGCAT	GGGAGGACTCACCTGCCAGT	0_brunello_pub
genome_L2	1	1476	CSTB	CTTAAACCGGCCAACATACCCGTCTCgCACCgCGTGTCATTCAAGAGCCAGGGTTTcGAGACGTCGAAAGGAACGAGTAGCAT	CGTGTCATTCAAGAGCCAGG	0_brunello_pub
genome_L2	1	137392	FAM92A1	CTTAAACCGGCCAACATACCCGTCTCgCACCgCAGGCCCAGCTTTAAATGCGGTTTcGAGACGTCGAAAGGAACGAGTAGCAT	CAGGCCCAGCTTTAAATGCG	0_brunello_pub
genome_L2	1	286053	NSMCE2	CTTAAACCGGCCAACATACCCGTCTCgCACCgAGCAGACTCTACACCACTGAGTTTcGAGACGTCGAAAGGAACGAGTAGCAT	AGCAGACTCTACACCACTGA	0_brunello_pub
genome_L2	1	389860	PAGE2B	CTTAAACCGGCCAACATACCCGTCTCgCACCgTTAGGTCCAGGAGCCCACTGGTTTcGAGACGTCGAAAGGAACGAGTAGCAT	TTAGGTCCAGGAGCCCACTG	0_brunello_pub
genome_L2	1	6275	S100A4	CTTAAACCGGCCAACATACCCGTCTCgCACCgGAGCAACTTGGACAGCAACAGTTTcGAGACGTCGAAAGGAACGAGTAGCAT	GAGCAACTTGGACAGCAACA	0_brunello_pub
genome_L2	1	50852	TRAT1	CTTAAACCGGCCAACATACCCGTCTCgCACCgACAATGCTAGAAGTCCCCAGGTTTcGAGACGTCGAAAGGAACGAGTAGCAT	ACAATGCTAGAAGTCCCCAG	0_brunello_pub
genome_L2	1	80219	COQ10B	CTTAAACCGGCCAACATACCCGTCTCgCACCgTGTAGGCATCTTGTACTGATGTTTcGAGACGTCGAAAGGAACGAGTAGCAT	TGTAGGCATCTTGTACTGAT	0_brunello_pub
genome_L2	1	337972	KRTAP19-5	CTTAAACCGGCCAACATACCCGTCTCgCACCgTACGGAGGCTTCGATGACCTGTTTcGAGACGTCGAAAGGAACGAGTAGCAT	TACGGAGGCTTCGATGACCT	0_brunello_pub
genome_L2	1	166824	RASSF6	CTTAAACCGGCCAACATACCCGTCTCgCACCgCATGGTTCTATAGAGCACTGGTTTcGAGACGTCGAAAGGAACGAGTAGCAT	CATGGTTCTATAGAGCACTG	0_brunello_pub
genome_L2	1	90141	EFCAB11	CTTAAACCGGCCAACATACCCGTCTCgCACCgGCATGTGATGAAGATCACAAGTTTcGAGACGTCGAAAGGAACGAGTAGCAT	GCATGTGATGAAGATCACAA	0_brunello_pub
genome_L2	1	100129654	TCF24	CTTAAACCGGCCAACATACCCGTCTCgCACCgGGTGAGATGCGCGATGTAGGGTTTcGAGACGTCGAAAGGAACGAGTAGCAT	GGTGAGATGCGCGATGTAGG	0_brunello_pub
genome_L2	1	10910	SUGT1	CTTAAACCGGCCAACATACCCGTCTCgCACCgCTCGGATGCCCTAATCGACGGTTTcGAGACGTCGAAAGGAACGAGTAGCAT	CTCGGATGCCCTAATCGACG	0_brunello_pub
genome_L2	1	389493	NUPR1L	CTTAAACCGGCCAACATACCCGTCTCgCACCgGCCACCCATAAGCTACGAGGGTTTcGAGACGTCGAAAGGAACGAGTAGCAT	GCCACCCATAAGCTACGAGG	0_brunello_pub
genome_L2	1	57092	PCNP	CTTAAACCGGCCAACATACCCGTCTCgCACCgGGGGTTGTGTTCACCTCCGGGTTTcGAGACGTCGAAAGGAACGAGTAGCAT	GGGGTTGTGTTCACCTCCGG	0_brunello_pub
genome_L2	1	8820	HESX1	CTTAAACCGGCCAACATACCCGTCTCgCACCgTTGGGTGATCCACCACGCTAGTTTcGAGACGTCGAAAGGAACGAGTAGCAT	TTGGGTGATCCACCACGCTA	0_brunello_pub
genome_L2	1	6348	CCL3	CTTAAACCGGCCAACATACCCGTCTCgCACCgATTCTGTGGAATCTGCCGGGGTTTcGAGACGTCGAAAGGAACGAGTAGCAT	ATTCTGTGGAATCTGCCGGG	0_brunello_pub
genome_L2	1	285753	CEP57L1	CTTAAACCGGCCAACATACCCGTCTCgCACCgCTTCATAGCCCAAATAGCCAGTTTcGAGACGTCGAAAGGAACGAGTAGCAT	CTTCATAGCCCAAATAGCCA	0_brunello_pub
genome_L2	1	125113	KRT222	CTTAAACCGGCCAACATACCCGTCTCgCACCgAGCTCAAGCAGAACTCAAGGGTTTcGAGACGTCGAAAGGAACGAGTAGCAT	AGCTCAAGCAGAACTCAAGG	0_brunello_pub
genome_L2	1	6415	SEPW1	CTTAAACCGGCCAACATACCCGTCTCgCACCgCATCACTTCAAAGAACCCGGGTTTcGAGACGTCGAAAGGAACGAGTAGCAT	CATCACTTCAAAGAACCCGG	0_brunello_pub
genome_L2	1	9674	KIAA0040	CTTAAACCGGCCAACATACCCGTCTCgCACCgAGTGTGATGATCACCAAGAGGTTTcGAGACGTCGAAAGGAACGAGTAGCAT	AGTGTGATGATCACCAAGAG	0_brunello_pub
genome_L2	1	103910	MYL12B	CTTAAACCGGCCAACATACCCGTCTCgCACCgGGTGAAATTGATGGGCCCTGGTTTcGAGACGTCGAAAGGAACGAGTAGCAT	GGTGAAATTGATGGGCCCTG	0_brunello_pub
genome_L2	1	22800	RRAS2	CTTAAACCGGCCAACATACCCGTCTCgCACCgAGGTACCTGGATGAACTGGAGTTTcGAGACGTCGAAAGGAACGAGTAGCAT	AGGTACCTGGATGAACTGGA	0_brunello_pub
genome_L2	1	6359	CCL15	CTTAAACCGGCCAACATACCCGTCTCgCACCgGATGCTTTGTGAGATGTAGGGTTTcGAGACGTCGAAAGGAACGAGTAGCAT	GATGCTTTGTGAGATGTAGG	0_brunello_pub
genome_L2	1	613212	CTXN3	CTTAAACCGGCCAACATACCCGTCTCgCACCgTCTGCTGATTCGTTCCCAAGGTTTcGAGACGTCGAAAGGAACGAGTAGCAT	TCTGCTGATTCGTTCCCAAG	0_brunello_pub
genome_L2	1	5092	PCBD1	CTTAAACCGGCCAACATACCCGTCTCgCACCgCGTTAAACCATTCAGGATGGGTTTcGAGACGTCGAAAGGAACGAGTAGCAT	CGTTAAACCATTCAGGATGG	0_brunello_pub
genome_L2	1	6727	SRP14	CTTAAACCGGCCAACATACCCGTCTCgCACCgCATTCCAAAGAAGGGTACTGGTTTcGAGACGTCGAAAGGAACGAGTAGCAT	CATTCCAAAGAAGGGTACTG	0_brunello_pub
genome_L2	1	145645	C15orf43	CTTAAACCGGCCAACATACCCGTCTCgCACCgTCATGCCTACTATCTCTCTGGTTTcGAGACGTCGAAAGGAACGAGTAGCAT	TCATGCCTACTATCTCTCTG	0_brunello_pub
genome_L2	1	900	CCNG1	CTTAAACCGGCCAACATACCCGTCTCgCACCgAAGGTCACTTACCTTTCAAGGTTTcGAGACGTCGAAAGGAACGAGTAGCAT	AAGGTCACTTACCTTTCAAG	0_brunello_pub
genome_L2	1	101927322	LOC101927322	CTTAAACCGGCCAACATACCCGTCTCgCACCgGAAGAACAAATCTGGCAGCGGTTTcGAGACGTCGAAAGGAACGAGTAGCAT	GAAGAACAAATCTGGCAGCG	0_brunello_pub
genome_L2	1	6228	RPS23	CTTAAACCGGCCAACATACCCGTCTCgCACCgGTCGTGGACTTCGTACTGCTGTTTcGAGACGTCGAAAGGAACGAGTAGCAT	GTCGTGGACTTCGTACTGCT	0_brunello_pub
genome_L2	1	84272	YIPF4	CTTAAACCGGCCAACATACCCGTCTCgCACCgGCATTGGCATCAAAACACATGTTTcGAGACGTCGAAAGGAACGAGTAGCAT	GCATTGGCATCAAAACACAT	0_brunello_pub
genome_L2	1	389658	FAM150A	CTTAAACCGGCCAACATACCCGTCTCgCACCgCAGGAAGAGTGCGGGCAAAGGTTTcGAGACGTCGAAAGGAACGAGTAGCAT	CAGGAAGAGTGCGGGCAAAG	0_brunello_pub
genome_L2	1	389376	SFTA2	CTTAAACCGGCCAACATACCCGTCTCgCACCgTTCAGTTGCAAAGTCATACCGTTTcGAGACGTCGAAAGGAACGAGTAGCAT	TTCAGTTGCAAAGTCATACC	0_brunello_pub
genome_L2	1	80298	MTERF2	CTTAAACCGGCCAACATACCCGTCTCgCACCgGAGAGTTATCTAGATGTAGGGTTTcGAGACGTCGAAAGGAACGAGTAGCAT	GAGAGTTATCTAGATGTAGG	0_brunello_pub
genome_L2	1	375035	SFT2D2	CTTAAACCGGCCAACATACCCGTCTCgCACCgCAGGACACGGAGGACCGGAGGTTTcGAGACGTCGAAAGGAACGAGTAGCAT	CAGGACACGGAGGACCGGAG	0_brunello_pub
genome_L2	1	9450	LY86	CTTAAACCGGCCAACATACCCGTCTCgCACCgGAAGTGCTCTACCAGAGTTGGTTTcGAGACGTCGAAAGGAACGAGTAGCAT	GAAGTGCTCTACCAGAGTTG	0_brunello_pub
genome_L2	1	81605	URM1	CTTAAACCGGCCAACATACCCGTCTCgCACCgAGTCACTTTGCCTGGACAGGGTTTcGAGACGTCGAAAGGAACGAGTAGCAT	AGTCACTTTGCCTGGACAGG	0_brunello_pub
genome_L2	1	2315	MLANA	CTTAAACCGGCCAACATACCCGTCTCgCACCgGCACGGCCACTCTTACACCAGTTTcGAGACGTCGAAAGGAACGAGTAGCAT	GCACGGCCACTCTTACACCA	0_brunello_pub
genome_L2	1	79017	GGCT	CTTAAACCGGCCAACATACCCGTCTCgCACCgCACAGAAGAACGCCGCCGAGGTTTcGAGACGTCGAAAGGAACGAGTAGCAT	CACAGAAGAACGCCGCCGAG	0_brunello_pub
genome_L2	1	7763	ZFAND5	CTTAAACCGGCCAACATACCCGTCTCgCACCgGTACTGGGCTGAGAAACTGAGTTTcGAGACGTCGAAAGGAACGAGTAGCAT	GTACTGGGCTGAGAAACTGA	0_brunello_pub
genome_L2	1	51660	MPC1	CTTAAACCGGCCAACATACCCGTCTCgCACCgAGTCTCCAGAGATTATCAGTGTTTcGAGACGTCGAAAGGAACGAGTAGCAT	AGTCTCCAGAGATTATCAGT	0_brunello_pub
genome_L2	1	8360	HIST1H4D	CTTAAACCGGCCAACATACCCGTCTCgCACCgAAATACGCTTGACGCCGCCGGTTTcGAGACGTCGAAAGGAACGAGTAGCAT	AAATACGCTTGACGCCGCCG	0_brunello_pub
genome_L2	1	2069	EREG	CTTAAACCGGCCAACATACCCGTCTCgCACCgATGGAATCACAGTTGTACTGGTTTcGAGACGTCGAAAGGAACGAGTAGCAT	ATGGAATCACAGTTGTACTG	0_brunello_pub
genome_L2	1	100505478	LOC100505478	CTTAAACCGGCCAACATACCCGTCTCgCACCgCAAGGTTCCCAGTCAAACCCGTTTcGAGACGTCGAAAGGAACGAGTAGCAT	CAAGGTTCCCAGTCAAACCC	0_brunello_pub
genome_L2	1	255758	TCTEX1D2	CTTAAACCGGCCAACATACCCGTCTCgCACCgGATACAGTCTTTAACCACAGGTTTcGAGACGTCGAAAGGAACGAGTAGCAT	GATACAGTCTTTAACCACAG	0_brunello_pub
genome_L2	1	140836	BANF2	CTTAAACCGGCCAACATACCCGTCTCgCACCgTGGAGAAAAGGATGTCTGCTGTTTcGAGACGTCGAAAGGAACGAGTAGCAT	TGGAGAAAAGGATGTCTGCT	0_brunello_pub
genome_L2	1	552889	ATXN7L3B	CTTAAACCGGCCAACATACCCGTCTCgCACCgCCTGGATACTAACAAGCTAGGTTTcGAGACGTCGAAAGGAACGAGTAGCAT	CCTGGATACTAACAAGCTAG	0_brunello_pub
genome_L2	1	153733	CCDC112	CTTAAACCGGCCAACATACCCGTCTCgCACCgCTGGTGATCATAATCATCCCGTTTcGAGACGTCGAAAGGAACGAGTAGCAT	CTGGTGATCATAATCATCCC	0_brunello_pub
genome_L2	1	9166	EBAG9	CTTAAACCGGCCAACATACCCGTCTCgCACCgCCAGTGTAAAGATCGAAGGAGTTTcGAGACGTCGAAAGGAACGAGTAGCAT	CCAGTGTAAAGATCGAAGGA	0_brunello_pub
genome_L2	1	100129543	ZNF730	CTTAAACCGGCCAACATACCCGTCTCgCACCgCCCTACCAATGTGAGAAATGGTTTcGAGACGTCGAAAGGAACGAGTAGCAT	CCCTACCAATGTGAGAAATG	0_brunello_pub
genome_L2	1	90488	TMEM263	CTTAAACCGGCCAACATACCCGTCTCgCACCgCTTAATGATGAACCACCAGAGTTTcGAGACGTCGAAAGGAACGAGTAGCAT	CTTAATGATGAACCACCAGA	0_brunello_pub
genome_L2	1	9978	RBX1	CTTAAACCGGCCAACATACCCGTCTCgCACCgATGGATGTGGATACCCCGAGGTTTcGAGACGTCGAAAGGAACGAGTAGCAT	ATGGATGTGGATACCCCGAG	0_brunello_pub
genome_L2	1	3146	HMGB1	CTTAAACCGGCCAACATACCCGTCTCgCACCgGAAGTGCTCAGAGAGGTGGAGTTTcGAGACGTCGAAAGGAACGAGTAGCAT	GAAGTGCTCAGAGAGGTGGA	0_brunello_pub
genome_L2	1	1669	DEFA4	CTTAAACCGGCCAACATACCCGTCTCgCACCgCTACCAAGAGAATAGCAGCGGTTTcGAGACGTCGAAAGGAACGAGTAGCAT	CTACCAAGAGAATAGCAGCG	0_brunello_pub
genome_L2	1	139067	SPANXN3	CTTAAACCGGCCAACATACCCGTCTCgCACCgGCCAACTTCCAGCACCAATGGTTTcGAGACGTCGAAAGGAACGAGTAGCAT	GCCAACTTCCAGCACCAATG	0_brunello_pub
genome_L2	1	100534592	URGCP-MRPS24	CTTAAACCGGCCAACATACCCGTCTCgCACCgGATTGCGAGTTCCGTTATGGGTTTcGAGACGTCGAAAGGAACGAGTAGCAT	GATTGCGAGTTCCGTTATGG	0_brunello_pub
genome_L2	1	53822	FXYD7	CTTAAACCGGCCAACATACCCGTCTCgCACCgATCTTCCCCAGACTACAACAGTTTcGAGACGTCGAAAGGAACGAGTAGCAT	ATCTTCCCCAGACTACAACA	0_brunello_pub
genome_L2	1	51351	ZNF117	CTTAAACCGGCCAACATACCCGTCTCgCACCgGTTGAGTGTAAACAGCACAAGTTTcGAGACGTCGAAAGGAACGAGTAGCAT	GTTGAGTGTAAACAGCACAA	0_brunello_pub
genome_L2	1	81853	TMEM14B	CTTAAACCGGCCAACATACCCGTCTCgCACCgCAGGATCCAAGGAACGTTTGGTTTcGAGACGTCGAAAGGAACGAGTAGCAT	CAGGATCCAAGGAACGTTTG	0_brunello_pub
genome_L2	1	63877	FAM204A	CTTAAACCGGCCAACATACCCGTCTCgCACCgCGTCCTCAAATGAAACCCAGGTTTcGAGACGTCGAAAGGAACGAGTAGCAT	CGTCCTCAAATGAAACCCAG	0_brunello_pub
genome_L2	1	84324	SARNP	CTTAAACCGGCCAACATACCCGTCTCgCACCgAGAATACCTACCTCAGTCTGGTTTcGAGACGTCGAAAGGAACGAGTAGCAT	AGAATACCTACCTCAGTCTG	0_brunello_pub
genome_L2	1	26519	TIMM10	CTTAAACCGGCCAACATACCCGTCTCgCACCgGAGGAGGCACACACTTCCGGGTTTcGAGACGTCGAAAGGAACGAGTAGCAT	GAGGAGGCACACACTTCCGG	0_brunello_pub
genome_L2	1	10651	MTX2	CTTAAACCGGCCAACATACCCGTCTCgCACCgACACCACTGAAGATACAGCTGTTTcGAGACGTCGAAAGGAACGAGTAGCAT	ACACCACTGAAGATACAGCT	0_brunello_pub
genome_L2	1	56271	BEX4	CTTAAACCGGCCAACATACCCGTCTCgCACCgAATGCCCAACAAGAAAACGAGTTTcGAGACGTCGAAAGGAACGAGTAGCAT	AATGCCCAACAAGAAAACGA	0_brunello_pub
genome_L2	1	57456	KIAA1143	CTTAAACCGGCCAACATACCCGTCTCgCACCgGGAACCAGGTATCGTACGTGGTTTcGAGACGTCGAAAGGAACGAGTAGCAT	GGAACCAGGTATCGTACGTG	0_brunello_pub
genome_L2	1	6700	SPRR2A	CTTAAACCGGCCAACATACCCGTCTCgCACCgGGCGTGGGGCACACAGGAGGGTTTcGAGACGTCGAAAGGAACGAGTAGCAT	GGCGTGGGGCACACAGGAGG	0_brunello_pub
genome_L2	1	119504	ANAPC16	CTTAAACCGGCCAACATACCCGTCTCgCACCgTAGGTGAAAAGGGCTTTCCGGTTTcGAGACGTCGAAAGGAACGAGTAGCAT	TAGGTGAAAAGGGCTTTCCG	0_brunello_pub
genome_L2	1	56477	CCL28	CTTAAACCGGCCAACATACCCGTCTCgCACCgACAACCATACTGTTAAGCAGGTTTcGAGACGTCGAAAGGAACGAGTAGCAT	ACAACCATACTGTTAAGCAG	0_brunello_pub
genome_L2	1	101927844	LOC101927844	CTTAAACCGGCCAACATACCCGTCTCgCACCgAAGGTGCCTAGGAGATGGCGGTTTcGAGACGTCGAAAGGAACGAGTAGCAT	AAGGTGCCTAGGAGATGGCG	0_brunello_pub
genome_L2	1	407738	FAM19A1	CTTAAACCGGCCAACATACCCGTCTCgCACCgTATCCACAAATACAGGACCCGTTTcGAGACGTCGAAAGGAACGAGTAGCAT	TATCCACAAATACAGGACCC	0_brunello_pub
genome_L2	1	79780	CCDC82	CTTAAACCGGCCAACATACCCGTCTCgCACCgGAAGAAGAAGACATCAAGCGGTTTcGAGACGTCGAAAGGAACGAGTAGCAT	GAAGAAGAAGACATCAAGCG	0_brunello_pub
genome_L2	1	9804	TOMM20	CTTAAACCGGCCAACATACCCGTCTCgCACCgGGAGAGAGCTGGGCTTTCCAGTTTcGAGACGTCGAAAGGAACGAGTAGCAT	GGAGAGAGCTGGGCTTTCCA	0_brunello_pub
genome_L2	1	145282	MIPOL1	CTTAAACCGGCCAACATACCCGTCTCgCACCgGGATAGAATCTACAAGACCAGTTTcGAGACGTCGAAAGGAACGAGTAGCAT	GGATAGAATCTACAAGACCA	0_brunello_pub
genome_L2	1	7035	TFPI	CTTAAACCGGCCAACATACCCGTCTCgCACCgTGTGAACGTTTCAAGTATGGGTTTcGAGACGTCGAAAGGAACGAGTAGCAT	TGTGAACGTTTCAAGTATGG	0_brunello_pub
genome_L2	1	54829	ASPN	CTTAAACCGGCCAACATACCCGTCTCgCACCgTAACCACAAAGAAGTTGCGAGTTTcGAGACGTCGAAAGGAACGAGTAGCAT	TAACCACAAAGAAGTTGCGA	0_brunello_pub
genome_L2	1	64581	CLEC7A	CTTAAACCGGCCAACATACCCGTCTCgCACCgATGATTGTGTGGGTTGACTGGTTTcGAGACGTCGAAAGGAACGAGTAGCAT	ATGATTGTGTGGGTTGACTG	0_brunello_pub
genome_L2	1	55859	BEX1	CTTAAACCGGCCAACATACCCGTCTCgCACCgGTGTGCCTAGAGGAAATCGTGTTTcGAGACGTCGAAAGGAACGAGTAGCAT	GTGTGCCTAGAGGAAATCGT	0_brunello_pub
genome_L2	1	493869	GPX8	CTTAAACCGGCCAACATACCCGTCTCgCACCgGGTTTCACTAGTTGTAAACGGTTTcGAGACGTCGAAAGGAACGAGTAGCAT	GGTTTCACTAGTTGTAAACG	0_brunello_pub
genome_L2	1	5132	PDC	CTTAAACCGGCCAACATACCCGTCTCgCACCgACTGTCTACGGTATTTACGAGTTTcGAGACGTCGAAAGGAACGAGTAGCAT	ACTGTCTACGGTATTTACGA	0_brunello_pub
genome_L2	1	84520	C14orf142	CTTAAACCGGCCAACATACCCGTCTCgCACCgGAGCTGCTGGGAGAGTACGTGTTTcGAGACGTCGAAAGGAACGAGTAGCAT	GAGCTGCTGGGAGAGTACGT	0_brunello_pub
genome_L2	1	4673	NAP1L1	CTTAAACCGGCCAACATACCCGTCTCgCACCgTGACAAAGACATACAGGATGGTTTcGAGACGTCGAAAGGAACGAGTAGCAT	TGACAAAGACATACAGGATG	0_brunello_pub
genome_L2	1	100996939	PYURF	CTTAAACCGGCCAACATACCCGTCTCgCACCgAGGCCAGCGAGTTACCTGAGGTTTcGAGACGTCGAAAGGAACGAGTAGCAT	AGGCCAGCGAGTTACCTGAG	0_brunello_pub
genome_L2	1	64089	SNX16	CTTAAACCGGCCAACATACCCGTCTCgCACCgAGGCTATCAAATGGACCCGGGTTTcGAGACGTCGAAAGGAACGAGTAGCAT	AGGCTATCAAATGGACCCGG	0_brunello_pub
genome_L2	1	10632	ATP5L	CTTAAACCGGCCAACATACCCGTCTCgCACCgCTCACCGTTCACCAGCGCCGGTTTcGAGACGTCGAAAGGAACGAGTAGCAT	CTCACCGTTCACCAGCGCCG	0_brunello_pub
genome_L2	1	388276	C16orf97	CTTAAACCGGCCAACATACCCGTCTCgCACCgACCAGCAAGTTATTTCTGTGGTTTcGAGACGTCGAAAGGAACGAGTAGCAT	ACCAGCAAGTTATTTCTGTG	0_brunello_pub
genome_L2	1	84516	DCTN5	CTTAAACCGGCCAACATACCCGTCTCgCACCgGAATGACTGTATTATCCGAGGTTTcGAGACGTCGAAAGGAACGAGTAGCAT	GAATGACTGTATTATCCGAG	0_brunello_pub
genome_L2	1	51318	MRPL35	CTTAAACCGGCCAACATACCCGTCTCgCACCgCTACCTATTAAGGATCACTGGTTTcGAGACGTCGAAAGGAACGAGTAGCAT	CTACCTATTAAGGATCACTG	0_brunello_pub
genome_L2	1	390155	OR5T1	CTTAAACCGGCCAACATACCCGTCTCgCACCgGCTGGTTGTACCGATCATTGGTTTcGAGACGTCGAAAGGAACGAGTAGCAT	GCTGGTTGTACCGATCATTG	0_brunello_pub
genome_L2	1	10671	DCTN6	CTTAAACCGGCCAACATACCCGTCTCgCACCgTTAGGGTGGATCACTGTCCGGTTTcGAGACGTCGAAAGGAACGAGTAGCAT	TTAGGGTGGATCACTGTCCG	0_brunello_pub
genome_L2	1	3925	STMN1	CTTAAACCGGCCAACATACCCGTCTCgCACCgAGCTGCAGAAGAAAGACGCAGTTTcGAGACGTCGAAAGGAACGAGTAGCAT	AGCTGCAGAAGAAAGACGCA	0_brunello_pub
genome_L2	1	5437	POLR2H	CTTAAACCGGCCAACATACCCGTCTCgCACCgTGTGAAGGATATTGACCCGGGTTTcGAGACGTCGAAAGGAACGAGTAGCAT	TGTGAAGGATATTGACCCGG	0_brunello_pub
genome_L2	1	9081	PRY	CTTAAACCGGCCAACATACCCGTCTCgCACCgTTTCCAAGGCTACCACCAGAGTTTcGAGACGTCGAAAGGAACGAGTAGCAT	TTTCCAAGGCTACCACCAGA	0_brunello_pub
genome_L2	1	7103	TSPAN8	CTTAAACCGGCCAACATACCCGTCTCgCACCgCAATATGTCCACAGCAACGTGTTTcGAGACGTCGAAAGGAACGAGTAGCAT	CAATATGTCCACAGCAACGT	0_brunello_pub
genome_L2	1	6372	CXCL6	CTTAAACCGGCCAACATACCCGTCTCgCACCgCAAAACGATTGGTAAACTGCGTTTcGAGACGTCGAAAGGAACGAGTAGCAT	CAAAACGATTGGTAAACTGC	0_brunello_pub
genome_L2	1	51327	AHSP	CTTAAACCGGCCAACATACCCGTCTCgCACCgGCTGAACTCCTTCAATCCTGGTTTcGAGACGTCGAAAGGAACGAGTAGCAT	GCTGAACTCCTTCAATCCTG	0_brunello_pub
genome_L2	1	26515	TIMM10B	CTTAAACCGGCCAACATACCCGTCTCgCACCgGCTGCACGTAAGCGGCCATGGTTTcGAGACGTCGAAAGGAACGAGTAGCAT	GCTGCACGTAAGCGGCCATG	0_brunello_pub
genome_L2	1	90411	MCFD2	CTTAAACCGGCCAACATACCCGTCTCgCACCgATGGACATGAGTGATGGCTGGTTTcGAGACGTCGAAAGGAACGAGTAGCAT	ATGGACATGAGTGATGGCTG	0_brunello_pub
genome_L2	1	9502	XAGE2	CTTAAACCGGCCAACATACCCGTCTCgCACCgAGAAACCACCCACTAAAAGTGTTTcGAGACGTCGAAAGGAACGAGTAGCAT	AGAAACCACCCACTAAAAGT	0_brunello_pub
genome_L2	1	245802	MS4A6E	CTTAAACCGGCCAACATACCCGTCTCgCACCgGTCCAACTTACACTGCAATGGTTTcGAGACGTCGAAAGGAACGAGTAGCAT	GTCCAACTTACACTGCAATG	0_brunello_pub
genome_L2	1	9270	ITGB1BP1	CTTAAACCGGCCAACATACCCGTCTCgCACCgTCTTTCACGATCCAGCACTGGTTTcGAGACGTCGAAAGGAACGAGTAGCAT	TCTTTCACGATCCAGCACTG	0_brunello_pub
genome_L2	1	375704	ENHO	CTTAAACCGGCCAACATACCCGTCTCgCACCgTTCAGAGAGAGAGTCAACGTGTTTcGAGACGTCGAAAGGAACGAGTAGCAT	TTCAGAGAGAGAGTCAACGT	0_brunello_pub
genome_L2	1	222166	MTURN	CTTAAACCGGCCAACATACCCGTCTCgCACCgGCACCATTTCTCCGCAACGTGTTTcGAGACGTCGAAAGGAACGAGTAGCAT	GCACCATTTCTCCGCAACGT	0_brunello_pub
genome_L2	1	9367	RAB9A	CTTAAACCGGCCAACATACCCGTCTCgCACCgAGGAGCGATTCCGAAGCCTGGTTTcGAGACGTCGAAAGGAACGAGTAGCAT	AGGAGCGATTCCGAAGCCTG	0_brunello_pub
genome_L2	1	64981	MRPL34	CTTAAACCGGCCAACATACCCGTCTCgCACCgAACGCTGCCGACCTACTCGTGTTTcGAGACGTCGAAAGGAACGAGTAGCAT	AACGCTGCCGACCTACTCGT	0_brunello_pub
genome_L2	1	448835	LCE6A	CTTAAACCGGCCAACATACCCGTCTCgCACCgGTTGTCATTCCAGTTCCCAAGTTTcGAGACGTCGAAAGGAACGAGTAGCAT	GTTGTCATTCCAGTTCCCAA	0_brunello_pub
genome_L2	1	388325	SCIMP	CTTAAACCGGCCAACATACCCGTCTCgCACCgAGAGAAGGCCAATTCCTCGGGTTTcGAGACGTCGAAAGGAACGAGTAGCAT	AGAGAAGGCCAATTCCTCGG	0_brunello_pub
genome_L2	1	1346	COX7A1	CTTAAACCGGCCAACATACCCGTCTCgCACCgGTTCTGAAAGCGGTTCCGGGGTTTcGAGACGTCGAAAGGAACGAGTAGCAT	GTTCTGAAAGCGGTTCCGGG	0_brunello_pub
genome_L2	1	91298	C12orf29	CTTAAACCGGCCAACATACCCGTCTCgCACCgGCCGTGTGTGTTTGTGACGGGTTTcGAGACGTCGAAAGGAACGAGTAGCAT	GCCGTGTGTGTTTGTGACGG	0_brunello_pub
genome_L2	1	51529	ANAPC11	CTTAAACCGGCCAACATACCCGTCTCgCACCgGTGGCCAACGATGAGAACTGGTTTcGAGACGTCGAAAGGAACGAGTAGCAT	GTGGCCAACGATGAGAACTG	0_brunello_pub
genome_L2	1	1178	CLC	CTTAAACCGGCCAACATACCCGTCTCgCACCgCTGGCAGGTGCCATACACAGGTTTcGAGACGTCGAAAGGAACGAGTAGCAT	CTGGCAGGTGCCATACACAG	0_brunello_pub
genome_L2	1	6701	SPRR2B	CTTAAACCGGCCAACATACCCGTCTCgCACCgCAGGGCTCAGGGCACTTCGGGTTTcGAGACGTCGAAAGGAACGAGTAGCAT	CAGGGCTCAGGGCACTTCGG	0_brunello_pub
genome_L2	1	4696	NDUFA3	CTTAAACCGGCCAACATACCCGTCTCgCACCgGTACTCCGTCATGATCAACAGTTTcGAGACGTCGAAAGGAACGAGTAGCAT	GTACTCCGTCATGATCAACA	0_brunello_pub
genome_L2	1	54931	TRMT10C	CTTAAACCGGCCAACATACCCGTCTCgCACCgCAAGCTGCTAGAAACCACTGGTTTcGAGACGTCGAAAGGAACGAGTAGCAT	CAAGCTGCTAGAAACCACTG	0_brunello_pub
genome_L2	1	130888	FBXO36	CTTAAACCGGCCAACATACCCGTCTCgCACCgGTGTGATGTTTGACAAAGCCGTTTcGAGACGTCGAAAGGAACGAGTAGCAT	GTGTGATGTTTGACAAAGCC	0_brunello_pub
genome_L2	1	1603	DAD1	CTTAAACCGGCCAACATACCCGTCTCgCACCgTGAAGGGGAAGGTCCCCACGGTTTcGAGACGTCGAAAGGAACGAGTAGCAT	TGAAGGGGAAGGTCCCCACG	0_brunello_pub
genome_L2	1	10022	INSL5	CTTAAACCGGCCAACATACCCGTCTCgCACCgGGGATCCCTCAAGCTCAGCAGTTTcGAGACGTCGAAAGGAACGAGTAGCAT	GGGATCCCTCAAGCTCAGCA	0_brunello_pub
genome_L2	1	92610	TIFA	CTTAAACCGGCCAACATACCCGTCTCgCACCgCATCCTGGCCAGTTGCAGTGGTTTcGAGACGTCGAAAGGAACGAGTAGCAT	CATCCTGGCCAGTTGCAGTG	0_brunello_pub
genome_L2	1	3015	H2AFZ	CTTAAACCGGCCAACATACCCGTCTCgCACCgACAACTACTGACCTGCAAGCGTTTcGAGACGTCGAAAGGAACGAGTAGCAT	ACAACTACTGACCTGCAAGC	0_brunello_pub
genome_L2	1	4889	NPY5R	CTTAAACCGGCCAACATACCCGTCTCgCACCgTGGGAAATCAGAATTCCGAGGTTTcGAGACGTCGAAAGGAACGAGTAGCAT	TGGGAAATCAGAATTCCGAG	0_brunello_pub
genome_L2	1	6991	TCTE3	CTTAAACCGGCCAACATACCCGTCTCgCACCgGTCCAGCAGATACTAACAGTGTTTcGAGACGTCGAAAGGAACGAGTAGCAT	GTCCAGCAGATACTAACAGT	0_brunello_pub
genome_L2	1	57047	PLSCR2	CTTAAACCGGCCAACATACCCGTCTCgCACCgCTTAAGTATTCCAATCCTGGGTTTcGAGACGTCGAAAGGAACGAGTAGCAT	CTTAAGTATTCCAATCCTGG	0_brunello_pub
genome_L2	1	127687	C1orf122	CTTAAACCGGCCAACATACCCGTCTCgCACCgCGGGCTCAGACTGGTCACGGGTTTcGAGACGTCGAAAGGAACGAGTAGCAT	CGGGCTCAGACTGGTCACGG	0_brunello_pub
genome_L2	1	118487	CHCHD1	CTTAAACCGGCCAACATACCCGTCTCgCACCgTGGCGCGGTTTGGGAACCCGGTTTcGAGACGTCGAAAGGAACGAGTAGCAT	TGGCGCGGTTTGGGAACCCG	0_brunello_pub
genome_L2	1	50856	CLEC4A	CTTAAACCGGCCAACATACCCGTCTCgCACCgGAAGGACTGTGCTAGAATGGGTTTcGAGACGTCGAAAGGAACGAGTAGCAT	GAAGGACTGTGCTAGAATGG	0_brunello_pub
genome_L2	1	102724279	LOC102724279	CTTAAACCGGCCAACATACCCGTCTCgCACCgAACCAGGCGACATCCTGGATGTTTcGAGACGTCGAAAGGAACGAGTAGCAT	AACCAGGCGACATCCTGGAT	0_brunello_pub
genome_L2	1	54962	TIPIN	CTTAAACCGGCCAACATACCCGTCTCgCACCgTACCCAAGCTGGATGCTCAGGTTTcGAGACGTCGAAAGGAACGAGTAGCAT	TACCCAAGCTGGATGCTCAG	0_brunello_pub
genome_L2	1	403274	OR5H15	CTTAAACCGGCCAACATACCCGTCTCgCACCgACCAAGAATGCCAAGAACAGGTTTcGAGACGTCGAAAGGAACGAGTAGCAT	ACCAAGAATGCCAAGAACAG	0_brunello_pub
genome_L2	1	10001	MED6	CTTAAACCGGCCAACATACCCGTCTCgCACCgTCATCATTCGGAAGCAACAGGTTTcGAGACGTCGAAAGGAACGAGTAGCAT	TCATCATTCGGAAGCAACAG	0_brunello_pub
genome_L2	1	5948	RBP2	CTTAAACCGGCCAACATACCCGTCTCgCACCgACGTACTGCAATCTTGCGGGGTTTcGAGACGTCGAAAGGAACGAGTAGCAT	ACGTACTGCAATCTTGCGGG	0_brunello_pub
genome_L2	1	4969	OGN	CTTAAACCGGCCAACATACCCGTCTCgCACCgCAAACACACAGCAGACACGTGTTTcGAGACGTCGAAAGGAACGAGTAGCAT	CAAACACACAGCAGACACGT	0_brunello_pub
genome_L2	1	6703	SPRR2D	CTTAAACCGGCCAACATACCCGTCTCgCACCgGGACACTTTGGTGATGGGCAGTTTcGAGACGTCGAAAGGAACGAGTAGCAT	GGACACTTTGGTGATGGGCA	0_brunello_pub
genome_L2	1	158511	CSAG1	CTTAAACCGGCCAACATACCCGTCTCgCACCgAGTAGACTGTACAGAGACACGTTTcGAGACGTCGAAAGGAACGAGTAGCAT	AGTAGACTGTACAGAGACAC	0_brunello_pub
genome_L2	1	6045	RNF2	CTTAAACCGGCCAACATACCCGTCTCgCACCgCCCTTGACTAGACTGCAGCGGTTTcGAGACGTCGAAAGGAACGAGTAGCAT	CCCTTGACTAGACTGCAGCG	0_brunello_pub
genome_L2	1	728485	LOC728485	CTTAAACCGGCCAACATACCCGTCTCgCACCgCTCGCCCTCAGAATGCAGAGGTTTcGAGACGTCGAAAGGAACGAGTAGCAT	CTCGCCCTCAGAATGCAGAG	0_brunello_pub
genome_L2	1	3094	HINT1	CTTAAACCGGCCAACATACCCGTCTCgCACCgGGTATCACCAGAAAATGTGTGTTTcGAGACGTCGAAAGGAACGAGTAGCAT	GGTATCACCAGAAAATGTGT	0_brunello_pub
genome_L2	1	11345	GABARAPL2	CTTAAACCGGCCAACATACCCGTCTCgCACCgTCGAGCGAAATATCCCGACAGTTTcGAGACGTCGAAAGGAACGAGTAGCAT	TCGAGCGAAATATCCCGACA	0_brunello_pub
genome_L2	1	892	CCNC	CTTAAACCGGCCAACATACCCGTCTCgCACCgCTTGAAATATACCGTAGCAGGTTTcGAGACGTCGAAAGGAACGAGTAGCAT	CTTGAAATATACCGTAGCAG	0_brunello_pub
genome_L2	1	245711	SPDYA	CTTAAACCGGCCAACATACCCGTCTCgCACCgTGACGCTGTATAACCAGACAGTTTcGAGACGTCGAAAGGAACGAGTAGCAT	TGACGCTGTATAACCAGACA	0_brunello_pub
genome_L2	1	55312	RFK	CTTAAACCGGCCAACATACCCGTCTCgCACCgCCAACCATAGTAAATACCAGGTTTcGAGACGTCGAAAGGAACGAGTAGCAT	CCAACCATAGTAAATACCAG	0_brunello_pub
genome_L2	1	3612	IMPA1	CTTAAACCGGCCAACATACCCGTCTCgCACCgTCTTAACCGACAACCCCACAGTTTcGAGACGTCGAAAGGAACGAGTAGCAT	TCTTAACCGACAACCCCACA	0_brunello_pub
genome_L2	1	6347	CCL2	CTTAAACCGGCCAACATACCCGTCTCgCACCgCAGCCACCTTCATTCCCCAAGTTTcGAGACGTCGAAAGGAACGAGTAGCAT	CAGCCACCTTCATTCCCCAA	0_brunello_pub
genome_L2	1	153443	SRFBP1	CTTAAACCGGCCAACATACCCGTCTCgCACCgGTCATCAAAGAATGCTTCAGGTTTcGAGACGTCGAAAGGAACGAGTAGCAT	GTCATCAAAGAATGCTTCAG	0_brunello_pub
genome_L2	1	441478	NRARP	CTTAAACCGGCCAACATACCCGTCTCgCACCgTGTGCGCAAGGGCAACACGCGTTTcGAGACGTCGAAAGGAACGAGTAGCAT	TGTGCGCAAGGGCAACACGC	0_brunello_pub
genome_L2	1	1033	CDKN3	CTTAAACCGGCCAACATACCCGTCTCgCACCgCTGGATCTCTACCAGCAATGGTTTcGAGACGTCGAAAGGAACGAGTAGCAT	CTGGATCTCTACCAGCAATG	0_brunello_pub
genome_L2	1	57002	YAE1D1	CTTAAACCGGCCAACATACCCGTCTCgCACCgAAATCTACAACATGGGACGGGTTTcGAGACGTCGAAAGGAACGAGTAGCAT	AAATCTACAACATGGGACGG	0_brunello_pub
genome_L2	1	115265	DDIT4L	CTTAAACCGGCCAACATACCCGTCTCgCACCgTCCTGAACCCAACCTCAACGGTTTcGAGACGTCGAAAGGAACGAGTAGCAT	TCCTGAACCCAACCTCAACG	0_brunello_pub
genome_L2	1	2170	FABP3	CTTAAACCGGCCAACATACCCGTCTCgCACCgGATGACTACATGAAGTCACTGTTTcGAGACGTCGAAAGGAACGAGTAGCAT	GATGACTACATGAAGTCACT	0_brunello_pub
genome_L2	1	2961	GTF2E2	CTTAAACCGGCCAACATACCCGTCTCgCACCgTGATAGACACGGCATCAGCGGTTTcGAGACGTCGAAAGGAACGAGTAGCAT	TGATAGACACGGCATCAGCG	0_brunello_pub
genome_L2	1	84191	FAM96A	CTTAAACCGGCCAACATACCCGTCTCgCACCgAGAGTCGCCAAAGAGCAATGGTTTcGAGACGTCGAAAGGAACGAGTAGCAT	AGAGTCGCCAAAGAGCAATG	0_brunello_pub
genome_L2	1	100507462	LOC100507462	CTTAAACCGGCCAACATACCCGTCTCgCACCgTCGCCCAAGCTAGAGTGCAGGTTTcGAGACGTCGAAAGGAACGAGTAGCAT	TCGCCCAAGCTAGAGTGCAG	0_brunello_pub
genome_L2	1	26339	OR5K1	CTTAAACCGGCCAACATACCCGTCTCgCACCgCTGCATTCAGATGACCACAGGTTTcGAGACGTCGAAAGGAACGAGTAGCAT	CTGCATTCAGATGACCACAG	0_brunello_pub
genome_L2	1	646486	FABP12	CTTAAACCGGCCAACATACCCGTCTCgCACCgTTTGAGGAAATCACGCCAGGGTTTcGAGACGTCGAAAGGAACGAGTAGCAT	TTTGAGGAAATCACGCCAGG	0_brunello_pub
genome_L2	1	340542	BEX5	CTTAAACCGGCCAACATACCCGTCTCgCACCgTGATATGGAACGGTTCATGGGTTTcGAGACGTCGAAAGGAACGAGTAGCAT	TGATATGGAACGGTTCATGG	0_brunello_pub
genome_L2	1	51122	COMMD2	CTTAAACCGGCCAACATACCCGTCTCgCACCgAGTAGTGACACTGTCCAGCAGTTTcGAGACGTCGAAAGGAACGAGTAGCAT	AGTAGTGACACTGTCCAGCA	0_brunello_pub
genome_L2	1	339804	C2orf74	CTTAAACCGGCCAACATACCCGTCTCgCACCgCCTTGTACAGATGCAAACGGGTTTcGAGACGTCGAAAGGAACGAGTAGCAT	CCTTGTACAGATGCAAACGG	0_brunello_pub
genome_L2	1	10126	DNAL4	CTTAAACCGGCCAACATACCCGTCTCgCACCgGAAATTCTCCAACAACAACGGTTTcGAGACGTCGAAAGGAACGAGTAGCAT	GAAATTCTCCAACAACAACG	0_brunello_pub
genome_L2	1	7534	YWHAZ	CTTAAACCGGCCAACATACCCGTCTCgCACCgAAAATGTTGTAGGAGCCCGTGTTTcGAGACGTCGAAAGGAACGAGTAGCAT	AAAATGTTGTAGGAGCCCGT	0_brunello_pub
genome_L2	1	836	CASP3	CTTAAACCGGCCAACATACCCGTCTCgCACCgATTGTGGAATTGATGCGTGAGTTTcGAGACGTCGAAAGGAACGAGTAGCAT	ATTGTGGAATTGATGCGTGA	0_brunello_pub
genome_L2	1	79741	CCDC7	CTTAAACCGGCCAACATACCCGTCTCgCACCgAGACAACATGACTTTCACGGGTTTcGAGACGTCGAAAGGAACGAGTAGCAT	AGACAACATGACTTTCACGG	0_brunello_pub
genome_L2	1	84142	FAM175A	CTTAAACCGGCCAACATACCCGTCTCgCACCgGCCGAGCAGTACAAACACACGTTTcGAGACGTCGAAAGGAACGAGTAGCAT	GCCGAGCAGTACAAACACAC	0_brunello_pub
genome_L2	1	647286	RD3L	CTTAAACCGGCCAACATACCCGTCTCgCACCgTCTGAGCCAGGATAGTGTGTGTTTcGAGACGTCGAAAGGAACGAGTAGCAT	TCTGAGCCAGGATAGTGTGT	0_brunello_pub
genome_L2	1	51030	TVP23B	CTTAAACCGGCCAACATACCCGTCTCgCACCgATCATCGTCTATCTTCTCTGGTTTcGAGACGTCGAAAGGAACGAGTAGCAT	ATCATCGTCTATCTTCTCTG	0_brunello_pub
genome_L2	1	6706	SPRR2G	CTTAAACCGGCCAACATACCCGTCTCgCACCgTATCCTGGCATGGTGGAGGTGTTTcGAGACGTCGAAAGGAACGAGTAGCAT	TATCCTGGCATGGTGGAGGT	0_brunello_pub
genome_L2	1	54544	CRCT1	CTTAAACCGGCCAACATACCCGTCTCgCACCgTGGGAAGCAGCAGCAACTGGGTTTcGAGACGTCGAAAGGAACGAGTAGCAT	TGGGAAGCAGCAGCAACTGG	0_brunello_pub
genome_L2	1	120863	DEPDC4	CTTAAACCGGCCAACATACCCGTCTCgCACCgCTGACAAGTCTACGGAACCTGTTTcGAGACGTCGAAAGGAACGAGTAGCAT	CTGACAAGTCTACGGAACCT	0_brunello_pub
genome_L2	1	4258	MGST2	CTTAAACCGGCCAACATACCCGTCTCgCACCgTTTCTGCAGACAAAACTGTGGTTTcGAGACGTCGAAAGGAACGAGTAGCAT	TTTCTGCAGACAAAACTGTG	0_brunello_pub
genome_L2	1	96626	LIMS3	CTTAAACCGGCCAACATACCCGTCTCgCACCgCCACGAGGCCAATGGGACCGGTTTcGAGACGTCGAAAGGAACGAGTAGCAT	CCACGAGGCCAATGGGACCG	0_brunello_pub
genome_L2	1	961	CD47	CTTAAACCGGCCAACATACCCGTCTCgCACCgTTGCACTACTAAAGTCAGTGGTTTcGAGACGTCGAAAGGAACGAGTAGCAT	TTGCACTACTAAAGTCAGTG	0_brunello_pub
genome_L2	1	390326	OR6C76	CTTAAACCGGCCAACATACCCGTCTCgCACCgTCTGATCAGCATTCTAACAGGTTTcGAGACGTCGAAAGGAACGAGTAGCAT	TCTGATCAGCATTCTAACAG	0_brunello_pub
genome_L2	1	27284	SULT1B1	CTTAAACCGGCCAACATACCCGTCTCgCACCgTGGAGAAGAATCCATCACCCGTTTcGAGACGTCGAAAGGAACGAGTAGCAT	TGGAGAAGAATCCATCACCC	0_brunello_pub
genome_L2	1	729059	C1orf234	CTTAAACCGGCCAACATACCCGTCTCgCACCgTCCAGGACGAGATCCTCCAAGTTTcGAGACGTCGAAAGGAACGAGTAGCAT	TCCAGGACGAGATCCTCCAA	0_brunello_pub
genome_L2	1	1668	DEFA3	CTTAAACCGGCCAACATACCCGTCTCgCACCgGTCCGCTGCAATCTGCTCCGGTTTcGAGACGTCGAAAGGAACGAGTAGCAT	GTCCGCTGCAATCTGCTCCG	0_brunello_pub
genome_L2	1	83608	C18orf21	CTTAAACCGGCCAACATACCCGTCTCgCACCgCTTACCGTGCGACGAAGTGTGTTTcGAGACGTCGAAAGGAACGAGTAGCAT	CTTACCGTGCGACGAAGTGT	0_brunello_pub
genome_L2	1	1633	DCK	CTTAAACCGGCCAACATACCCGTCTCgCACCgTGTATGAGAAACCTGAACGAGTTTcGAGACGTCGAAAGGAACGAGTAGCAT	TGTATGAGAAACCTGAACGA	0_brunello_pub
genome_L2	1	5276	SERPINI2	CTTAAACCGGCCAACATACCCGTCTCgCACCgTGCAGAGATGATAAGTACCTGTTTcGAGACGTCGAAAGGAACGAGTAGCAT	TGCAGAGATGATAAGTACCT	0_brunello_pub
genome_L2	1	138199	CARNMT1	CTTAAACCGGCCAACATACCCGTCTCgCACCgGGGCTCCTTACCCGTAGTAGGTTTcGAGACGTCGAAAGGAACGAGTAGCAT	GGGCTCCTTACCCGTAGTAG	0_brunello_pub
genome_L2	1	1340	COX6B1	CTTAAACCGGCCAACATACCCGTCTCgCACCgAAGGCAATGACCGCTAAAGGGTTTcGAGACGTCGAAAGGAACGAGTAGCAT	AAGGCAATGACCGCTAAAGG	0_brunello_pub
genome_L2	1	359787	DPPA3	CTTAAACCGGCCAACATACCCGTCTCgCACCgTTGAGATACATGTTACTCGGGTTTcGAGACGTCGAAAGGAACGAGTAGCAT	TTGAGATACATGTTACTCGG	0_brunello_pub
genome_L2	1	51029	DESI2	CTTAAACCGGCCAACATACCCGTCTCgCACCgGGTGCTCAACGTGTACGACAGTTTcGAGACGTCGAAAGGAACGAGTAGCAT	GGTGCTCAACGTGTACGACA	0_brunello_pub
genome_L2	1	256227	STEAP1B	CTTAAACCGGCCAACATACCCGTCTCgCACCgTTGCTGCTATCACACCTGGTGTTTcGAGACGTCGAAAGGAACGAGTAGCAT	TTGCTGCTATCACACCTGGT	0_brunello_pub
genome_L2	1	528	ATP6V1C1	CTTAAACCGGCCAACATACCCGTCTCgCACCgATCAACTGCCTTCCTAAACAGTTTcGAGACGTCGAAAGGAACGAGTAGCAT	ATCAACTGCCTTCCTAAACA	0_brunello_pub
genome_L2	1	6362	CCL18	CTTAAACCGGCCAACATACCCGTCTCgCACCgTCTGCCAGGAGGTATAGACGGTTTcGAGACGTCGAAAGGAACGAGTAGCAT	TCTGCCAGGAGGTATAGACG	0_brunello_pub
genome_L2	1	503835	DUXA	CTTAAACCGGCCAACATACCCGTCTCgCACCgGTGTAACTGAGAGGCGCTGTGTTTcGAGACGTCGAAAGGAACGAGTAGCAT	GTGTAACTGAGAGGCGCTGT	0_brunello_pub
genome_L2	1	6747	SSR3	CTTAAACCGGCCAACATACCCGTCTCgCACCgCTCCAAACAGCAGTCTGAGGGTTTcGAGACGTCGAAAGGAACGAGTAGCAT	CTCCAAACAGCAGTCTGAGG	0_brunello_pub
genome_L2	1	3018	HIST1H2BB	CTTAAACCGGCCAACATACCCGTCTCgCACCgGCATCTCATCCAAGGCCATGGTTTcGAGACGTCGAAAGGAACGAGTAGCAT	GCATCTCATCCAAGGCCATG	0_brunello_pub
genome_L2	1	643037	C11orf97	CTTAAACCGGCCAACATACCCGTCTCgCACCgACTGCTGGCCGTGCTCTAGGGTTTcGAGACGTCGAAAGGAACGAGTAGCAT	ACTGCTGGCCGTGCTCTAGG	0_brunello_pub
genome_L2	1	64431	ACTR6	CTTAAACCGGCCAACATACCCGTCTCgCACCgGGATGTAAAAGAGTCCAGAAGTTTcGAGACGTCGAAAGGAACGAGTAGCAT	GGATGTAAAAGAGTCCAGAA	0_brunello_pub
genome_L2	1	5147	PDE6D	CTTAAACCGGCCAACATACCCGTCTCgCACCgACAGGGAAGATACTCTGGCAGTTTcGAGACGTCGAAAGGAACGAGTAGCAT	ACAGGGAAGATACTCTGGCA	0_brunello_pub
genome_L2	1	26575	RGS17	CTTAAACCGGCCAACATACCCGTCTCgCACCgTACATTACAGCCTCACTGTGGTTTcGAGACGTCGAAAGGAACGAGTAGCAT	TACATTACAGCCTCACTGTG	0_brunello_pub
genome_L2	1	10345	TRDN	CTTAAACCGGCCAACATACCCGTCTCgCACCgAGCTGACCACGTGATTATCAGTTTcGAGACGTCGAAAGGAACGAGTAGCAT	AGCTGACCACGTGATTATCA	0_brunello_pub
genome_L2	1	93587	TRMT10A	CTTAAACCGGCCAACATACCCGTCTCgCACCgATGTTACGCAGAAAACCGACGTTTcGAGACGTCGAAAGGAACGAGTAGCAT	ATGTTACGCAGAAAACCGAC	0_brunello_pub
genome_L2	1	51290	ERGIC2	CTTAAACCGGCCAACATACCCGTCTCgCACCgGCCAAATGTGCATGACCACGGTTTcGAGACGTCGAAAGGAACGAGTAGCAT	GCCAAATGTGCATGACCACG	0_brunello_pub
genome_L2	1	27290	SPINK4	CTTAAACCGGCCAACATACCCGTCTCgCACCgCCAGGGCGATTACCCACTGGGTTTcGAGACGTCGAAAGGAACGAGTAGCAT	CCAGGGCGATTACCCACTGG	0_brunello_pub
genome_L2	1	6280	S100A9	CTTAAACCGGCCAACATACCCGTCTCgCACCgGGTCATAGAACACATCATGGGTTTcGAGACGTCGAAAGGAACGAGTAGCAT	GGTCATAGAACACATCATGG	0_brunello_pub
genome_L2	1	344	APOC2	CTTAAACCGGCCAACATACCCGTCTCgCACCgGGAGAGAGATTCCTTCACCTGTTTcGAGACGTCGAAAGGAACGAGTAGCAT	GGAGAGAGATTCCTTCACCT	0_brunello_pub
genome_L2	1	3823	KLRC3	CTTAAACCGGCCAACATACCCGTCTCgCACCgTCCAGAAAAGCTCACTGCCGGTTTcGAGACGTCGAAAGGAACGAGTAGCAT	TCCAGAAAAGCTCACTGCCG	0_brunello_pub
genome_L2	1	4718	NDUFC2	CTTAAACCGGCCAACATACCCGTCTCgCACCgTCATCCGGCAGAAACCGTAAGTTTcGAGACGTCGAAAGGAACGAGTAGCAT	TCATCCGGCAGAAACCGTAA	0_brunello_pub
genome_L2	1	401474	SAMD12	CTTAAACCGGCCAACATACCCGTCTCgCACCgGCAGGGTGATCAATACCCCGGTTTcGAGACGTCGAAAGGAACGAGTAGCAT	GCAGGGTGATCAATACCCCG	0_brunello_pub
genome_L2	1	51382	ATP6V1D	CTTAAACCGGCCAACATACCCGTCTCgCACCgCAAAGCAGTGGAACTACTGGGTTTcGAGACGTCGAAAGGAACGAGTAGCAT	CAAAGCAGTGGAACTACTGG	0_brunello_pub
genome_L2	1	390321	OR6C1	CTTAAACCGGCCAACATACCCGTCTCgCACCgATGATACTCAAGCAATGCAGGTTTcGAGACGTCGAAAGGAACGAGTAGCAT	ATGATACTCAAGCAATGCAG	0_brunello_pub
genome_L2	1	121273	C12orf54	CTTAAACCGGCCAACATACCCGTCTCgCACCgCACCCATGACATCAGCACCCGTTTcGAGACGTCGAAAGGAACGAGTAGCAT	CACCCATGACATCAGCACCC	0_brunello_pub
genome_L2	1	643161	FAM25A	CTTAAACCGGCCAACATACCCGTCTCgCACCgAAAGAAAGCCCAAGAGTCAGGTTTcGAGACGTCGAAAGGAACGAGTAGCAT	AAAGAAAGCCCAAGAGTCAG	0_brunello_pub
genome_L2	1	192668	CYS1	CTTAAACCGGCCAACATACCCGTCTCgCACCgGGAGCAGCCGGACTCTGAGGGTTTcGAGACGTCGAAAGGAACGAGTAGCAT	GGAGCAGCCGGACTCTGAGG	0_brunello_pub
genome_L2	1	2644	GCHFR	CTTAAACCGGCCAACATACCCGTCTCgCACCgAGCTTGTCCAGGACTATGCGGTTTcGAGACGTCGAAAGGAACGAGTAGCAT	AGCTTGTCCAGGACTATGCG	0_brunello_pub
genome_L2	1	220064	ORAOV1	CTTAAACCGGCCAACATACCCGTCTCgCACCgCATGGGGAAGGGTATCGGGAGTTTcGAGACGTCGAAAGGAACGAGTAGCAT	CATGGGGAAGGGTATCGGGA	0_brunello_pub
genome_L2	1	10204	NUTF2	CTTAAACCGGCCAACATACCCGTCTCgCACCgAGTGGGCTGATGGTCCTGCGGTTTcGAGACGTCGAAAGGAACGAGTAGCAT	AGTGGGCTGATGGTCCTGCG	0_brunello_pub
genome_L2	1	200895	DHFRL1	CTTAAACCGGCCAACATACCCGTCTCgCACCgGAACTCAAGGAACCTCCACAGTTTcGAGACGTCGAAAGGAACGAGTAGCAT	GAACTCAAGGAACCTCCACA	0_brunello_pub
genome_L2	1	5687	PSMA6	CTTAAACCGGCCAACATACCCGTCTCgCACCgGTATGGCTATGAGATTCCTGGTTTcGAGACGTCGAAAGGAACGAGTAGCAT	GTATGGCTATGAGATTCCTG	0_brunello_pub
genome_L2	1	29080	CCDC59	CTTAAACCGGCCAACATACCCGTCTCgCACCgCCTGGTGGTATTGAGGCGCGGTTTcGAGACGTCGAAAGGAACGAGTAGCAT	CCTGGTGGTATTGAGGCGCG	0_brunello_pub
genome_L2	1	51661	FKBP7	CTTAAACCGGCCAACATACCCGTCTCgCACCgCAAGAACAAACCATTTGGGGGTTTcGAGACGTCGAAAGGAACGAGTAGCAT	CAAGAACAAACCATTTGGGG	0_brunello_pub
genome_L2	1	152098	ZCWPW2	CTTAAACCGGCCAACATACCCGTCTCgCACCgCTATGCAATGGATTCCTCAGGTTTcGAGACGTCGAAAGGAACGAGTAGCAT	CTATGCAATGGATTCCTCAG	0_brunello_pub
genome_L2	1	79441	HAUS3	CTTAAACCGGCCAACATACCCGTCTCgCACCgCCAGTTATTGAATATGCCAGGTTTcGAGACGTCGAAAGGAACGAGTAGCAT	CCAGTTATTGAATATGCCAG	0_brunello_pub
genome_L2	1	152586	MGAT4D	CTTAAACCGGCCAACATACCCGTCTCgCACCgCGTCATCCTGGAGACAACAGGTTTcGAGACGTCGAAAGGAACGAGTAGCAT	CGTCATCCTGGAGACAACAG	0_brunello_pub
genome_L2	1	8915	BCL10	CTTAAACCGGCCAACATACCCGTCTCgCACCgTCGCCGAATAGATTCAACAAGTTTcGAGACGTCGAAAGGAACGAGTAGCAT	TCGCCGAATAGATTCAACAA	0_brunello_pub
genome_L2	1	51524	TMEM138	CTTAAACCGGCCAACATACCCGTCTCgCACCgGACATGAAGGGAGATGCTGAGTTTcGAGACGTCGAAAGGAACGAGTAGCAT	GACATGAAGGGAGATGCTGA	0_brunello_pub
genome_L2	1	1671	DEFA6	CTTAAACCGGCCAACATACCCGTCTCgCACCgCCACGAGGAGAACAGCAGTGGTTTcGAGACGTCGAAAGGAACGAGTAGCAT	CCACGAGGAGAACAGCAGTG	0_brunello_pub
genome_L2	1	28955	DEXI	CTTAAACCGGCCAACATACCCGTCTCgCACCgTGAGGACGATGTACTCCATGGTTTcGAGACGTCGAAAGGAACGAGTAGCAT	TGAGGACGATGTACTCCATG	0_brunello_pub
genome_L2	1	283420	CLEC9A	CTTAAACCGGCCAACATACCCGTCTCgCACCgGCTCTCTATTTGTAGCAGCGGTTTcGAGACGTCGAAAGGAACGAGTAGCAT	GCTCTCTATTTGTAGCAGCG	0_brunello_pub
genome_L2	1	51727	CMPK1	CTTAAACCGGCCAACATACCCGTCTCgCACCgCCAGTGCGCCCGCATCGTCGGTTTcGAGACGTCGAAAGGAACGAGTAGCAT	CCAGTGCGCCCGCATCGTCG	0_brunello_pub
genome_L2	1	101928601	MEI4	CTTAAACCGGCCAACATACCCGTCTCgCACCgTTCCTGAGCCTCCAACTGGGGTTTcGAGACGTCGAAAGGAACGAGTAGCAT	TTCCTGAGCCTCCAACTGGG	0_brunello_pub
genome_L2	1	11080	DNAJB4	CTTAAACCGGCCAACATACCCGTCTCgCACCgCAAGAGACAGGAATTCTGTGGTTTcGAGACGTCGAAAGGAACGAGTAGCAT	CAAGAGACAGGAATTCTGTG	0_brunello_pub
genome_L2	1	6277	S100A6	CTTAAACCGGCCAACATACCCGTCTCgCACCgACTTGTGGAAGATGGCCACGGTTTcGAGACGTCGAAAGGAACGAGTAGCAT	ACTTGTGGAAGATGGCCACG	0_brunello_pub
genome_L2	1	93978	CLEC6A	CTTAAACCGGCCAACATACCCGTCTCgCACCgTCACAATGAAGCAAGCACTGGTTTcGAGACGTCGAAAGGAACGAGTAGCAT	TCACAATGAAGCAAGCACTG	0_brunello_pub
genome_L2	1	51389	RWDD1	CTTAAACCGGCCAACATACCCGTCTCgCACCgCAATTGTAACTGGAGTACCAGTTTcGAGACGTCGAAAGGAACGAGTAGCAT	CAATTGTAACTGGAGTACCA	0_brunello_pub
genome_L2	1	85016	C11orf70	CTTAAACCGGCCAACATACCCGTCTCgCACCgGCTCTAAGGAGATCACCAGCGTTTcGAGACGTCGAAAGGAACGAGTAGCAT	GCTCTAAGGAGATCACCAGC	0_brunello_pub
genome_L2	1	51764	GNG13	CTTAAACCGGCCAACATACCCGTCTCgCACCgGATCGAGGACGGGATCCCCAGTTTcGAGACGTCGAAAGGAACGAGTAGCAT	GATCGAGGACGGGATCCCCA	0_brunello_pub
genome_L2	1	9167	COX7A2L	CTTAAACCGGCCAACATACCCGTCTCgCACCgCCCAGCATAATCATACACTGGTTTcGAGACGTCGAAAGGAACGAGTAGCAT	CCCAGCATAATCATACACTG	0_brunello_pub
genome_L2	1	9453	GGPS1	CTTAAACCGGCCAACATACCCGTCTCgCACCgGACAACTCAAAACTCCGACGGTTTcGAGACGTCGAAAGGAACGAGTAGCAT	GACAACTCAAAACTCCGACG	0_brunello_pub
genome_L2	1	340204	CLPSL1	CTTAAACCGGCCAACATACCCGTCTCgCACCgCAATTGCGAGTCGCACTGCGGTTTcGAGACGTCGAAAGGAACGAGTAGCAT	CAATTGCGAGTCGCACTGCG	0_brunello_pub
genome_L2	1	518	ATP5G3	CTTAAACCGGCCAACATACCCGTCTCgCACCgATCAGTGTTATCTCGACCAGGTTTcGAGACGTCGAAAGGAACGAGTAGCAT	ATCAGTGTTATCTCGACCAG	0_brunello_pub
genome_L2	1	89882	TPD52L3	CTTAAACCGGCCAACATACCCGTCTCgCACCgGGATTCATATGTGCCCACAGGTTTcGAGACGTCGAAAGGAACGAGTAGCAT	GGATTCATATGTGCCCACAG	0_brunello_pub
genome_L2	1	158830	CXorf65	CTTAAACCGGCCAACATACCCGTCTCgCACCgTCGATTTGTGTGAACAAACGGTTTcGAGACGTCGAAAGGAACGAGTAGCAT	TCGATTTGTGTGAACAAACG	0_brunello_pub
genome_L2	1	8361	HIST1H4F	CTTAAACCGGCCAACATACCCGTCTCgCACCgGGTAAAGGTTTAGGAAAGGGGTTTcGAGACGTCGAAAGGAACGAGTAGCAT	GGTAAAGGTTTAGGAAAGGG	0_brunello_pub
genome_L2	1	728358	DEFA1B	CTTAAACCGGCCAACATACCCGTCTCgCACCgAGTGGTTGTTTCCCTTGCATGTTTcGAGACGTCGAAAGGAACGAGTAGCAT	AGTGGTTGTTTCCCTTGCAT	0_brunello_pub
genome_L2	1	403273	OR5H14	CTTAAACCGGCCAACATACCCGTCTCgCACCgCAGCATCTTCAGAGTCACTGGTTTcGAGACGTCGAAAGGAACGAGTAGCAT	CAGCATCTTCAGAGTCACTG	0_brunello_pub
genome_L2	1	151393	RMDN2	CTTAAACCGGCCAACATACCCGTCTCgCACCgGGGAAATAAAGCTACCACAAGTTTcGAGACGTCGAAAGGAACGAGTAGCAT	GGGAAATAAAGCTACCACAA	0_brunello_pub
genome_L2	1	57817	HAMP	CTTAAACCGGCCAACATACCCGTCTCgCACCgTCCCACAGCCCATGTTCCAGGTTTcGAGACGTCGAAAGGAACGAGTAGCAT	TCCCACAGCCCATGTTCCAG	0_brunello_pub
genome_L2	1	1979	EIF4EBP2	CTTAAACCGGCCAACATACCCGTCTCgCACCgATAGTCATGAGGTAGCTGCGGTTTcGAGACGTCGAAAGGAACGAGTAGCAT	ATAGTCATGAGGTAGCTGCG	0_brunello_pub
genome_L2	1	286183	NKAIN3	CTTAAACCGGCCAACATACCCGTCTCgCACCgCAGACCTCGATACATAATGGGTTTcGAGACGTCGAAAGGAACGAGTAGCAT	CAGACCTCGATACATAATGG	0_brunello_pub
genome_L2	1	284340	CXCL17	CTTAAACCGGCCAACATACCCGTCTCgCACCgTGCCCTTGAAATGATCACAGGTTTcGAGACGTCGAAAGGAACGAGTAGCAT	TGCCCTTGAAATGATCACAG	0_brunello_pub
genome_L2	1	84817	TXNDC17	CTTAAACCGGCCAACATACCCGTCTCgCACCgCGGGTTCTAAGGACGCCGGGGTTTcGAGACGTCGAAAGGAACGAGTAGCAT	CGGGTTCTAAGGACGCCGGG	0_brunello_pub
genome_L2	1	6291	SAA4	CTTAAACCGGCCAACATACCCGTCTCgCACCgATGCTGCCCAAAGAGGACCTGTTTcGAGACGTCGAAAGGAACGAGTAGCAT	ATGCTGCCCAAAGAGGACCT	0_brunello_pub
genome_L2	1	6218	RPS17	CTTAAACCGGCCAACATACCCGTCTCgCACCgCTGATGAAGCGAATTCAGAGGTTTcGAGACGTCGAAAGGAACGAGTAGCAT	CTGATGAAGCGAATTCAGAG	0_brunello_pub
genome_L2	1	1667	DEFA1	CTTAAACCGGCCAACATACCCGTCTCgCACCgAGCCCCGGAGCAGATTGCAGGTTTcGAGACGTCGAAAGGAACGAGTAGCAT	AGCCCCGGAGCAGATTGCAG	0_brunello_pub
genome_L2	1	51141	INSIG2	CTTAAACCGGCCAACATACCCGTCTCgCACCgGAGAGTGGTCCAGTGTAATGGTTTcGAGACGTCGAAAGGAACGAGTAGCAT	GAGAGTGGTCCAGTGTAATG	0_brunello_pub
genome_L2	1	4724	NDUFS4	CTTAAACCGGCCAACATACCCGTCTCgCACCgGTCCTGTGCCAATCTCCATGGTTTcGAGACGTCGAAAGGAACGAGTAGCAT	GTCCTGTGCCAATCTCCATG	0_brunello_pub
genome_L2	1	149111	CNIH3	CTTAAACCGGCCAACATACCCGTCTCgCACCgCCAGTGCAATCCTGTTCATGGTTTcGAGACGTCGAAAGGAACGAGTAGCAT	CCAGTGCAATCCTGTTCATG	0_brunello_pub
genome_L2	1	94239	H2AFV	CTTAAACCGGCCAACATACCCGTCTCgCACCgCTGTACAAACCTCTGCAGTGGTTTcGAGACGTCGAAAGGAACGAGTAGCAT	CTGTACAAACCTCTGCAGTG	0_brunello_pub
genome_L2	1	337882	KRTAP19-1	CTTAAACCGGCCAACATACCCGTCTCgCACCgCACTACGGCAGCTACTACGGGTTTcGAGACGTCGAAAGGAACGAGTAGCAT	CACTACGGCAGCTACTACGG	0_brunello_pub
genome_L2	1	140881	DEFB129	CTTAAACCGGCCAACATACCCGTCTCgCACCgCTACAGTACCAGGTGAACACGTTTcGAGACGTCGAAAGGAACGAGTAGCAT	CTACAGTACCAGGTGAACAC	0_brunello_pub
genome_L2	1	133418	EMB	CTTAAACCGGCCAACATACCCGTCTCgCACCgATGCCAGTTCACAACATCTGGTTTcGAGACGTCGAAAGGAACGAGTAGCAT	ATGCCAGTTCACAACATCTG	0_brunello_pub
genome_L2	1	57228	SMAGP	CTTAAACCGGCCAACATACCCGTCTCgCACCgAGTGGGCTGTAAAATTGGGGGTTTcGAGACGTCGAAAGGAACGAGTAGCAT	AGTGGGCTGTAAAATTGGGG	0_brunello_pub
genome_L2	1	2280	FKBP1A	CTTAAACCGGCCAACATACCCGTCTCgCACCgACCGGTGTAGTGCACCACGCGTTTcGAGACGTCGAAAGGAACGAGTAGCAT	ACCGGTGTAGTGCACCACGC	0_brunello_pub
genome_L2	1	10138	YAF2	CTTAAACCGGCCAACATACCCGTCTCgCACCgAGTGCATGATGTGCGATGTGGTTTcGAGACGTCGAAAGGAACGAGTAGCAT	AGTGCATGATGTGCGATGTG	0_brunello_pub
genome_L2	1	8545	CGGBP1	CTTAAACCGGCCAACATACCCGTCTCgCACCgAGTCAAAGACTCATACCAAGGTTTcGAGACGTCGAAAGGAACGAGTAGCAT	AGTCAAAGACTCATACCAAG	0_brunello_pub
genome_L2	1	80143	SIKE1	CTTAAACCGGCCAACATACCCGTCTCgCACCgCTGATCCACCAGCGACTCGGGTTTcGAGACGTCGAAAGGAACGAGTAGCAT	CTGATCCACCAGCGACTCGG	0_brunello_pub
genome_L2	1	8364	HIST1H4C	CTTAAACCGGCCAACATACCCGTCTCgCACCgTATCCCGGAGCACCTTACGAGTTTcGAGACGTCGAAAGGAACGAGTAGCAT	TATCCCGGAGCACCTTACGA	0_brunello_pub
genome_L2	1	1538	CYLC1	CTTAAACCGGCCAACATACCCGTCTCgCACCgTTTCCCAAACCACTCCAGAGGTTTcGAGACGTCGAAAGGAACGAGTAGCAT	TTTCCCAAACCACTCCAGAG	0_brunello_pub
genome_L2	1	388335	TMEM220	CTTAAACCGGCCAACATACCCGTCTCgCACCgTCTGTTGTGTACGATGCAAGGTTTcGAGACGTCGAAAGGAACGAGTAGCAT	TCTGTTGTGTACGATGCAAG	0_brunello_pub
genome_L2	1	84154	RPF2	CTTAAACCGGCCAACATACCCGTCTCgCACCgGGCGGATATTTGATACTGTGGTTTcGAGACGTCGAAAGGAACGAGTAGCAT	GGCGGATATTTGATACTGTG	0_brunello_pub
genome_L2	1	84707	BEX2	CTTAAACCGGCCAACATACCCGTCTCgCACCgAGCGTTAAACAATCTCATCGGTTTcGAGACGTCGAAAGGAACGAGTAGCAT	AGCGTTAAACAATCTCATCG	0_brunello_pub
genome_L2	1	51444	RNF138	CTTAAACCGGCCAACATACCCGTCTCgCACCgGTCACATTTCCACGACATAGGTTTcGAGACGTCGAAAGGAACGAGTAGCAT	GTCACATTTCCACGACATAG	0_brunello_pub
genome_L2	1	6352	CCL5	CTTAAACCGGCCAACATACCCGTCTCgCACCgTCAAGACCAGGACTTACATGGTTTcGAGACGTCGAAAGGAACGAGTAGCAT	TCAAGACCAGGACTTACATG	0_brunello_pub
genome_L2	1	219453	OR8K5	CTTAAACCGGCCAACATACCCGTCTCgCACCgTTCTGATGGAACTCACAAGGGTTTcGAGACGTCGAAAGGAACGAGTAGCAT	TTCTGATGGAACTCACAAGG	0_brunello_pub
genome_L2	1	8076	MFAP5	CTTAAACCGGCCAACATACCCGTCTCgCACCgGGGGTCAATAGTCAACGAGGGTTTcGAGACGTCGAAAGGAACGAGTAGCAT	GGGGTCAATAGTCAACGAGG	0_brunello_pub
genome_L2	1	100506388	LOC100506388	CTTAAACCGGCCAACATACCCGTCTCgCACCgCAAACCTCGTCAGCATGCAGGTTTcGAGACGTCGAAAGGAACGAGTAGCAT	CAAACCTCGTCAGCATGCAG	0_brunello_pub
genome_L2	1	27101	CACYBP	CTTAAACCGGCCAACATACCCGTCTCgCACCgTGCAGGTGCATTTCACAGAGGTTTcGAGACGTCGAAAGGAACGAGTAGCAT	TGCAGGTGCATTTCACAGAG	0_brunello_pub
genome_L2	1	153768	PRELID2	CTTAAACCGGCCAACATACCCGTCTCgCACCgGATTGCAATCTGTCAGAACGGTTTcGAGACGTCGAAAGGAACGAGTAGCAT	GATTGCAATCTGTCAGAACG	0_brunello_pub
genome_L2	1	441054	C4orf47	CTTAAACCGGCCAACATACCCGTCTCgCACCgGTGCTCCTTTAAGTAAACGAGTTTcGAGACGTCGAAAGGAACGAGTAGCAT	GTGCTCCTTTAAGTAAACGA	0_brunello_pub
genome_L2	1	127428	TCEANC2	CTTAAACCGGCCAACATACCCGTCTCgCACCgCACCTTCAGAGATTCAATCGGTTTcGAGACGTCGAAAGGAACGAGTAGCAT	CACCTTCAGAGATTCAATCG	0_brunello_pub
genome_L2	1	2770	GNAI1	CTTAAACCGGCCAACATACCCGTCTCgCACCgTTGCTATCATTAGGGCTATGGTTTcGAGACGTCGAAAGGAACGAGTAGCAT	TTGCTATCATTAGGGCTATG	0_brunello_pub
genome_L2	1	80099	C7orf69	CTTAAACCGGCCAACATACCCGTCTCgCACCgGGTGGAATGAAGCAACAGAGGTTTcGAGACGTCGAAAGGAACGAGTAGCAT	GGTGGAATGAAGCAACAGAG	0_brunello_pub
genome_L2	1	9352	TXNL1	CTTAAACCGGCCAACATACCCGTCTCgCACCgAAATGACCCTGGAAGCAATGGTTTcGAGACGTCGAAAGGAACGAGTAGCAT	AAATGACCCTGGAAGCAATG	0_brunello_pub
genome_L2	1	6037	RNASE3	CTTAAACCGGCCAACATACCCGTCTCgCACCgCTGAGCCCTCGTAAACTGTGGTTTcGAGACGTCGAAAGGAACGAGTAGCAT	CTGAGCCCTCGTAAACTGTG	0_brunello_pub
genome_L2	1	8477	GPR65	CTTAAACCGGCCAACATACCCGTCTCgCACCgTGTGCGGCACAATAAAGCCAGTTTcGAGACGTCGAAAGGAACGAGTAGCAT	TGTGCGGCACAATAAAGCCA	0_brunello_pub
genome_L2	1	50840	TAS2R14	CTTAAACCGGCCAACATACCCGTCTCgCACCgGAGAGATTGCCAAAGCAGTGGTTTcGAGACGTCGAAAGGAACGAGTAGCAT	GAGAGATTGCCAAAGCAGTG	0_brunello_pub
genome_L2	1	10464	PIBF1	CTTAAACCGGCCAACATACCCGTCTCgCACCgCTGTCAACTCAAAGTCACGCGTTTcGAGACGTCGAAAGGAACGAGTAGCAT	CTGTCAACTCAAAGTCACGC	0_brunello_pub
genome_L2	1	261726	TIPRL	CTTAAACCGGCCAACATACCCGTCTCgCACCgTACTCACAATCTTCACACTCGTTTcGAGACGTCGAAAGGAACGAGTAGCAT	TACTCACAATCTTCACACTC	0_brunello_pub
genome_L2	1	53336	CPXCR1	CTTAAACCGGCCAACATACCCGTCTCgCACCgAGGGTGTCAGAATACCATGTGTTTcGAGACGTCGAAAGGAACGAGTAGCAT	AGGGTGTCAGAATACCATGT	0_brunello_pub
genome_L2	1	7031	TFF1	CTTAAACCGGCCAACATACCCGTCTCgCACCgCACAATTCTGTCTTTCACGGGTTTcGAGACGTCGAAAGGAACGAGTAGCAT	CACAATTCTGTCTTTCACGG	0_brunello_pub
genome_L2	1	55122	AKIRIN2	CTTAAACCGGCCAACATACCCGTCTCgCACCgTGTGCATCAGAAGTACAACAGTTTcGAGACGTCGAAAGGAACGAGTAGCAT	TGTGCATCAGAAGTACAACA	0_brunello_pub
genome_L2	1	100130348	TMEM262	CTTAAACCGGCCAACATACCCGTCTCgCACCgGGAAGAAGAACGTGGCGATGGTTTcGAGACGTCGAAAGGAACGAGTAGCAT	GGAAGAAGAACGTGGCGATG	0_brunello_pub
genome_L2	1	81688	C6orf62	CTTAAACCGGCCAACATACCCGTCTCgCACCgCTTCTCATAGACTGATATCGGTTTcGAGACGTCGAAAGGAACGAGTAGCAT	CTTCTCATAGACTGATATCG	0_brunello_pub
genome_L2	1	116441	TM4SF18	CTTAAACCGGCCAACATACCCGTCTCgCACCgATAAACTCACCAACTACGTGGTTTcGAGACGTCGAAAGGAACGAGTAGCAT	ATAAACTCACCAACTACGTG	0_brunello_pub
genome_L2	1	51012	PRELID3B	CTTAAACCGGCCAACATACCCGTCTCgCACCgCACACTTACAGACTTCACAAGTTTcGAGACGTCGAAAGGAACGAGTAGCAT	CACACTTACAGACTTCACAA	0_brunello_pub
genome_L2	1	84295	PHF6	CTTAAACCGGCCAACATACCCGTCTCgCACCgCTTTATCATGCAATGCACAGGTTTcGAGACGTCGAAAGGAACGAGTAGCAT	CTTTATCATGCAATGCACAG	0_brunello_pub
genome_L2	1	1448	CSN3	CTTAAACCGGCCAACATACCCGTCTCgCACCgGGGTTTGCATAATATGTGCGGTTTcGAGACGTCGAAAGGAACGAGTAGCAT	GGGTTTGCATAATATGTGCG	0_brunello_pub
genome_L2	1	84072	HORMAD1	CTTAAACCGGCCAACATACCCGTCTCgCACCgTCACCATCCTTAAAACCGGGGTTTcGAGACGTCGAAAGGAACGAGTAGCAT	TCACCATCCTTAAAACCGGG	0_brunello_pub
genome_L2	1	5906	RAP1A	CTTAAACCGGCCAACATACCCGTCTCgCACCgGTCCTGTAAGTCGTTAAACGGTTTcGAGACGTCGAAAGGAACGAGTAGCAT	GTCCTGTAAGTCGTTAAACG	0_brunello_pub
genome_L2	1	112401	BIRC8	CTTAAACCGGCCAACATACCCGTCTCgCACCgAAAGTACAGTGCTTTCACTGGTTTcGAGACGTCGAAAGGAACGAGTAGCAT	AAAGTACAGTGCTTTCACTG	0_brunello_pub
genome_L2	1	25816	TNFAIP8	CTTAAACCGGCCAACATACCCGTCTCgCACCgACTTGTGTCGTCTATTAAGGGTTTcGAGACGTCGAAAGGAACGAGTAGCAT	ACTTGTGTCGTCTATTAAGG	0_brunello_pub
genome_L2	1	93492	TPTE2	CTTAAACCGGCCAACATACCCGTCTCgCACCgATATTTCGGAGGCAATAAGGGTTTcGAGACGTCGAAAGGAACGAGTAGCAT	ATATTTCGGAGGCAATAAGG	0_brunello_pub
genome_L2	1	51377	UCHL5	CTTAAACCGGCCAACATACCCGTCTCgCACCgGTTACTGAACTGTACCCACCGTTTcGAGACGTCGAAAGGAACGAGTAGCAT	GTTACTGAACTGTACCCACC	0_brunello_pub
genome_L2	1	7178	TPT1	CTTAAACCGGCCAACATACCCGTCTCgCACCgTTTCGGTACCTTCGCCCTCGGTTTcGAGACGTCGAAAGGAACGAGTAGCAT	TTTCGGTACCTTCGCCCTCG	0_brunello_pub
genome_L2	1	5682	PSMA1	CTTAAACCGGCCAACATACCCGTCTCgCACCgGACAGGTTTGGAAAATGTGAGTTTcGAGACGTCGAAAGGAACGAGTAGCAT	GACAGGTTTGGAAAATGTGA	0_brunello_pub
genome_L2	1	389073	C2orf80	CTTAAACCGGCCAACATACCCGTCTCgCACCgAGGCAGAGAGATGAAACTCGGTTTcGAGACGTCGAAAGGAACGAGTAGCAT	AGGCAGAGAGATGAAACTCG	0_brunello_pub
genome_L2	1	84365	NIFK	CTTAAACCGGCCAACATACCCGTCTCgCACCgTTGCAGACTGGAAATAGCAAGTTTcGAGACGTCGAAAGGAACGAGTAGCAT	TTGCAGACTGGAAATAGCAA	0_brunello_pub
genome_L2	1	6612	SUMO3	CTTAAACCGGCCAACATACCCGTCTCgCACCgCTTGATCTTGAACTGCACCAGTTTcGAGACGTCGAAAGGAACGAGTAGCAT	CTTGATCTTGAACTGCACCA	0_brunello_pub
genome_L2	1	83902	KRTAP17-1	CTTAAACCGGCCAACATACCCGTCTCgCACCgTGCTGCGGATCGTCTTGCTGGTTTcGAGACGTCGAAAGGAACGAGTAGCAT	TGCTGCGGATCGTCTTGCTG	0_brunello_pub
genome_L2	1	89978	DPH6	CTTAAACCGGCCAACATACCCGTCTCgCACCgCTAAGACCAGCTGAAAACCAGTTTcGAGACGTCGAAAGGAACGAGTAGCAT	CTAAGACCAGCTGAAAACCA	0_brunello_pub
genome_L2	1	2168	FABP1	CTTAAACCGGCCAACATACCCGTCTCgCACCgTCCAAAACGAATTCACGGTGGTTTcGAGACGTCGAAAGGAACGAGTAGCAT	TCCAAAACGAATTCACGGTG	0_brunello_pub
genome_L2	1	5620	PRM2	CTTAAACCGGCCAACATACCCGTCTCgCACCgAGCACGTCGAGGTCTACGAGGTTTcGAGACGTCGAAAGGAACGAGTAGCAT	AGCACGTCGAGGTCTACGAG	0_brunello_pub
genome_L2	1	11142	PKIG	CTTAAACCGGCCAACATACCCGTCTCgCACCgCCGGACAGGCCGTCGGAATGGTTTcGAGACGTCGAAAGGAACGAGTAGCAT	CCGGACAGGCCGTCGGAATG	0_brunello_pub
genome_L2	1	729852	UMAD1	CTTAAACCGGCCAACATACCCGTCTCgCACCgCCTGAGATGGAAAATAAGGCGTTTcGAGACGTCGAAAGGAACGAGTAGCAT	CCTGAGATGGAAAATAAGGC	0_brunello_pub
genome_L2	1	4282	MIF	CTTAAACCGGCCAACATACCCGTCTCgCACCgCCTTTCCTCGCAGTACATCGGTTTcGAGACGTCGAAAGGAACGAGTAGCAT	CCTTTCCTCGCAGTACATCG	0_brunello_pub
genome_L2	1	157657	C8orf37	CTTAAACCGGCCAACATACCCGTCTCgCACCgACACCTGACCTTCTAAGACGGTTTcGAGACGTCGAAAGGAACGAGTAGCAT	ACACCTGACCTTCTAAGACG	0_brunello_pub
genome_L2	1	337970	KRTAP19-3	CTTAAACCGGCCAACATACCCGTCTCgCACCgCACAGCCAGAACCCAGTCTGGTTTcGAGACGTCGAAAGGAACGAGTAGCAT	CACAGCCAGAACCCAGTCTG	0_brunello_pub
genome_L2	1	80195	TMEM254	CTTAAACCGGCCAACATACCCGTCTCgCACCgGGCGCGACCTACTTTCAGCGGTTTcGAGACGTCGAAAGGAACGAGTAGCAT	GGCGCGACCTACTTTCAGCG	0_brunello_pub
genome_L2	1	56901	NDUFA4L2	CTTAAACCGGCCAACATACCCGTCTCgCACCgGCAGATCAAAAGACATCCGGGTTTcGAGACGTCGAAAGGAACGAGTAGCAT	GCAGATCAAAAGACATCCGG	0_brunello_pub
genome_L2	1	2920	CXCL2	CTTAAACCGGCCAACATACCCGTCTCgCACCgCAAGAACATCCAAAGTGTGAGTTTcGAGACGTCGAAAGGAACGAGTAGCAT	CAAGAACATCCAAAGTGTGA	0_brunello_pub
genome_L2	1	4515	MTCP1	CTTAAACCGGCCAACATACCCGTCTCgCACCgCGACGAATACCAGCGCACGTGTTTcGAGACGTCGAAAGGAACGAGTAGCAT	CGACGAATACCAGCGCACGT	0_brunello_pub
genome_L2	1	91689	SMDT1	CTTAAACCGGCCAACATACCCGTCTCgCACCgGGATCACAATGGAGAACACAGTTTcGAGACGTCGAAAGGAACGAGTAGCAT	GGATCACAATGGAGAACACA	0_brunello_pub
genome_L2	1	81572	PDRG1	CTTAAACCGGCCAACATACCCGTCTCgCACCgAGAAGTGGAGGAGCTCGCCGGTTTcGAGACGTCGAAAGGAACGAGTAGCAT	AGAAGTGGAGGAGCTCGCCG	0_brunello_pub
genome_L2	1	337966	KRTAP6-1	CTTAAACCGGCCAACATACCCGTCTCgCACCgGCCACAGAACCCATAGCCAGGTTTcGAGACGTCGAAAGGAACGAGTAGCAT	GCCACAGAACCCATAGCCAG	0_brunello_pub
genome_L2	1	121355	GTSF1	CTTAAACCGGCCAACATACCCGTCTCgCACCgTGATGACTAATTTCAGCTCGGTTTcGAGACGTCGAAAGGAACGAGTAGCAT	TGATGACTAATTTCAGCTCG	0_brunello_pub
genome_L2	1	221060	C10orf111	CTTAAACCGGCCAACATACCCGTCTCgCACCgATCCCGTCCAGTGTCCACTGGTTTcGAGACGTCGAAAGGAACGAGTAGCAT	ATCCCGTCCAGTGTCCACTG	0_brunello_pub
genome_L2	1	23593	HEBP2	CTTAAACCGGCCAACATACCCGTCTCgCACCgAGCTCCAGTGACAAGCTACGGTTTcGAGACGTCGAAAGGAACGAGTAGCAT	AGCTCCAGTGACAAGCTACG	0_brunello_pub
genome_L2	1	1611	DAP	CTTAAACCGGCCAACATACCCGTCTCgCACCgGGAATGGGAAAGCCCCAGGTGTTTcGAGACGTCGAAAGGAACGAGTAGCAT	GGAATGGGAAAGCCCCAGGT	0_brunello_pub
genome_L2	1	644054	FAM25C	CTTAAACCGGCCAACATACCCGTCTCgCACCgTGAAGCCATAAAGAAAGCCCGTTTcGAGACGTCGAAAGGAACGAGTAGCAT	TGAAGCCATAAAGAAAGCCC	0_brunello_pub
genome_L2	1	56655	POLE4	CTTAAACCGGCCAACATACCCGTCTCgCACCgGTCGGGATCTGCCTTCACCAGTTTcGAGACGTCGAAAGGAACGAGTAGCAT	GTCGGGATCTGCCTTCACCA	0_brunello_pub
genome_L2	1	90843	TCEAL8	CTTAAACCGGCCAACATACCCGTCTCgCACCgAAAACCACAGAACATGCCAAGTTTcGAGACGTCGAAAGGAACGAGTAGCAT	AAAACCACAGAACATGCCAA	0_brunello_pub
genome_L2	1	140739	UBE2F	CTTAAACCGGCCAACATACCCGTCTCgCACCgTCCCGATGCGTACAACATGGGTTTcGAGACGTCGAAAGGAACGAGTAGCAT	TCCCGATGCGTACAACATGG	0_brunello_pub
genome_L2	1	79317	OR4K5	CTTAAACCGGCCAACATACCCGTCTCgCACCgCAGGCAAGTTTGGTGACTCGGTTTcGAGACGTCGAAAGGAACGAGTAGCAT	CAGGCAAGTTTGGTGACTCG	0_brunello_pub
genome_L2	1	3456	IFNB1	CTTAAACCGGCCAACATACCCGTCTCgCACCgGATGAACTTTGACATCCCTGGTTTcGAGACGTCGAAAGGAACGAGTAGCAT	GATGAACTTTGACATCCCTG	0_brunello_pub
genome_L2	1	8813	DPM1	CTTAAACCGGCCAACATACCCGTCTCgCACCgTGGTGAAAAGCTTCTCCGAGGTTTcGAGACGTCGAAAGGAACGAGTAGCAT	TGGTGAAAAGCTTCTCCGAG	0_brunello_pub
genome_L2	1	100506422	LOC100506422	CTTAAACCGGCCAACATACCCGTCTCgCACCgTGGATGTTAAAATCACCACCGTTTcGAGACGTCGAAAGGAACGAGTAGCAT	TGGATGTTAAAATCACCACC	0_brunello_pub
genome_L2	1	11334	TUSC2	CTTAAACCGGCCAACATACCCGTCTCgCACCgGGAACCCATGCCCTTACCCGGTTTcGAGACGTCGAAAGGAACGAGTAGCAT	GGAACCCATGCCCTTACCCG	0_brunello_pub
genome_L2	1	93377	OPALIN	CTTAAACCGGCCAACATACCCGTCTCgCACCgTGACAATCCCAAGATATCTGGTTTcGAGACGTCGAAAGGAACGAGTAGCAT	TGACAATCCCAAGATATCTG	0_brunello_pub
genome_L2	1	168374	ZNF92	CTTAAACCGGCCAACATACCCGTCTCgCACCgGATGCATGTAAGGTGTACAAGTTTcGAGACGTCGAAAGGAACGAGTAGCAT	GATGCATGTAAGGTGTACAA	0_brunello_pub
genome_L2	1	100131539	ZNF705E	CTTAAACCGGCCAACATACCCGTCTCgCACCgTGCACCCACCAGTATGACAAGTTTcGAGACGTCGAAAGGAACGAGTAGCAT	TGCACCCACCAGTATGACAA	0_brunello_pub
genome_L2	1	8348	HIST1H2BO	CTTAAACCGGCCAACATACCCGTCTCgCACCgCTCAAAGATGTCATTGACGAGTTTcGAGACGTCGAAAGGAACGAGTAGCAT	CTCAAAGATGTCATTGACGA	0_brunello_pub
genome_L2	1	6756	SSX1	CTTAAACCGGCCAACATACCCGTCTCgCACCgTCTACTCACCCTGAATCCTGGTTTcGAGACGTCGAAAGGAACGAGTAGCAT	TCTACTCACCCTGAATCCTG	0_brunello_pub
genome_L2	1	10092	ARPC5	CTTAAACCGGCCAACATACCCGTCTCgCACCgGAATGCAAGGATATTGCCGCGTTTcGAGACGTCGAAAGGAACGAGTAGCAT	GAATGCAAGGATATTGCCGC	0_brunello_pub
genome_L2	1	4291	MLF1	CTTAAACCGGCCAACATACCCGTCTCgCACCgGGGAGAGCTCATAATCGTAGGTTTcGAGACGTCGAAAGGAACGAGTAGCAT	GGGAGAGCTCATAATCGTAG	0_brunello_pub
genome_L2	1	219402	MTIF3	CTTAAACCGGCCAACATACCCGTCTCgCACCgAGGCGAACCCCAAAACTGGTGTTTcGAGACGTCGAAAGGAACGAGTAGCAT	AGGCGAACCCCAAAACTGGT	0_brunello_pub
genome_L2	1	387695	C10orf99	CTTAAACCGGCCAACATACCCGTCTCgCACCgAGTTGGGGCTAGGGACTCGGGTTTcGAGACGTCGAAAGGAACGAGTAGCAT	AGTTGGGGCTAGGGACTCGG	0_brunello_pub
genome_L2	1	3641	INSL4	CTTAAACCGGCCAACATACCCGTCTCgCACCgTGAATGTCTTCTCAGGCATGGTTTcGAGACGTCGAAAGGAACGAGTAGCAT	TGAATGTCTTCTCAGGCATG	0_brunello_pub
genome_L2	1	100133053	CXorf51B	CTTAAACCGGCCAACATACCCGTCTCgCACCgCAACCTCAAGTACCAAAGGGGTTTcGAGACGTCGAAAGGAACGAGTAGCAT	CAACCTCAAGTACCAAAGGG	0_brunello_pub
genome_L2	1	25873	RPL36	CTTAAACCGGCCAACATACCCGTCTCgCACCgCGTGCGGGACATGATTCGGGGTTTcGAGACGTCGAAAGGAACGAGTAGCAT	CGTGCGGGACATGATTCGGG	0_brunello_pub
genome_L2	1	92346	C1orf105	CTTAAACCGGCCAACATACCCGTCTCgCACCgTGAAGTCAGAAAAGTCGCAGGTTTcGAGACGTCGAAAGGAACGAGTAGCAT	TGAAGTCAGAAAAGTCGCAG	0_brunello_pub
genome_L2	1	116379	IL22RA2	CTTAAACCGGCCAACATACCCGTCTCgCACCgTCCCACCAGGGAGTGAACCGGTTTcGAGACGTCGAAAGGAACGAGTAGCAT	TCCCACCAGGGAGTGAACCG	0_brunello_pub
genome_L2	1	353142	LCE3A	CTTAAACCGGCCAACATACCCGTCTCgCACCgGGTGAGACCTGCGGCATCTGGTTTcGAGACGTCGAAAGGAACGAGTAGCAT	GGTGAGACCTGCGGCATCTG	0_brunello_pub
genome_L2	1	196951	FAM227B	CTTAAACCGGCCAACATACCCGTCTCgCACCgTTTGCAGGATTATTGGCCAAGTTTcGAGACGTCGAAAGGAACGAGTAGCAT	TTTGCAGGATTATTGGCCAA	0_brunello_pub
genome_L2	1	94032	CAMK2N2	CTTAAACCGGCCAACATACCCGTCTCgCACCgCCTCGGGGTCTGCGCCGAAGGTTTcGAGACGTCGAAAGGAACGAGTAGCAT	CCTCGGGGTCTGCGCCGAAG	0_brunello_pub
genome_L2	1	388588	SMIM1	CTTAAACCGGCCAACATACCCGTCTCgCACCgCAGGGACGGAGTCAGCCTAGGTTTcGAGACGTCGAAAGGAACGAGTAGCAT	CAGGGACGGAGTCAGCCTAG	0_brunello_pub
genome_L2	1	122704	MRPL52	CTTAAACCGGCCAACATACCCGTCTCgCACCgGCTCCCAGACTGGTCATATGGTTTcGAGACGTCGAAAGGAACGAGTAGCAT	GCTCCCAGACTGGTCATATG	0_brunello_pub
genome_L2	1	55005	RMND1	CTTAAACCGGCCAACATACCCGTCTCgCACCgACAGTCAAAACTTCACAGGGGTTTcGAGACGTCGAAAGGAACGAGTAGCAT	ACAGTCAAAACTTCACAGGG	0_brunello_pub
genome_L2	1	10047	CST8	CTTAAACCGGCCAACATACCCGTCTCgCACCgCCACAGACACTGCTTCACGTGTTTcGAGACGTCGAAAGGAACGAGTAGCAT	CCACAGACACTGCTTCACGT	0_brunello_pub
genome_L2	1	51643	TMBIM4	CTTAAACCGGCCAACATACCCGTCTCgCACCgACCCATTCGGATGTGCACGGGTTTcGAGACGTCGAAAGGAACGAGTAGCAT	ACCCATTCGGATGTGCACGG	0_brunello_pub
genome_L2	1	54557	SGTB	CTTAAACCGGCCAACATACCCGTCTCgCACCgTGCAGTGGATTGTTACACACGTTTcGAGACGTCGAAAGGAACGAGTAGCAT	TGCAGTGGATTGTTACACAC	0_brunello_pub
genome_L2	1	51121	RPL26L1	CTTAAACCGGCCAACATACCCGTCTCgCACCgGTAGTTCGAGGACACTACAAGTTTcGAGACGTCGAAAGGAACGAGTAGCAT	GTAGTTCGAGGACACTACAA	0_brunello_pub
genome_L2	1	253017	TECRL	CTTAAACCGGCCAACATACCCGTCTCgCACCgTAGAAGATTACGCCACCCAGGTTTcGAGACGTCGAAAGGAACGAGTAGCAT	TAGAAGATTACGCCACCCAG	0_brunello_pub
genome_L2	1	8366	HIST1H4B	CTTAAACCGGCCAACATACCCGTCTCgCACCgAGCGTCACCGAAAAGTGCTGGTTTcGAGACGTCGAAAGGAACGAGTAGCAT	AGCGTCACCGAAAAGTGCTG	0_brunello_pub
genome_L2	1	339210	C17orf67	CTTAAACCGGCCAACATACCCGTCTCgCACCgTCACCCGCATTGGCTCATCGGTTTcGAGACGTCGAAAGGAACGAGTAGCAT	TCACCCGCATTGGCTCATCG	0_brunello_pub
genome_L2	1	3248	HPGD	CTTAAACCGGCCAACATACCCGTCTCgCACCgGCTGACCAGCAACAACTGAGGTTTcGAGACGTCGAAAGGAACGAGTAGCAT	GCTGACCAGCAACAACTGAG	0_brunello_pub
genome_L2	1	10476	ATP5H	CTTAAACCGGCCAACATACCCGTCTCgCACCgTCAGAAACATACTGACCTGGGTTTcGAGACGTCGAAAGGAACGAGTAGCAT	TCAGAAACATACTGACCTGG	0_brunello_pub
genome_L2	1	9318	COPS2	CTTAAACCGGCCAACATACCCGTCTCgCACCgGTGGTGGTAAAATGCACTTGGTTTcGAGACGTCGAAAGGAACGAGTAGCAT	GTGGTGGTAAAATGCACTTG	0_brunello_pub
genome_L2	1	388799	FAM209B	CTTAAACCGGCCAACATACCCGTCTCgCACCgGGGAAGCCTCGAAGGCCAGGGTTTcGAGACGTCGAAAGGAACGAGTAGCAT	GGGAAGCCTCGAAGGCCAGG	0_brunello_pub
genome_L2	1	170626	XAGE3	CTTAAACCGGCCAACATACCCGTCTCgCACCgGGAGGTGGTACACTTCTCCTGTTTcGAGACGTCGAAAGGAACGAGTAGCAT	GGAGGTGGTACACTTCTCCT	0_brunello_pub
genome_L2	1	102723680	CT45A9	CTTAAACCGGCCAACATACCCGTCTCgCACCgGTATCAGAAAAGGCAGAGGAGTTTcGAGACGTCGAAAGGAACGAGTAGCAT	GTATCAGAAAAGGCAGAGGA	0_brunello_pub
genome_L2	1	529	ATP6V1E1	CTTAAACCGGCCAACATACCCGTCTCgCACCgTAAGGTCATCTCTTGCTCTGGTTTcGAGACGTCGAAAGGAACGAGTAGCAT	TAAGGTCATCTCTTGCTCTG	0_brunello_pub
genome_L2	1	389125	MUSTN1	CTTAAACCGGCCAACATACCCGTCTCgCACCgGGTCCTCGTCCTTCACAGGGGTTTcGAGACGTCGAAAGGAACGAGTAGCAT	GGTCCTCGTCCTTCACAGGG	0_brunello_pub
genome_L2	1	730094	C16orf52	CTTAAACCGGCCAACATACCCGTCTCgCACCgGGCGATGGCGAAGATATCGGGTTTcGAGACGTCGAAAGGAACGAGTAGCAT	GGCGATGGCGAAGATATCGG	0_brunello_pub
genome_L2	1	5217	PFN2	CTTAAACCGGCCAACATACCCGTCTCgCACCgTCTTTCAGAGCATTACGGTGGTTTcGAGACGTCGAAAGGAACGAGTAGCAT	TCTTTCAGAGCATTACGGTG	0_brunello_pub
genome_L2	1	81873	ARPC5L	CTTAAACCGGCCAACATACCCGTCTCgCACCgGTTGACGGGAGAGTTCCGCAGTTTcGAGACGTCGAAAGGAACGAGTAGCAT	GTTGACGGGAGAGTTCCGCA	0_brunello_pub
genome_L2	1	6741	SSB	CTTAAACCGGCCAACATACCCGTCTCgCACCgAAATGGATAGACTTCGTCAGGTTTcGAGACGTCGAAAGGAACGAGTAGCAT	AAATGGATAGACTTCGTCAG	0_brunello_pub
genome_L2	1	8815	BANF1	CTTAAACCGGCCAACATACCCGTCTCgCACCgAGTCCTGGGCAAGAAGCTGGGTTTcGAGACGTCGAAAGGAACGAGTAGCAT	AGTCCTGGGCAAGAAGCTGG	0_brunello_pub
genome_L2	1	8818	DPM2	CTTAAACCGGCCAACATACCCGTCTCgCACCgTGATCAGGCTAACGGCGACGGTTTcGAGACGTCGAAAGGAACGAGTAGCAT	TGATCAGGCTAACGGCGACG	0_brunello_pub
genome_L2	1	84945	ABHD13	CTTAAACCGGCCAACATACCCGTCTCgCACCgAATAGCCACTGCTCCACCCAGTTTcGAGACGTCGAAAGGAACGAGTAGCAT	AATAGCCACTGCTCCACCCA	0_brunello_pub
genome_L2	1	100129239	CXorf51A	CTTAAACCGGCCAACATACCCGTCTCgCACCgGGGCCTAAAGACCACCAGGAGTTTcGAGACGTCGAAAGGAACGAGTAGCAT	GGGCCTAAAGACCACCAGGA	0_brunello_pub
genome_L2	1	390431	OR4K2	CTTAAACCGGCCAACATACCCGTCTCgCACCgGGTGTGTGTTGCTCTCGTGGGTTTcGAGACGTCGAAAGGAACGAGTAGCAT	GGTGTGTGTTGCTCTCGTGG	0_brunello_pub
genome_L2	1	79723	SUV39H2	CTTAAACCGGCCAACATACCCGTCTCgCACCgTTTCGAACTAGCAATGGACGGTTTcGAGACGTCGAAAGGAACGAGTAGCAT	TTTCGAACTAGCAATGGACG	0_brunello_pub
genome_L2	1	6100	RP9	CTTAAACCGGCCAACATACCCGTCTCgCACCgAAAGTTAGAGCAGTTCAGAGGTTTcGAGACGTCGAAAGGAACGAGTAGCAT	AAAGTTAGAGCAGTTCAGAG	0_brunello_pub
genome_L2	1	57826	RAP2C	CTTAAACCGGCCAACATACCCGTCTCgCACCgCTACCGCAAAGAGATCGAAGGTTTcGAGACGTCGAAAGGAACGAGTAGCAT	CTACCGCAAAGAGATCGAAG	0_brunello_pub
genome_L2	1	983	CDK1	CTTAAACCGGCCAACATACCCGTCTCgCACCgGATCTCCAGAAGTATTGCTGGTTTcGAGACGTCGAAAGGAACGAGTAGCAT	GATCTCCAGAAGTATTGCTG	0_brunello_pub
genome_L2	1	51522	TMEM14C	CTTAAACCGGCCAACATACCCGTCTCgCACCgCAGCACTGGTTGCTTCTGGTGTTTcGAGACGTCGAAAGGAACGAGTAGCAT	CAGCACTGGTTGCTTCTGGT	0_brunello_pub
genome_L2	1	56832	IFNK	CTTAAACCGGCCAACATACCCGTCTCgCACCgAATACACCCAACCTATGAAGGTTTcGAGACGTCGAAAGGAACGAGTAGCAT	AATACACCCAACCTATGAAG	0_brunello_pub
genome_L2	1	219557	C7orf62	CTTAAACCGGCCAACATACCCGTCTCgCACCgAAGTGCAGGTAATTGCTACGGTTTcGAGACGTCGAAAGGAACGAGTAGCAT	AAGTGCAGGTAATTGCTACG	0_brunello_pub
genome_L2	1	120379	PIH1D2	CTTAAACCGGCCAACATACCCGTCTCgCACCgTCTAGCTCAGAGTGACCCTGGTTTcGAGACGTCGAAAGGAACGAGTAGCAT	TCTAGCTCAGAGTGACCCTG	0_brunello_pub
genome_L2	1	223082	ZNRF2	CTTAAACCGGCCAACATACCCGTCTCgCACCgTCCGTACCTCCAAACATGTGGTTTcGAGACGTCGAAAGGAACGAGTAGCAT	TCCGTACCTCCAAACATGTG	0_brunello_pub
genome_L2	1	91368	CDKN2AIPNL	CTTAAACCGGCCAACATACCCGTCTCgCACCgCGAAACCAGCTCCTCCACTGGTTTcGAGACGTCGAAAGGAACGAGTAGCAT	CGAAACCAGCTCCTCCACTG	0_brunello_pub
genome_L2	1	114569	MAL2	CTTAAACCGGCCAACATACCCGTCTCgCACCgTTTGAGCCACCATGCCAGAGGTTTcGAGACGTCGAAAGGAACGAGTAGCAT	TTTGAGCCACCATGCCAGAG	0_brunello_pub
genome_L2	1	56674	TMEM9B	CTTAAACCGGCCAACATACCCGTCTCgCACCgGCATGGGCTCCACAACATGAGTTTcGAGACGTCGAAAGGAACGAGTAGCAT	GCATGGGCTCCACAACATGA	0_brunello_pub
genome_L2	1	6176	RPLP1	CTTAAACCGGCCAACATACCCGTCTCgCACCgCGACGATGAGGTGACAGTCAGTTTcGAGACGTCGAAAGGAACGAGTAGCAT	CGACGATGAGGTGACAGTCA	0_brunello_pub
genome_L2	1	124512	METTL23	CTTAAACCGGCCAACATACCCGTCTCgCACCgGCAAGGATAATATCTTGTGGGTTTcGAGACGTCGAAAGGAACGAGTAGCAT	GCAAGGATAATATCTTGTGG	0_brunello_pub
genome_L2	1	51131	PHF11	CTTAAACCGGCCAACATACCCGTCTCgCACCgTCATAAAAGAGGAGCCACCGGTTTcGAGACGTCGAAAGGAACGAGTAGCAT	TCATAAAAGAGGAGCCACCG	0_brunello_pub
genome_L2	1	81050	OR5AC2	CTTAAACCGGCCAACATACCCGTCTCgCACCgCTGAAAAGGCTAAACCACCAGTTTcGAGACGTCGAAAGGAACGAGTAGCAT	CTGAAAAGGCTAAACCACCA	0_brunello_pub
genome_L2	1	23232	TBC1D12	CTTAAACCGGCCAACATACCCGTCTCgCACCgCCTTCAGCGTTACCTCGCGGGTTTcGAGACGTCGAAAGGAACGAGTAGCAT	CCTTCAGCGTTACCTCGCGG	0_brunello_pub
genome_L2	1	100130451	LOC100130451	CTTAAACCGGCCAACATACCCGTCTCgCACCgAGACCTCTCACATGCCCTGGGTTTcGAGACGTCGAAAGGAACGAGTAGCAT	AGACCTCTCACATGCCCTGG	0_brunello_pub
genome_L2	1	113444	SMIM12	CTTAAACCGGCCAACATACCCGTCTCgCACCgGAGCATCTCAGAGCGCCGGGGTTTcGAGACGTCGAAAGGAACGAGTAGCAT	GAGCATCTCAGAGCGCCGGG	0_brunello_pub
genome_L2	1	92342	METTL18	CTTAAACCGGCCAACATACCCGTCTCgCACCgCCTTTGTGAAATAAGCCAGGGTTTcGAGACGTCGAAAGGAACGAGTAGCAT	CCTTTGTGAAATAAGCCAGG	0_brunello_pub
genome_L2	1	84417	C2orf40	CTTAAACCGGCCAACATACCCGTCTCgCACCgAGCCCATGTAGAGAAACTGCGTTTcGAGACGTCGAAAGGAACGAGTAGCAT	AGCCCATGTAGAGAAACTGC	0_brunello_pub
genome_L2	1	51104	ABHD17B	CTTAAACCGGCCAACATACCCGTCTCgCACCgTATAGGGACAGTACCGTCTGGTTTcGAGACGTCGAAAGGAACGAGTAGCAT	TATAGGGACAGTACCGTCTG	0_brunello_pub
genome_L2	1	55885	LMO3	CTTAAACCGGCCAACATACCCGTCTCgCACCgATTAGCTTTAGTGTACAGGGGTTTcGAGACGTCGAAAGGAACGAGTAGCAT	ATTAGCTTTAGTGTACAGGG	0_brunello_pub
genome_L2	1	388564	TMEM238	CTTAAACCGGCCAACATACCCGTCTCgCACCgGCCCGCCACATCCAGCGCCAGTTTcGAGACGTCGAAAGGAACGAGTAGCAT	GCCCGCCACATCCAGCGCCA	0_brunello_pub
genome_L2	1	9140	ATG12	CTTAAACCGGCCAACATACCCGTCTCgCACCgCTCCCCAGAAACAACCACCCGTTTcGAGACGTCGAAAGGAACGAGTAGCAT	CTCCCCAGAAACAACCACCC	0_brunello_pub
genome_L2	1	403277	OR5K3	CTTAAACCGGCCAACATACCCGTCTCgCACCgCATCTTGGGAGTAATAGCAGGTTTcGAGACGTCGAAAGGAACGAGTAGCAT	CATCTTGGGAGTAATAGCAG	0_brunello_pub
genome_L2	1	10870	HCST	CTTAAACCGGCCAACATACCCGTCTCgCACCgAAGTGATACCTGAAGTGCCAGTTTcGAGACGTCGAAAGGAACGAGTAGCAT	AAGTGATACCTGAAGTGCCA	0_brunello_pub
genome_L2	1	6418	SET	CTTAAACCGGCCAACATACCCGTCTCgCACCgGCTCAACTCCAACCACGACGGTTTcGAGACGTCGAAAGGAACGAGTAGCAT	GCTCAACTCCAACCACGACG	0_brunello_pub
genome_L2	1	145858	C15orf32	CTTAAACCGGCCAACATACCCGTCTCgCACCgAAGATGCCAAAGCTCACGAGGTTTcGAGACGTCGAAAGGAACGAGTAGCAT	AAGATGCCAAAGCTCACGAG	0_brunello_pub
genome_L2	1	51398	WDR83OS	CTTAAACCGGCCAACATACCCGTCTCgCACCgACAATATGTCGGACCCACGGGTTTcGAGACGTCGAAAGGAACGAGTAGCAT	ACAATATGTCGGACCCACGG	0_brunello_pub
genome_L2	1	56925	LXN	CTTAAACCGGCCAACATACCCGTCTCgCACCgACTACATCAACTACCAGCAGGTTTcGAGACGTCGAAAGGAACGAGTAGCAT	ACTACATCAACTACCAGCAG	0_brunello_pub
genome_L2	1	730183	LOC730183	CTTAAACCGGCCAACATACCCGTCTCgCACCgGGGCTGCCATGGGAATCGGGGTTTcGAGACGTCGAAAGGAACGAGTAGCAT	GGGCTGCCATGGGAATCGGG	0_brunello_pub
genome_L2	1	8303	SNN	CTTAAACCGGCCAACATACCCGTCTCgCACCgGATGACTGTGACCACGCCCGGTTTcGAGACGTCGAAAGGAACGAGTAGCAT	GATGACTGTGACCACGCCCG	0_brunello_pub
genome_L2	1	282966	C10orf53	CTTAAACCGGCCAACATACCCGTCTCgCACCgGTTGGCCATAGATGGACATGGTTTcGAGACGTCGAAAGGAACGAGTAGCAT	GTTGGCCATAGATGGACATG	0_brunello_pub
genome_L2	1	149018	LELP1	CTTAAACCGGCCAACATACCCGTCTCgCACCgCTGTTTCGAAAAGTGCCCATGTTTcGAGACGTCGAAAGGAACGAGTAGCAT	CTGTTTCGAAAAGTGCCCAT	0_brunello_pub
genome_L2	1	388327	C17orf100	CTTAAACCGGCCAACATACCCGTCTCgCACCgGGTGGGACGAGGTCTCCACGGTTTcGAGACGTCGAAAGGAACGAGTAGCAT	GGTGGGACGAGGTCTCCACG	0_brunello_pub
genome_L2	1	7529	YWHAB	CTTAAACCGGCCAACATACCCGTCTCgCACCgTGAAGGCAGTCACAGAACAGGTTTcGAGACGTCGAAAGGAACGAGTAGCAT	TGAAGGCAGTCACAGAACAG	0_brunello_pub
genome_L2	1	58486	ZBED5	CTTAAACCGGCCAACATACCCGTCTCgCACCgATGTCTTCGAAGCTTACTAGGTTTcGAGACGTCGAAAGGAACGAGTAGCAT	ATGTCTTCGAAGCTTACTAG	0_brunello_pub
genome_L2	1	219473	OR8K3	CTTAAACCGGCCAACATACCCGTCTCgCACCgGATGGCCACATAGAGGTCGTGTTTcGAGACGTCGAAAGGAACGAGTAGCAT	GATGGCCACATAGAGGTCGT	0_brunello_pub
genome_L2	1	6181	RPLP2	CTTAAACCGGCCAACATACCCGTCTCgCACCgGGACAGCGTGGGTATCGAGGGTTTcGAGACGTCGAAAGGAACGAGTAGCAT	GGACAGCGTGGGTATCGAGG	0_brunello_pub
genome_L2	1	54766	BTG4	CTTAAACCGGCCAACATACCCGTCTCgCACCgATCCCTTTGAAGTATGCTGTGTTTcGAGACGTCGAAAGGAACGAGTAGCAT	ATCCCTTTGAAGTATGCTGT	0_brunello_pub
genome_L2	1	7334	UBE2N	CTTAAACCGGCCAACATACCCGTCTCgCACCgCCTTCCAGAAGAATACCCAAGTTTcGAGACGTCGAAAGGAACGAGTAGCAT	CCTTCCAGAAGAATACCCAA	0_brunello_pub
genome_L2	1	79501	OR4F5	CTTAAACCGGCCAACATACCCGTCTCgCACCgACCACAGAAGAGTAAGTGCAGTTTcGAGACGTCGAAAGGAACGAGTAGCAT	ACCACAGAAGAGTAAGTGCA	0_brunello_pub
genome_L2	1	3400	ID4	CTTAAACCGGCCAACATACCCGTCTCgCACCgACGACTGCTATAGCCGCCTGGTTTcGAGACGTCGAAAGGAACGAGTAGCAT	ACGACTGCTATAGCCGCCTG	0_brunello_pub
genome_L2	1	440335	SMIM22	CTTAAACCGGCCAACATACCCGTCTCgCACCgGAAGGCAACAGTGTCCCATGGTTTcGAGACGTCGAAAGGAACGAGTAGCAT	GAAGGCAACAGTGTCCCATG	0_brunello_pub
genome_L2	1	51510	CHMP5	CTTAAACCGGCCAACATACCCGTCTCgCACCgTGCCCAACAGTCATTCAACAGTTTcGAGACGTCGAAAGGAACGAGTAGCAT	TGCCCAACAGTCATTCAACA	0_brunello_pub
genome_L2	1	441519	CT45A3	CTTAAACCGGCCAACATACCCGTCTCgCACCgGTTTCACCAGAGCTTATGACGTTTcGAGACGTCGAAAGGAACGAGTAGCAT	GTTTCACCAGAGCTTATGAC	0_brunello_pub
genome_L2	1	346288	2024-09-14	CTTAAACCGGCCAACATACCCGTCTCgCACCgAGAGGCCGTCACTACCCTTGGTTTcGAGACGTCGAAAGGAACGAGTAGCAT	AGAGGCCGTCACTACCCTTG	0_brunello_pub
genome_L2	1	51118	UTP11L	CTTAAACCGGCCAACATACCCGTCTCgCACCgGACTCTGTCGACTAGCTCCGGTTTcGAGACGTCGAAAGGAACGAGTAGCAT	GACTCTGTCGACTAGCTCCG	0_brunello_pub
genome_L2	1	51014	TMED7	CTTAAACCGGCCAACATACCCGTCTCgCACCgAAGCTCGAAGGTGATCTCAGGTTTcGAGACGTCGAAAGGAACGAGTAGCAT	AAGCTCGAAGGTGATCTCAG	0_brunello_pub
genome_L2	1	5320	PLA2G2A	CTTAAACCGGCCAACATACCCGTCTCgCACCgTACAAACGTCTGGAGAAACGGTTTcGAGACGTCGAAAGGAACGAGTAGCAT	TACAAACGTCTGGAGAAACG	0_brunello_pub
genome_L2	1	100529097	RPL36A-HNRNPH2	CTTAAACCGGCCAACATACCCGTCTCgCACCgTTAACGTCCCTAAAACCCGCGTTTcGAGACGTCGAAAGGAACGAGTAGCAT	TTAACGTCCCTAAAACCCGC	0_brunello_pub
genome_L2	1	7311	UBA52	CTTAAACCGGCCAACATACCCGTCTCgCACCgGCGCAACACCAGGTGCAGGGGTTTcGAGACGTCGAAAGGAACGAGTAGCAT	GCGCAACACCAGGTGCAGGG	0_brunello_pub
genome_L2	1	51367	POP5	CTTAAACCGGCCAACATACCCGTCTCgCACCgCGTACGGGACACGATCGCCAGTTTcGAGACGTCGAAAGGAACGAGTAGCAT	CGTACGGGACACGATCGCCA	0_brunello_pub
genome_L2	1	5204	PFDN5	CTTAAACCGGCCAACATACCCGTCTCgCACCgGTGCTGAACAAGAGCAACGAGTTTcGAGACGTCGAAAGGAACGAGTAGCAT	GTGCTGAACAAGAGCAACGA	0_brunello_pub
genome_L2	1	390157	OR8K1	CTTAAACCGGCCAACATACCCGTCTCgCACCgATGAGGAAGAGTCCAAACAGGTTTcGAGACGTCGAAAGGAACGAGTAGCAT	ATGAGGAAGAGTCCAAACAG	0_brunello_pub
genome_L2	1	29089	UBE2T	CTTAAACCGGCCAACATACCCGTCTCgCACCgTGGATGACCTGCGAGCTCGTGTTTcGAGACGTCGAAAGGAACGAGTAGCAT	TGGATGACCTGCGAGCTCGT	0_brunello_pub
genome_L2	1	58516	FAM60A	CTTAAACCGGCCAACATACCCGTCTCgCACCgGTAACAAGGAGATTGAGCTGGTTTcGAGACGTCGAAAGGAACGAGTAGCAT	GTAACAAGGAGATTGAGCTG	0_brunello_pub
genome_L2	1	9349	RPL23	CTTAAACCGGCCAACATACCCGTCTCgCACCgATCAATTGTGCTGACAACACGTTTcGAGACGTCGAAAGGAACGAGTAGCAT	ATCAATTGTGCTGACAACAC	0_brunello_pub
genome_L2	1	402135	OR5K2	CTTAAACCGGCCAACATACCCGTCTCgCACCgCAAACTAATATTCCCCACCAGTTTcGAGACGTCGAAAGGAACGAGTAGCAT	CAAACTAATATTCCCCACCA	0_brunello_pub
genome_L2	1	4706	NDUFAB1	CTTAAACCGGCCAACATACCCGTCTCgCACCgATGCCCTCTAACGTCAAAGGGTTTcGAGACGTCGAAAGGAACGAGTAGCAT	ATGCCCTCTAACGTCAAAGG	0_brunello_pub
genome_L2	1	7562	ZNF708	CTTAAACCGGCCAACATACCCGTCTCgCACCgGATGAGCATAAGTTGCACAAGTTTcGAGACGTCGAAAGGAACGAGTAGCAT	GATGAGCATAAGTTGCACAA	0_brunello_pub
genome_L2	1	147670	SMIM17	CTTAAACCGGCCAACATACCCGTCTCgCACCgCGCCTGCACCAAAGACTGGGGTTTcGAGACGTCGAAAGGAACGAGTAGCAT	CGCCTGCACCAAAGACTGGG	0_brunello_pub
genome_L2	1	22916	NCBP2	CTTAAACCGGCCAACATACCCGTCTCgCACCgGCTGCGCAGCGACTCCTACGGTTTcGAGACGTCGAAAGGAACGAGTAGCAT	GCTGCGCAGCGACTCCTACG	0_brunello_pub
genome_L2	1	170482	CLEC4C	CTTAAACCGGCCAACATACCCGTCTCgCACCgTCTGGTGGTGATCAACACCAGTTTcGAGACGTCGAAAGGAACGAGTAGCAT	TCTGGTGGTGATCAACACCA	0_brunello_pub
genome_L2	1	84650	EBPL	CTTAAACCGGCCAACATACCCGTCTCgCACCgATACAGCTCGCACACGCACAGTTTcGAGACGTCGAAAGGAACGAGTAGCAT	ATACAGCTCGCACACGCACA	0_brunello_pub
genome_L2	1	11146	GLMN	CTTAAACCGGCCAACATACCCGTCTCgCACCgTACATACCAGTGTCTCAATGGTTTcGAGACGTCGAAAGGAACGAGTAGCAT	TACATACCAGTGTCTCAATG	0_brunello_pub
genome_L2	1	100506243	KRBOX1	CTTAAACCGGCCAACATACCCGTCTCgCACCgGGCTGTGTACTTCACTACGAGTTTcGAGACGTCGAAAGGAACGAGTAGCAT	GGCTGTGTACTTCACTACGA	0_brunello_pub
genome_L2	1	128826	MIR1-1HG	CTTAAACCGGCCAACATACCCGTCTCgCACCgTCACACACTGGAGCACTGTGGTTTcGAGACGTCGAAAGGAACGAGTAGCAT	TCACACACTGGAGCACTGTG	0_brunello_pub
genome_L2	1	26578	OSTF1	CTTAAACCGGCCAACATACCCGTCTCgCACCgGAGTGTTTGGACAACAGAGTGTTTcGAGACGTCGAAAGGAACGAGTAGCAT	GAGTGTTTGGACAACAGAGT	0_brunello_pub
genome_L2	1	81127	OR4K15	CTTAAACCGGCCAACATACCCGTCTCgCACCgCGAGCACAACACATACACGAGTTTcGAGACGTCGAAAGGAACGAGTAGCAT	CGAGCACAACACATACACGA	0_brunello_pub
genome_L2	1	26872	STEAP1	CTTAAACCGGCCAACATACCCGTCTCgCACCgATCCACTTATCCAACCAATGGTTTcGAGACGTCGAAAGGAACGAGTAGCAT	ATCCACTTATCCAACCAATG	0_brunello_pub
genome_L2	1	255403	ZNF718	CTTAAACCGGCCAACATACCCGTCTCgCACCgCCAAAAGGACATGAGAAACGGTTTcGAGACGTCGAAAGGAACGAGTAGCAT	CCAAAAGGACATGAGAAACG	0_brunello_pub
genome_L2	1	100532726	NDUFC2-KCTD14	CTTAAACCGGCCAACATACCCGTCTCgCACCgTGATTGATAACCTAATCCGGGTTTcGAGACGTCGAAAGGAACGAGTAGCAT	TGATTGATAACCTAATCCGG	0_brunello_pub
genome_L2	1	402117	VWC2L	CTTAAACCGGCCAACATACCCGTCTCgCACCgTCACAGCGACACCATTCACAGTTTcGAGACGTCGAAAGGAACGAGTAGCAT	TCACAGCGACACCATTCACA	0_brunello_pub
genome_L2	1	122742	OR4L1	CTTAAACCGGCCAACATACCCGTCTCgCACCgTTGCATTGAAACATACACCCGTTTcGAGACGTCGAAAGGAACGAGTAGCAT	TTGCATTGAAACATACACCC	0_brunello_pub
genome_L2	1	54622	ARL15	CTTAAACCGGCCAACATACCCGTCTCgCACCgTGGTCGACACGACGTTATCGGTTTcGAGACGTCGAAAGGAACGAGTAGCAT	TGGTCGACACGACGTTATCG	0_brunello_pub
genome_L2	1	51601	LIPT1	CTTAAACCGGCCAACATACCCGTCTCgCACCgATGCCTACCAATTACAACAGGTTTcGAGACGTCGAAAGGAACGAGTAGCAT	ATGCCTACCAATTACAACAG	0_brunello_pub
genome_L2	1	116151	FAM210B	CTTAAACCGGCCAACATACCCGTCTCgCACCgGTTGGCGTGTCATTGCACATGTTTcGAGACGTCGAAAGGAACGAGTAGCAT	GTTGGCGTGTCATTGCACAT	0_brunello_pub
genome_L2	1	400073	C12orf76	CTTAAACCGGCCAACATACCCGTCTCgCACCgCCTAATAGCCGAACAAACTGGTTTcGAGACGTCGAAAGGAACGAGTAGCAT	CCTAATAGCCGAACAAACTG	0_brunello_pub
genome_L2	1	347744	C6orf52	CTTAAACCGGCCAACATACCCGTCTCgCACCgGCGCATACCAGTTGCCATAGGTTTcGAGACGTCGAAAGGAACGAGTAGCAT	GCGCATACCAGTTGCCATAG	0_brunello_pub
genome_L2	1	353322	ANKRD37	CTTAAACCGGCCAACATACCCGTCTCgCACCgAGGAGAAGCTCCACTACACAGTTTcGAGACGTCGAAAGGAACGAGTAGCAT	AGGAGAAGCTCCACTACACA	0_brunello_pub
genome_L2	1	220979	C10orf25	CTTAAACCGGCCAACATACCCGTCTCgCACCgTGACTTCGTGAAAAGTACCAGTTTcGAGACGTCGAAAGGAACGAGTAGCAT	TGACTTCGTGAAAAGTACCA	0_brunello_pub
genome_L2	1	140880	CST11	CTTAAACCGGCCAACATACCCGTCTCgCACCgGATCACCGACCAGTATAACAGTTTcGAGACGTCGAAAGGAACGAGTAGCAT	GATCACCGACCAGTATAACA	0_brunello_pub
genome_L2	1	219348	PLAC9	CTTAAACCGGCCAACATACCCGTCTCgCACCgACGCCGTCTAGATGTCATGGGTTTcGAGACGTCGAAAGGAACGAGTAGCAT	ACGCCGTCTAGATGTCATGG	0_brunello_pub
genome_L2	1	219333	USP12	CTTAAACCGGCCAACATACCCGTCTCgCACCgCAGCACACCAGACCCAACGTGTTTcGAGACGTCGAAAGGAACGAGTAGCAT	CAGCACACCAGACCCAACGT	0_brunello_pub
genome_L2	1	80323	CCDC68	CTTAAACCGGCCAACATACCCGTCTCgCACCgAGCGGACGTAGACTCATACAGTTTcGAGACGTCGAAAGGAACGAGTAGCAT	AGCGGACGTAGACTCATACA	0_brunello_pub
genome_L2	1	4666	NACA	CTTAAACCGGCCAACATACCCGTCTCgCACCgAGCCCCAGGCTGAGACAGGTGTTTcGAGACGTCGAAAGGAACGAGTAGCAT	AGCCCCAGGCTGAGACAGGT	0_brunello_pub
genome_L2	1	1670	DEFA5	CTTAAACCGGCCAACATACCCGTCTCgCACCgTACAACCCAGAAGCAGTCTGGTTTcGAGACGTCGAAAGGAACGAGTAGCAT	TACAACCCAGAAGCAGTCTG	0_brunello_pub
genome_L2	1	8773	SNAP23	CTTAAACCGGCCAACATACCCGTCTCgCACCgACAGAACTCAACAAATGCTGGTTTcGAGACGTCGAAAGGAACGAGTAGCAT	ACAGAACTCAACAAATGCTG	0_brunello_pub
genome_L2	1	1396	CRIP1	CTTAAACCGGCCAACATACCCGTCTCgCACCgGGGTCCCACCTACCTCAGCGGTTTcGAGACGTCGAAAGGAACGAGTAGCAT	GGGTCCCACCTACCTCAGCG	0_brunello_pub
genome_L2	1	100144595	LOC100144595	CTTAAACCGGCCAACATACCCGTCTCgCACCgACTTACTTAGTGTCTCCCAAGTTTcGAGACGTCGAAAGGAACGAGTAGCAT	ACTTACTTAGTGTCTCCCAA	0_brunello_pub
genome_L2	1	167555	FAM151B	CTTAAACCGGCCAACATACCCGTCTCgCACCgGTGGTTAGCTGCATGATACCGTTTcGAGACGTCGAAAGGAACGAGTAGCAT	GTGGTTAGCTGCATGATACC	0_brunello_pub
genome_L2	1	55634	KRBOX4	CTTAAACCGGCCAACATACCCGTCTCgCACCgTGAGCAGATAGATCACTACAGTTTcGAGACGTCGAAAGGAACGAGTAGCAT	TGAGCAGATAGATCACTACA	0_brunello_pub
genome_L2	1	131920	TMEM207	CTTAAACCGGCCAACATACCCGTCTCgCACCgGACCCCGAATTGATTCTCACGTTTcGAGACGTCGAAAGGAACGAGTAGCAT	GACCCCGAATTGATTCTCAC	0_brunello_pub
genome_L2	1	6844	VAMP2	CTTAAACCGGCCAACATACCCGTCTCgCACCgCCGTGCAGATGCACTCCAGGGTTTcGAGACGTCGAAAGGAACGAGTAGCAT	CCGTGCAGATGCACTCCAGG	0_brunello_pub
genome_L2	1	8520	HAT1	CTTAAACCGGCCAACATACCCGTCTCgCACCgGCTACGCTCTTTGCGACCGTGTTTcGAGACGTCGAAAGGAACGAGTAGCAT	GCTACGCTCTTTGCGACCGT	0_brunello_pub
genome_L2	1	348262	FAM195B	CTTAAACCGGCCAACATACCCGTCTCgCACCgGGTGTGGAGCGAGACCTGCGGTTTcGAGACGTCGAAAGGAACGAGTAGCAT	GGTGTGGAGCGAGACCTGCG	0_brunello_pub
genome_L2	1	56952	PRTFDC1	CTTAAACCGGCCAACATACCCGTCTCgCACCgAGGATGTTGTCGGAACTGGGGTTTcGAGACGTCGAAAGGAACGAGTAGCAT	AGGATGTTGTCGGAACTGGG	0_brunello_pub
genome_L2	1	80763	SPX	CTTAAACCGGCCAACATACCCGTCTCgCACCgAAGTCTGGCAGCAACAACCTGTTTcGAGACGTCGAAAGGAACGAGTAGCAT	AAGTCTGGCAGCAACAACCT	0_brunello_pub
genome_L2	1	51728	POLR3K	CTTAAACCGGCCAACATACCCGTCTCgCACCgGGGTGATGTTGTGCACGTAGGTTTcGAGACGTCGAAAGGAACGAGTAGCAT	GGGTGATGTTGTGCACGTAG	0_brunello_pub
genome_L2	1	125965	COX6B2	CTTAAACCGGCCAACATACCCGTCTCgCACCgACGCGGAAATAGTACTCGCAGTTTcGAGACGTCGAAAGGAACGAGTAGCAT	ACGCGGAAATAGTACTCGCA	0_brunello_pub
genome_L2	1	494119	SPANXN2	CTTAAACCGGCCAACATACCCGTCTCgCACCgCATCAATCCAGTCCAAGAGGGTTTcGAGACGTCGAAAGGAACGAGTAGCAT	CATCAATCCAGTCCAAGAGG	0_brunello_pub
genome_L2	1	282770	OR10AG1	CTTAAACCGGCCAACATACCCGTCTCgCACCgGATAACAGTCCATGTAGTAGGTTTcGAGACGTCGAAAGGAACGAGTAGCAT	GATAACAGTCCATGTAGTAG	0_brunello_pub
genome_L2	1	5266	PI3	CTTAAACCGGCCAACATACCCGTCTCgCACCgGAACCAGCGTCCCAGCGATGGTTTcGAGACGTCGAAAGGAACGAGTAGCAT	GAACCAGCGTCCCAGCGATG	0_brunello_pub
genome_L2	1	541465	CT45A6	CTTAAACCGGCCAACATACCCGTCTCgCACCgTCCTTGTTTCCTTGCCAACAGTTTcGAGACGTCGAAAGGAACGAGTAGCAT	TCCTTGTTTCCTTGCCAACA	0_brunello_pub
genome_L2	1	81555	YIPF5	CTTAAACCGGCCAACATACCCGTCTCgCACCgCAGCAGTCCTATGATTATGGGTTTcGAGACGTCGAAAGGAACGAGTAGCAT	CAGCAGTCCTATGATTATGG	0_brunello_pub
genome_L2	1	84334	APOPT1	CTTAAACCGGCCAACATACCCGTCTCgCACCgCAGGGATACGGCGCCCAGCGGTTTcGAGACGTCGAAAGGAACGAGTAGCAT	CAGGGATACGGCGCCCAGCG	0_brunello_pub
genome_L2	1	83890	SPATA9	CTTAAACCGGCCAACATACCCGTCTCgCACCgTGAGGGAAGTTAATGCGCCGGTTTcGAGACGTCGAAAGGAACGAGTAGCAT	TGAGGGAAGTTAATGCGCCG	0_brunello_pub
genome_L2	1	124626	ZPBP2	CTTAAACCGGCCAACATACCCGTCTCgCACCgCATGTGTAAAGTCCAGACAAGTTTcGAGACGTCGAAAGGAACGAGTAGCAT	CATGTGTAAAGTCCAGACAA	0_brunello_pub
genome_L2	1	100529240	ZNF816-ZNF321P	CTTAAACCGGCCAACATACCCGTCTCgCACCgCAAGGAATATCACTTACCTGGTTTcGAGACGTCGAAAGGAACGAGTAGCAT	CAAGGAATATCACTTACCTG	0_brunello_pub
genome_L2	1	1351	COX8A	CTTAAACCGGCCAACATACCCGTCTCgCACCgGCTTGACAGGCTCGGCCCGGGTTTcGAGACGTCGAAAGGAACGAGTAGCAT	GCTTGACAGGCTCGGCCCGG	0_brunello_pub
genome_L2	1	101060211	CT45A7	CTTAAACCGGCCAACATACCCGTCTCgCACCgCATCAAGGAAGCAGCAAGGTGTTTcGAGACGTCGAAAGGAACGAGTAGCAT	CATCAAGGAAGCAGCAAGGT	0_brunello_pub
genome_L2	1	26984	SEC22A	CTTAAACCGGCCAACATACCCGTCTCgCACCgTGCAGACGGAAATCAAGCTGGTTTcGAGACGTCGAAAGGAACGAGTAGCAT	TGCAGACGGAAATCAAGCTG	0_brunello_pub
genome_L2	1	5870	RAB6A	CTTAAACCGGCCAACATACCCGTCTCgCACCgATAAACAACAACTGCCACAGGTTTcGAGACGTCGAAAGGAACGAGTAGCAT	ATAAACAACAACTGCCACAG	0_brunello_pub
genome_L2	1	5984	RFC4	CTTAAACCGGCCAACATACCCGTCTCgCACCgACAGATAAGACAGAATCGGGGTTTcGAGACGTCGAAAGGAACGAGTAGCAT	ACAGATAAGACAGAATCGGG	0_brunello_pub
genome_L2	1	5877	RABIF	CTTAAACCGGCCAACATACCCGTCTCgCACCgCTGTCGGCGAGAGAAGAGAGGTTTcGAGACGTCGAAAGGAACGAGTAGCAT	CTGTCGGCGAGAGAAGAGAG	0_brunello_pub
genome_L2	1	6887	TAL2	CTTAAACCGGCCAACATACCCGTCTCgCACCgTCTTCACAAATACCAGGGAGGTTTcGAGACGTCGAAAGGAACGAGTAGCAT	TCTTCACAAATACCAGGGAG	0_brunello_pub
genome_L2	1	441549	CDNF	CTTAAACCGGCCAACATACCCGTCTCgCACCgTACAAGTCACTGATAGACAGGTTTcGAGACGTCGAAAGGAACGAGTAGCAT	TACAAGTCACTGATAGACAG	0_brunello_pub
genome_L2	1	100132396	ZNF705B	CTTAAACCGGCCAACATACCCGTCTCgCACCgGCAAGGAAAAGAGCTGTGGTGTTTcGAGACGTCGAAAGGAACGAGTAGCAT	GCAAGGAAAAGAGCTGTGGT	0_brunello_pub
genome_L2	1	5867	RAB4A	CTTAAACCGGCCAACATACCCGTCTCgCACCgGAGAAGTTATTACCGAGGCGGTTTcGAGACGTCGAAAGGAACGAGTAGCAT	GAGAAGTTATTACCGAGGCG	0_brunello_pub
genome_L2	1	7163	TPD52	CTTAAACCGGCCAACATACCCGTCTCgCACCgGAGAACAGACCCAGTCCCTGGTTTcGAGACGTCGAAAGGAACGAGTAGCAT	GAGAACAGACCCAGTCCCTG	0_brunello_pub
genome_L2	1	7247	TSN	CTTAAACCGGCCAACATACCCGTCTCgCACCgTGCCGAGCAGGACATCCGAGGTTTcGAGACGTCGAAAGGAACGAGTAGCAT	TGCCGAGCAGGACATCCGAG	0_brunello_pub
genome_L2	1	503542	SPRN	CTTAAACCGGCCAACATACCCGTCTCgCACCgGTGCTGGGCTCTGCTACTGGGTTTcGAGACGTCGAAAGGAACGAGTAGCAT	GTGCTGGGCTCTGCTACTGG	0_brunello_pub
genome_L2	1	25906	ANAPC15	CTTAAACCGGCCAACATACCCGTCTCgCACCgACAGAGTCTCAGTCACACGAGTTTcGAGACGTCGAAAGGAACGAGTAGCAT	ACAGAGTCTCAGTCACACGA	0_brunello_pub
genome_L2	1	28970	C11orf54	CTTAAACCGGCCAACATACCCGTCTCgCACCgTCCATCTGCAGGGTTCACATGTTTcGAGACGTCGAAAGGAACGAGTAGCAT	TCCATCTGCAGGGTTCACAT	0_brunello_pub
genome_L2	1	10049	DNAJB6	CTTAAACCGGCCAACATACCCGTCTCgCACCgGCCACTACCACCAAATGACGGTTTcGAGACGTCGAAAGGAACGAGTAGCAT	GCCACTACCACCAAATGACG	0_brunello_pub
genome_L2	1	51503	CWC15	CTTAAACCGGCCAACATACCCGTCTCgCACCgACGGTTACGAACCTCTTCAGGTTTcGAGACGTCGAAAGGAACGAGTAGCAT	ACGGTTACGAACCTCTTCAG	0_brunello_pub
genome_L2	1	11017	SNRNP27	CTTAAACCGGCCAACATACCCGTCTCgCACCgCATCCCGGGAGAGAGAACGCGTTTcGAGACGTCGAAAGGAACGAGTAGCAT	CATCCCGGGAGAGAGAACGC	0_brunello_pub
genome_L2	1	1635	DCTD	CTTAAACCGGCCAACATACCCGTCTCgCACCgTCAACCCACAGTGTGCCATGGTTTcGAGACGTCGAAAGGAACGAGTAGCAT	TCAACCCACAGTGTGCCATG	0_brunello_pub
genome_L2	1	541466	CT45A1	CTTAAACCGGCCAACATACCCGTCTCgCACCgCTTACTCTTTGCTTTGGACAGTTTcGAGACGTCGAAAGGAACGAGTAGCAT	CTTACTCTTTGCTTTGGACA	0_brunello_pub
genome_L2	1	4069	LYZ	CTTAAACCGGCCAACATACCCGTCTCgCACCgCCTGGACCGTAACAGAAAGGGTTTcGAGACGTCGAAAGGAACGAGTAGCAT	CCTGGACCGTAACAGAAAGG	0_brunello_pub
genome_L2	1	7507	XPA	CTTAAACCGGCCAACATACCCGTCTCgCACCgCCAAAGATAATTGACACAGGGTTTcGAGACGTCGAAAGGAACGAGTAGCAT	CCAAAGATAATTGACACAGG	0_brunello_pub
genome_L2	1	374	AREG	CTTAAACCGGCCAACATACCCGTCTCgCACCgATTGTCGATGATTCAGTCAGGTTTcGAGACGTCGAAAGGAACGAGTAGCAT	ATTGTCGATGATTCAGTCAG	0_brunello_pub
genome_L2	1	347411	MPC1L	CTTAAACCGGCCAACATACCCGTCTCgCACCgGCAGGTTTCGAGGCTGTACGGTTTcGAGACGTCGAAAGGAACGAGTAGCAT	GCAGGTTTCGAGGCTGTACG	0_brunello_pub
genome_L2	1	56300	IL36G	CTTAAACCGGCCAACATACCCGTCTCgCACCgTATCACATGCAAGTATCCAGGTTTcGAGACGTCGAAAGGAACGAGTAGCAT	TATCACATGCAAGTATCCAG	0_brunello_pub
genome_L2	1	728945	PPIAL4F	CTTAAACCGGCCAACATACCCGTCTCgCACCgGAATTGTCCACAGTCAGCAAGTTTcGAGACGTCGAAAGGAACGAGTAGCAT	GAATTGTCCACAGTCAGCAA	0_brunello_pub
genome_L2	1	8091	HMGA2	CTTAAACCGGCCAACATACCCGTCTCgCACCgTCCTCTCTTCTGAGGCGCTGGTTTcGAGACGTCGAAAGGAACGAGTAGCAT	TCCTCTCTTCTGAGGCGCTG	0_brunello_pub
genome_L2	1	147199	SCGB1C1	CTTAAACCGGCCAACATACCCGTCTCgCACCgCCCCAGAGGAGCTCTATGAGGTTTcGAGACGTCGAAAGGAACGAGTAGCAT	CCCCAGAGGAGCTCTATGAG	0_brunello_pub
genome_L2	1	55297	CCDC91	CTTAAACCGGCCAACATACCCGTCTCgCACCgGAAACAGGCACACAAGTGTGGTTTcGAGACGTCGAAAGGAACGAGTAGCAT	GAAACAGGCACACAAGTGTG	0_brunello_pub
genome_L2	1	9532	BAG2	CTTAAACCGGCCAACATACCCGTCTCgCACCgTCAACGCTAAAGCCAACGAGGTTTcGAGACGTCGAAAGGAACGAGTAGCAT	TCAACGCTAAAGCCAACGAG	0_brunello_pub
genome_L2	1	790955	UQCC3	CTTAAACCGGCCAACATACCCGTCTCgCACCgCTCCCGGGGTCACGATAACGGTTTcGAGACGTCGAAAGGAACGAGTAGCAT	CTCCCGGGGTCACGATAACG	0_brunello_pub
genome_L2	1	100129669	IZUMO3	CTTAAACCGGCCAACATACCCGTCTCgCACCgCAATGAAACATGGAAAGGTGGTTTcGAGACGTCGAAAGGAACGAGTAGCAT	CAATGAAACATGGAAAGGTG	0_brunello_pub
genome_L2	1	284040	CDRT4	CTTAAACCGGCCAACATACCCGTCTCgCACCgAGCGCCCCACATTGATAACGGTTTcGAGACGTCGAAAGGAACGAGTAGCAT	AGCGCCCCACATTGATAACG	0_brunello_pub
genome_L2	1	55891	LENEP	CTTAAACCGGCCAACATACCCGTCTCgCACCgCCGCAGCCCAGTGTCTCGAGGTTTcGAGACGTCGAAAGGAACGAGTAGCAT	CCGCAGCCCAGTGTCTCGAG	0_brunello_pub
genome_L2	1	79647	AKIRIN1	CTTAAACCGGCCAACATACCCGTCTCgCACCgGCGGCCCATGGAGTTCGAGGGTTTcGAGACGTCGAAAGGAACGAGTAGCAT	GCGGCCCATGGAGTTCGAGG	0_brunello_pub
genome_L2	1	100526773	EPPIN-WFDC6	CTTAAACCGGCCAACATACCCGTCTCgCACCgGCAGCCACCATAGACAAACAGTTTcGAGACGTCGAAAGGAACGAGTAGCAT	GCAGCCACCATAGACAAACA	0_brunello_pub
genome_L2	1	121053	C12orf45	CTTAAACCGGCCAACATACCCGTCTCgCACCgTCAATATTGAAACGACCAGGGTTTcGAGACGTCGAAAGGAACGAGTAGCAT	TCAATATTGAAACGACCAGG	0_brunello_pub
genome_L2	1	284254	DYNAP	CTTAAACCGGCCAACATACCCGTCTCgCACCgTGTCTCTCCCAACTTAACTGGTTTcGAGACGTCGAAAGGAACGAGTAGCAT	TGTCTCTCCCAACTTAACTG	0_brunello_pub
genome_L2	1	2230	FDX1	CTTAAACCGGCCAACATACCCGTCTCgCACCgGCAGGCCGCTGGATCCAGCGGTTTcGAGACGTCGAAAGGAACGAGTAGCAT	GCAGGCCGCTGGATCCAGCG	0_brunello_pub
genome_L2	1	55872	PBK	CTTAAACCGGCCAACATACCCGTCTCgCACCgTGTCTTGCTATGGAATATGGGTTTcGAGACGTCGAAAGGAACGAGTAGCAT	TGTCTTGCTATGGAATATGG	0_brunello_pub
genome_L2	1	730262	PPIAL4E	CTTAAACCGGCCAACATACCCGTCTCgCACCgCGGTGACAAGTCCATCTATGGTTTcGAGACGTCGAAAGGAACGAGTAGCAT	CGGTGACAAGTCCATCTATG	0_brunello_pub
genome_L2	1	55335	NIPSNAP3B	CTTAAACCGGCCAACATACCCGTCTCgCACCgACGGGCCCTAGACAATACGAGTTTcGAGACGTCGAAAGGAACGAGTAGCAT	ACGGGCCCTAGACAATACGA	0_brunello_pub
genome_L2	1	4893	NRAS	CTTAAACCGGCCAACATACCCGTCTCgCACCgCCATGAGAGACCAATACATGGTTTcGAGACGTCGAAAGGAACGAGTAGCAT	CCATGAGAGACCAATACATG	0_brunello_pub
genome_L2	1	51258	MRPL51	CTTAAACCGGCCAACATACCCGTCTCgCACCgCACCCCAAAGAACTGATCAGGTTTcGAGACGTCGAAAGGAACGAGTAGCAT	CACCCCAAAGAACTGATCAG	0_brunello_pub
genome_L2	1	5464	PPA1	CTTAAACCGGCCAACATACCCGTCTCgCACCgTGGTAGTTGAAGTACCACGCGTTTcGAGACGTCGAAAGGAACGAGTAGCAT	TGGTAGTTGAAGTACCACGC	0_brunello_pub
genome_L2	1	440077	ZNF705A	CTTAAACCGGCCAACATACCCGTCTCgCACCgCAGCGTTTGTTAACTCACAGGTTTcGAGACGTCGAAAGGAACGAGTAGCAT	CAGCGTTTGTTAACTCACAG	0_brunello_pub
genome_L2	1	100507203	SMLR1	CTTAAACCGGCCAACATACCCGTCTCgCACCgCCAACCACACAGACCCCACGGTTTcGAGACGTCGAAAGGAACGAGTAGCAT	CCAACCACACAGACCCCACG	0_brunello_pub
genome_L2	1	441521	CT45A5	CTTAAACCGGCCAACATACCCGTCTCgCACCgCTTCGTATCAGAAAAGGCAGGTTTcGAGACGTCGAAAGGAACGAGTAGCAT	CTTCGTATCAGAAAAGGCAG	0_brunello_pub
genome_L2	1	131965	METTL6	CTTAAACCGGCCAACATACCCGTCTCgCACCgACAACATCCACAGACTCTGGGTTTcGAGACGTCGAAAGGAACGAGTAGCAT	ACAACATCCACAGACTCTGG	0_brunello_pub
genome_L2	1	10974	ADIRF	CTTAAACCGGCCAACATACCCGTCTCgCACCgAGTGGTGGACCAGGCCACAGGTTTcGAGACGTCGAAAGGAACGAGTAGCAT	AGTGGTGGACCAGGCCACAG	0_brunello_pub
genome_L2	1	388533	KRTDAP	CTTAAACCGGCCAACATACCCGTCTCgCACCgTTTGTCGATGTTCAGGAACGGTTTcGAGACGTCGAAAGGAACGAGTAGCAT	TTTGTCGATGTTCAGGAACG	0_brunello_pub
genome_L2	1	338339	CLEC4D	CTTAAACCGGCCAACATACCCGTCTCgCACCgTCTTACTGACAACAAGACGTGTTTcGAGACGTCGAAAGGAACGAGTAGCAT	TCTTACTGACAACAAGACGT	0_brunello_pub
genome_L2	1	338661	TMEM225	CTTAAACCGGCCAACATACCCGTCTCgCACCgCATTAAGACTACGGCCCAGGGTTTcGAGACGTCGAAAGGAACGAGTAGCAT	CATTAAGACTACGGCCCAGG	0_brunello_pub
genome_L2	1	200232	FAM209A	CTTAAACCGGCCAACATACCCGTCTCgCACCgAGTCCTCCTGGCCTTCGAGGGTTTcGAGACGTCGAAAGGAACGAGTAGCAT	AGTCCTCCTGGCCTTCGAGG	0_brunello_pub
genome_L2	1	91942	NDUFAF2	CTTAAACCGGCCAACATACCCGTCTCgCACCgCCGCAGTACAAGAACTGGAGGTTTcGAGACGTCGAAAGGAACGAGTAGCAT	CCGCAGTACAAGAACTGGAG	0_brunello_pub
genome_L2	1	386618	KCTD4	CTTAAACCGGCCAACATACCCGTCTCgCACCgACACTGATGACCCTCAACGTGTTTcGAGACGTCGAAAGGAACGAGTAGCAT	ACACTGATGACCCTCAACGT	0_brunello_pub
genome_L2	1	60492	CCDC90B	CTTAAACCGGCCAACATACCCGTCTCgCACCgGGATGCTATCAGGAAAGACAGTTTcGAGACGTCGAAAGGAACGAGTAGCAT	GGATGCTATCAGGAAAGACA	0_brunello_pub
genome_L2	1	285126	DNAJC5G	CTTAAACCGGCCAACATACCCGTCTCgCACCgCTTGTCGGGATGATACCGCAGTTTcGAGACGTCGAAAGGAACGAGTAGCAT	CTTGTCGGGATGATACCGCA	0_brunello_pub
genome_L2	1	6129	RPL7	CTTAAACCGGCCAACATACCCGTCTCgCACCgTAGAGCCATATATTGCATGGGTTTcGAGACGTCGAAAGGAACGAGTAGCAT	TAGAGCCATATATTGCATGG	0_brunello_pub
genome_L2	1	7913	DEK	CTTAAACCGGCCAACATACCCGTCTCgCACCgTCTAGAAAAGAGTCTCATCGGTTTcGAGACGTCGAAAGGAACGAGTAGCAT	TCTAGAAAAGAGTCTCATCG	0_brunello_pub
genome_L2	1	84693	MCEE	CTTAAACCGGCCAACATACCCGTCTCgCACCgCTACATGGTTGAGTCGACCCGTTTcGAGACGTCGAAAGGAACGAGTAGCAT	CTACATGGTTGAGTCGACCC	0_brunello_pub
genome_L2	1	728927	ZNF736	CTTAAACCGGCCAACATACCCGTCTCgCACCgTTGGAAAGTGAAGAGACAGGGTTTcGAGACGTCGAAAGGAACGAGTAGCAT	TTGGAAAGTGAAGAGACAGG	0_brunello_pub
genome_L2	1	4852	NPY	CTTAAACCGGCCAACATACCCGTCTCgCACCgGGACATGGCCAGATACTACTGTTTcGAGACGTCGAAAGGAACGAGTAGCAT	GGACATGGCCAGATACTACT	0_brunello_pub
genome_L2	1	342908	ZNF404	CTTAAACCGGCCAACATACCCGTCTCgCACCgAGACAACAGAGACCTAAAGTGTTTcGAGACGTCGAAAGGAACGAGTAGCAT	AGACAACAGAGACCTAAAGT	0_brunello_pub
genome_L2	1	29085	PHPT1	CTTAAACCGGCCAACATACCCGTCTCgCACCgCCACATCAGGAATGAGAGCGGTTTcGAGACGTCGAAAGGAACGAGTAGCAT	CCACATCAGGAATGAGAGCG	0_brunello_pub
genome_L2	1	434	ASIP	CTTAAACCGGCCAACATACCCGTCTCgCACCgGACATCCAGTAGGTTCACAGGTTTcGAGACGTCGAAAGGAACGAGTAGCAT	GACATCCAGTAGGTTCACAG	0_brunello_pub
genome_L2	1	28974	C19orf53	CTTAAACCGGCCAACATACCCGTCTCgCACCgGGGAGCGATAACACGACCTGGTTTcGAGACGTCGAAAGGAACGAGTAGCAT	GGGAGCGATAACACGACCTG	0_brunello_pub
genome_L2	1	8350	HIST1H3A	CTTAAACCGGCCAACATACCCGTCTCgCACCgCAGTGGACTTCTGATAACGGGTTTcGAGACGTCGAAAGGAACGAGTAGCAT	CAGTGGACTTCTGATAACGG	0_brunello_pub
genome_L2	1	117159	DCD	CTTAAACCGGCCAACATACCCGTCTCgCACCgAAAATGCAGGTGAAGACCCAGTTTcGAGACGTCGAAAGGAACGAGTAGCAT	AAAATGCAGGTGAAGACCCA	0_brunello_pub
genome_L2	1	135114	HINT3	CTTAAACCGGCCAACATACCCGTCTCgCACCgAAACTACGGTTTCCTCAGTGGTTTcGAGACGTCGAAAGGAACGAGTAGCAT	AAACTACGGTTTCCTCAGTG	0_brunello_pub
genome_L2	1	128344	PIFO	CTTAAACCGGCCAACATACCCGTCTCgCACCgCTTAGGGGATCACCCCACAGGTTTcGAGACGTCGAAAGGAACGAGTAGCAT	CTTAGGGGATCACCCCACAG	0_brunello_pub
genome_L2	1	6152	RPL24	CTTAAACCGGCCAACATACCCGTCTCgCACCgAGTCGGCTTTCCTTTCCAAGGTTTcGAGACGTCGAAAGGAACGAGTAGCAT	AGTCGGCTTTCCTTTCCAAG	0_brunello_pub
genome_L2	1	140838	NANP	CTTAAACCGGCCAACATACCCGTCTCgCACCgGGACAACACTCTCATCGACAGTTTcGAGACGTCGAAAGGAACGAGTAGCAT	GGACAACACTCTCATCGACA	0_brunello_pub
genome_L2	1	55052	MRPL20	CTTAAACCGGCCAACATACCCGTCTCgCACCgCTGGATCCGAAAGTAGCGGTGTTTcGAGACGTCGAAAGGAACGAGTAGCAT	CTGGATCCGAAAGTAGCGGT	0_brunello_pub
genome_L2	1	346562	GNAT3	CTTAAACCGGCCAACATACCCGTCTCgCACCgTGCACTTAGTGCCTATGACAGTTTcGAGACGTCGAAAGGAACGAGTAGCAT	TGCACTTAGTGCCTATGACA	0_brunello_pub
genome_L2	1	389541	LAMTOR4	CTTAAACCGGCCAACATACCCGTCTCgCACCgGCGGTGCAGCCGGAAACCGCGTTTcGAGACGTCGAAAGGAACGAGTAGCAT	GCGGTGCAGCCGGAAACCGC	0_brunello_pub
genome_L2	1	6358	CCL14	CTTAAACCGGCCAACATACCCGTCTCgCACCgCAAGGCATTGCACTCACGTGGTTTcGAGACGTCGAAAGGAACGAGTAGCAT	CAAGGCATTGCACTCACGTG	0_brunello_pub
genome_L2	1	4184	SMCP	CTTAAACCGGCCAACATACCCGTCTCgCACCgCTGGCCTGAATGCAGCATGGGTTTcGAGACGTCGAAAGGAACGAGTAGCAT	CTGGCCTGAATGCAGCATGG	0_brunello_pub
genome_L2	1	25764	HYPK	CTTAAACCGGCCAACATACCCGTCTCgCACCgAAGCCACGGAAACATGACAGGTTTcGAGACGTCGAAAGGAACGAGTAGCAT	AAGCCACGGAAACATGACAG	0_brunello_pub
genome_L2	1	6360	CCL16	CTTAAACCGGCCAACATACCCGTCTCgCACCgGTTGCCAAGGAGACTAGTGGGTTTcGAGACGTCGAAAGGAACGAGTAGCAT	GTTGCCAAGGAGACTAGTGG	0_brunello_pub
genome_L2	1	122509	IFI27L1	CTTAAACCGGCCAACATACCCGTCTCgCACCgAGTCCCCACAGCCACAACTGGTTTcGAGACGTCGAAAGGAACGAGTAGCAT	AGTCCCCACAGCCACAACTG	0_brunello_pub
genome_L2	1	25932	CLIC4	CTTAAACCGGCCAACATACCCGTCTCgCACCgTTGACGAAGAGCTCGATGAGGTTTcGAGACGTCGAAAGGAACGAGTAGCAT	TTGACGAAGAGCTCGATGAG	0_brunello_pub
genome_L2	1	6750	SST	CTTAAACCGGCCAACATACCCGTCTCgCACCgAGTCCCTGGCTGCTGCCGCGGTTTcGAGACGTCGAAAGGAACGAGTAGCAT	AGTCCCTGGCTGCTGCCGCG	0_brunello_pub
genome_L2	1	55744	COA1	CTTAAACCGGCCAACATACCCGTCTCgCACCgCCCCGGCATAGAACACACCGGTTTcGAGACGTCGAAAGGAACGAGTAGCAT	CCCCGGCATAGAACACACCG	0_brunello_pub
genome_L2	1	169834	ZNF883	CTTAAACCGGCCAACATACCCGTCTCgCACCgGTCGGATTAGTGATGTACTGGTTTcGAGACGTCGAAAGGAACGAGTAGCAT	GTCGGATTAGTGATGTACTG	0_brunello_pub
genome_L2	1	6201	RPS7	CTTAAACCGGCCAACATACCCGTCTCgCACCgATAAGCAAAAGCGTCCCAGGGTTTcGAGACGTCGAAAGGAACGAGTAGCAT	ATAAGCAAAAGCGTCCCAGG	0_brunello_pub
genome_L2	1	6383	SDC2	CTTAAACCGGCCAACATACCCGTCTCgCACCgGTTCTGTATATTCAGCGTCGGTTTcGAGACGTCGAAAGGAACGAGTAGCAT	GTTCTGTATATTCAGCGTCG	0_brunello_pub
genome_L2	1	51287	COA4	CTTAAACCGGCCAACATACCCGTCTCgCACCgACGGGTGAAGAAAGACGATGGTTTcGAGACGTCGAAAGGAACGAGTAGCAT	ACGGGTGAAGAAAGACGATG	0_brunello_pub
genome_L2	1	23710	GABARAPL1	CTTAAACCGGCCAACATACCCGTCTCgCACCgAGAGAAGGCTCCAAAAGCCAGTTTcGAGACGTCGAAAGGAACGAGTAGCAT	AGAGAAGGCTCCAAAAGCCA	0_brunello_pub
genome_L2	1	51193	ZNF639	CTTAAACCGGCCAACATACCCGTCTCgCACCgAGTCAACCAGCAAACCCAAGGTTTcGAGACGTCGAAAGGAACGAGTAGCAT	AGTCAACCAGCAAACCCAAG	0_brunello_pub
genome_L2	1	79993	ELOVL7	CTTAAACCGGCCAACATACCCGTCTCgCACCgTCCATCATACCATCATGCCGGTTTcGAGACGTCGAAAGGAACGAGTAGCAT	TCCATCATACCATCATGCCG	0_brunello_pub
genome_L2	1	653140	FAM228A	CTTAAACCGGCCAACATACCCGTCTCgCACCgGCCAACTCTTACCTTCACAAGTTTcGAGACGTCGAAAGGAACGAGTAGCAT	GCCAACTCTTACCTTCACAA	0_brunello_pub
genome_L2	1	57151	LYZL6	CTTAAACCGGCCAACATACCCGTCTCgCACCgCCAGACCTTGACAGTCTACGGTTTcGAGACGTCGAAAGGAACGAGTAGCAT	CCAGACCTTGACAGTCTACG	0_brunello_pub
genome_L2	1	170371	C10orf128	CTTAAACCGGCCAACATACCCGTCTCgCACCgGGCAACAGGCAAGACCCCTGGTTTcGAGACGTCGAAAGGAACGAGTAGCAT	GGCAACAGGCAAGACCCCTG	0_brunello_pub
genome_L2	1	10538	BATF	CTTAAACCGGCCAACATACCCGTCTCgCACCgGGAGATCAAGCAGCTCACAGGTTTcGAGACGTCGAAAGGAACGAGTAGCAT	GGAGATCAAGCAGCTCACAG	0_brunello_pub
genome_L2	1	387638	C10orf113	CTTAAACCGGCCAACATACCCGTCTCgCACCgCTCTCTCTCATATAAGCTAGGTTTcGAGACGTCGAAAGGAACGAGTAGCAT	CTCTCTCTCATATAAGCTAG	0_brunello_pub
genome_L2	1	51249	TMEM69	CTTAAACCGGCCAACATACCCGTCTCgCACCgCCAGTGGTGGAGCAACGAAGGTTTcGAGACGTCGAAAGGAACGAGTAGCAT	CCAGTGGTGGAGCAACGAAG	0_brunello_pub
genome_L2	1	253935	ANGPTL5	CTTAAACCGGCCAACATACCCGTCTCgCACCgTCTGTCACCAAAACACCGAGGTTTcGAGACGTCGAAAGGAACGAGTAGCAT	TCTGTCACCAAAACACCGAG	0_brunello_pub
genome_L2	1	254528	MEIOB	CTTAAACCGGCCAACATACCCGTCTCgCACCgATGGACACAGTCTTAATGGGGTTTcGAGACGTCGAAAGGAACGAGTAGCAT	ATGGACACAGTCTTAATGGG	0_brunello_pub
genome_L2	1	55851	PSENEN	CTTAAACCGGCCAACATACCCGTCTCgCACCgCTGTGCCGGAAGTACTACCTGTTTcGAGACGTCGAAAGGAACGAGTAGCAT	CTGTGCCGGAAGTACTACCT	0_brunello_pub
genome_L2	1	7873	MANF	CTTAAACCGGCCAACATACCCGTCTCgCACCgGCTCCAGTGCTACTATATCGGTTTcGAGACGTCGAAAGGAACGAGTAGCAT	GCTCCAGTGCTACTATATCG	0_brunello_pub
genome_L2	1	11103	KRR1	CTTAAACCGGCCAACATACCCGTCTCgCACCgGTAGCATGTTAATGCAACCCGTTTcGAGACGTCGAAAGGAACGAGTAGCAT	GTAGCATGTTAATGCAACCC	0_brunello_pub
genome_L2	1	653598	PPIAL4C	CTTAAACCGGCCAACATACCCGTCTCgCACCgAGGTTCTGGCATCTTGTCCAGTTTcGAGACGTCGAAAGGAACGAGTAGCAT	AGGTTCTGGCATCTTGTCCA	0_brunello_pub
genome_L2	1	5197	PF4V1	CTTAAACCGGCCAACATACCCGTCTCgCACCgCAGGCACATCACCAGCCTGGGTTTcGAGACGTCGAAAGGAACGAGTAGCAT	CAGGCACATCACCAGCCTGG	0_brunello_pub
genome_L2	1	728957	ZNF705D	CTTAAACCGGCCAACATACCCGTCTCgCACCgCCCTGTGTCAGCAAACAGTGGTTTcGAGACGTCGAAAGGAACGAGTAGCAT	CCCTGTGTCAGCAAACAGTG	0_brunello_pub
genome_L2	1	388722	C1orf53	CTTAAACCGGCCAACATACCCGTCTCgCACCgGAGCGAAGAGTTAACCGCGGGTTTcGAGACGTCGAAAGGAACGAGTAGCAT	GAGCGAAGAGTTAACCGCGG	0_brunello_pub
genome_L2	1	342538	NACA2	CTTAAACCGGCCAACATACCCGTCTCgCACCgATAGTGGTGAATCAGTACCAGTTTcGAGACGTCGAAAGGAACGAGTAGCAT	ATAGTGGTGAATCAGTACCA	0_brunello_pub
genome_L2	1	10744	PTTG2	CTTAAACCGGCCAACATACCCGTCTCgCACCgTTCTGGATAGGCGTCATCTGGTTTcGAGACGTCGAAAGGAACGAGTAGCAT	TTCTGGATAGGCGTCATCTG	0_brunello_pub
genome_L2	1	102723631	CT45A10	CTTAAACCGGCCAACATACCCGTCTCgCACCgGGAGATGACCTAGAATGCAGGTTTcGAGACGTCGAAAGGAACGAGTAGCAT	GGAGATGACCTAGAATGCAG	0_brunello_pub
genome_L2	1	6843	VAMP1	CTTAAACCGGCCAACATACCCGTCTCgCACCgCAGACGACTACAGCAAACCCGTTTcGAGACGTCGAAAGGAACGAGTAGCAT	CAGACGACTACAGCAAACCC	0_brunello_pub
genome_L2	1	353139	LCE2A	CTTAAACCGGCCAACATACCCGTCTCgCACCgAGCAGGAAGAGACTGGAGGTGTTTcGAGACGTCGAAAGGAACGAGTAGCAT	AGCAGGAAGAGACTGGAGGT	0_brunello_pub
genome_L2	1	399948	COLCA1	CTTAAACCGGCCAACATACCCGTCTCgCACCgGCTGACGATCAGCTACCCTGGTTTcGAGACGTCGAAAGGAACGAGTAGCAT	GCTGACGATCAGCTACCCTG	0_brunello_pub
genome_L2	1	27346	TMEM97	CTTAAACCGGCCAACATACCCGTCTCgCACCgAAGGACTTAAACCAGGCTGGGTTTcGAGACGTCGAAAGGAACGAGTAGCAT	AAGGACTTAAACCAGGCTGG	0_brunello_pub
genome_L2	1	51119	SBDS	CTTAAACCGGCCAACATACCCGTCTCgCACCgGGGTCTGCAGAACTTCATCGGTTTcGAGACGTCGAAAGGAACGAGTAGCAT	GGGTCTGCAGAACTTCATCG	0_brunello_pub
genome_L2	1	389124	IQCF5	CTTAAACCGGCCAACATACCCGTCTCgCACCgGCAAACGACAGTAACGCTGGGTTTcGAGACGTCGAAAGGAACGAGTAGCAT	GCAAACGACAGTAACGCTGG	0_brunello_pub
genome_L2	1	221336	BEND6	CTTAAACCGGCCAACATACCCGTCTCgCACCgTGAGGCAAATGAATCTGGCGGTTTcGAGACGTCGAAAGGAACGAGTAGCAT	TGAGGCAAATGAATCTGGCG	0_brunello_pub
genome_L2	1	8417	STX7	CTTAAACCGGCCAACATACCCGTCTCgCACCgGCTTGATACCTGTTCACTGGGTTTcGAGACGTCGAAAGGAACGAGTAGCAT	GCTTGATACCTGTTCACTGG	0_brunello_pub
genome_L2	1	388555	IGFL3	CTTAAACCGGCCAACATACCCGTCTCgCACCgTTAAAGGAGACCCGCCGCTGGTTTcGAGACGTCGAAAGGAACGAGTAGCAT	TTAAAGGAGACCCGCCGCTG	0_brunello_pub
genome_L2	1	5763	PTMS	CTTAAACCGGCCAACATACCCGTCTCgCACCgCATGTCGGAGAAAAGCGTGGGTTTcGAGACGTCGAAAGGAACGAGTAGCAT	CATGTCGGAGAAAAGCGTGG	0_brunello_pub
genome_L2	1	9535	GMFG	CTTAAACCGGCCAACATACCCGTCTCgCACCgAGTTGCCGGAGAGACAGCCCGTTTcGAGACGTCGAAAGGAACGAGTAGCAT	AGTTGCCGGAGAGACAGCCC	0_brunello_pub
genome_L2	1	441518	FAM127C	CTTAAACCGGCCAACATACCCGTCTCgCACCgGATGAACTCCGGGAGCCGGTGTTTcGAGACGTCGAAAGGAACGAGTAGCAT	GATGAACTCCGGGAGCCGGT	0_brunello_pub
genome_L2	1	6647	SOD1	CTTAAACCGGCCAACATACCCGTCTCgCACCgCCTCTATCCAGAAAACACGGGTTTcGAGACGTCGAAAGGAACGAGTAGCAT	CCTCTATCCAGAAAACACGG	0_brunello_pub
genome_L2	1	100127206	KIAA1024L	CTTAAACCGGCCAACATACCCGTCTCgCACCgCTGATGACATGGATGGTGGGGTTTcGAGACGTCGAAAGGAACGAGTAGCAT	CTGATGACATGGATGGTGGG	0_brunello_pub
genome_L2	1	51000	SLC35B3	CTTAAACCGGCCAACATACCCGTCTCgCACCgCAAGTCAGTTGACGACGTTGGTTTcGAGACGTCGAAAGGAACGAGTAGCAT	CAAGTCAGTTGACGACGTTG	0_brunello_pub
genome_L2	1	3397	ID1	CTTAAACCGGCCAACATACCCGTCTCgCACCgGAACCGCAAGGTGAGCAAGGGTTTcGAGACGTCGAAAGGAACGAGTAGCAT	GAACCGCAAGGTGAGCAAGG	0_brunello_pub
genome_L2	1	200504	GKN2	CTTAAACCGGCCAACATACCCGTCTCgCACCgGATACAATCTCATGGATACGGTTTcGAGACGTCGAAAGGAACGAGTAGCAT	GATACAATCTCATGGATACG	0_brunello_pub
genome_L2	1	390151	OR8H2	CTTAAACCGGCCAACATACCCGTCTCgCACCgACTTTCTGAAGAGATCCAGAGTTTcGAGACGTCGAAAGGAACGAGTAGCAT	ACTTTCTGAAGAGATCCAGA	0_brunello_pub
genome_L2	1	151647	FAM19A4	CTTAAACCGGCCAACATACCCGTCTCgCACCgACAGCACACCATTAACACGTGTTTcGAGACGTCGAAAGGAACGAGTAGCAT	ACAGCACACCATTAACACGT	0_brunello_pub
genome_L2	1	5148	PDE6G	CTTAAACCGGCCAACATACCCGTCTCgCACCgTGTCGCTGCTTAAATTTAGGGTTTcGAGACGTCGAAAGGAACGAGTAGCAT	TGTCGCTGCTTAAATTTAGG	0_brunello_pub
genome_L2	1	23204	ARL6IP1	CTTAAACCGGCCAACATACCCGTCTCgCACCgCTCGACGCAGAGCTGTGGGTGTTTcGAGACGTCGAAAGGAACGAGTAGCAT	CTCGACGCAGAGCTGTGGGT	0_brunello_pub
genome_L2	1	399949	C11orf88	CTTAAACCGGCCAACATACCCGTCTCgCACCgCAAATACCAGTAATCCCGGGGTTTcGAGACGTCGAAAGGAACGAGTAGCAT	CAAATACCAGTAATCCCGGG	0_brunello_pub
genome_L2	1	25834	MGAT4C	CTTAAACCGGCCAACATACCCGTCTCgCACCgTGAGTCAATAGCCAATCACAGTTTcGAGACGTCGAAAGGAACGAGTAGCAT	TGAGTCAATAGCCAATCACA	0_brunello_pub
genome_L2	1	51260	PBDC1	CTTAAACCGGCCAACATACCCGTCTCgCACCgTGGCAAAGAATTGTATCCTGGTTTcGAGACGTCGAAAGGAACGAGTAGCAT	TGGCAAAGAATTGTATCCTG	0_brunello_pub
genome_L2	1	128488	WFDC12	CTTAAACCGGCCAACATACCCGTCTCgCACCgCAAGAACGAGAGACACCATGGTTTcGAGACGTCGAAAGGAACGAGTAGCAT	CAAGAACGAGAGACACCATG	0_brunello_pub
genome_L2	1	6189	RPS3A	CTTAAACCGGCCAACATACCCGTCTCgCACCgCAGACGAAGCAAGTAACCATGTTTcGAGACGTCGAAAGGAACGAGTAGCAT	CAGACGAAGCAAGTAACCAT	0_brunello_pub
genome_L2	1	112487	DTD2	CTTAAACCGGCCAACATACCCGTCTCgCACCgGTCTCTATATTGGATCTACCGTTTcGAGACGTCGAAAGGAACGAGTAGCAT	GTCTCTATATTGGATCTACC	0_brunello_pub
genome_L2	1	400165	ATP11AUN	CTTAAACCGGCCAACATACCCGTCTCgCACCgCATCACGGGATTCATCACGGGTTTcGAGACGTCGAAAGGAACGAGTAGCAT	CATCACGGGATTCATCACGG	0_brunello_pub
genome_L2	1	440689	HIST2H2BF	CTTAAACCGGCCAACATACCCGTCTCgCACCgCGACATCTTCGAGCGCATCGGTTTcGAGACGTCGAAAGGAACGAGTAGCAT	CGACATCTTCGAGCGCATCG	0_brunello_pub
genome_L2	1	154215	NKAIN2	CTTAAACCGGCCAACATACCCGTCTCgCACCgCTTACTCCTGTTATGTAACGGTTTcGAGACGTCGAAAGGAACGAGTAGCAT	CTTACTCCTGTTATGTAACG	0_brunello_pub
genome_L2	1	84002	B3GNT5	CTTAAACCGGCCAACATACCCGTCTCgCACCgTGGATTGGTCGTGTTCATCGGTTTcGAGACGTCGAAAGGAACGAGTAGCAT	TGGATTGGTCGTGTTCATCG	0_brunello_pub
genome_L2	1	284161	GDPD1	CTTAAACCGGCCAACATACCCGTCTCgCACCgAGTAAACACATCTCTCACCGGTTTcGAGACGTCGAAAGGAACGAGTAGCAT	AGTAAACACATCTCTCACCG	0_brunello_pub
genome_L2	1	4886	NPY1R	CTTAAACCGGCCAACATACCCGTCTCgCACCgTGATAATCAACCCTCGAGGGGTTTcGAGACGTCGAAAGGAACGAGTAGCAT	TGATAATCAACCCTCGAGGG	0_brunello_pub
genome_L2	1	79752	ZFAND1	CTTAAACCGGCCAACATACCCGTCTCgCACCgAAATCTCTAAGACCAACCTGGTTTcGAGACGTCGAAAGGAACGAGTAGCAT	AAATCTCTAAGACCAACCTG	0_brunello_pub
genome_L2	1	9554	SEC22B	CTTAAACCGGCCAACATACCCGTCTCgCACCgTTCGTCCTCCTGCATCGAGGGTTTcGAGACGTCGAAAGGAACGAGTAGCAT	TTCGTCCTCCTGCATCGAGG	0_brunello_pub
genome_L2	1	55331	ACER3	CTTAAACCGGCCAACATACCCGTCTCgCACCgTAAGCCATGGATAAACCCTGGTTTcGAGACGTCGAAAGGAACGAGTAGCAT	TAAGCCATGGATAAACCCTG	0_brunello_pub
genome_L2	1	346157	ZNF391	CTTAAACCGGCCAACATACCCGTCTCgCACCgGTACACAGTAGAATTCATGGGTTTcGAGACGTCGAAAGGAACGAGTAGCAT	GTACACAGTAGAATTCATGG	0_brunello_pub
genome_L2	1	56967	C14orf132	CTTAAACCGGCCAACATACCCGTCTCgCACCgTTTCATGGACTCGCCCAACGGTTTcGAGACGTCGAAAGGAACGAGTAGCAT	TTTCATGGACTCGCCCAACG	0_brunello_pub
genome_L2	1	440515	ZNF506	CTTAAACCGGCCAACATACCCGTCTCgCACCgATTGCCTGGACGCTGCACAGGTTTcGAGACGTCGAAAGGAACGAGTAGCAT	ATTGCCTGGACGCTGCACAG	0_brunello_pub
genome_L2	1	113115	MTFR2	CTTAAACCGGCCAACATACCCGTCTCgCACCgTGTACGGGAGGAAAACACGGGTTTcGAGACGTCGAAAGGAACGAGTAGCAT	TGTACGGGAGGAAAACACGG	0_brunello_pub
genome_L2	1	6988	TCTA	CTTAAACCGGCCAACATACCCGTCTCgCACCgACCTGGACGGTGATACAACCGTTTcGAGACGTCGAAAGGAACGAGTAGCAT	ACCTGGACGGTGATACAACC	0_brunello_pub
genome_L2	1	257144	GCSAM	CTTAAACCGGCCAACATACCCGTCTCgCACCgTGTTGACCAGACCTACTCAGGTTTcGAGACGTCGAAAGGAACGAGTAGCAT	TGTTGACCAGACCTACTCAG	0_brunello_pub
genome_L2	1	27109	ATP5S	CTTAAACCGGCCAACATACCCGTCTCgCACCgGTGCAAGTGTCATTATATCGGTTTcGAGACGTCGAAAGGAACGAGTAGCAT	GTGCAAGTGTCATTATATCG	0_brunello_pub
genome_L2	1	5810	RAD1	CTTAAACCGGCCAACATACCCGTCTCgCACCgGCACTTCGAATGTGTTACCAGTTTcGAGACGTCGAAAGGAACGAGTAGCAT	GCACTTCGAATGTGTTACCA	0_brunello_pub
genome_L2	1	285755	PPIL6	CTTAAACCGGCCAACATACCCGTCTCgCACCgACTTTATGACGCACTCACTGGTTTcGAGACGTCGAAAGGAACGAGTAGCAT	ACTTTATGACGCACTCACTG	0_brunello_pub
genome_L2	1	195827	AAED1	CTTAAACCGGCCAACATACCCGTCTCgCACCgCATCTGCAAGGAATACGTAGGTTTcGAGACGTCGAAAGGAACGAGTAGCAT	CATCTGCAAGGAATACGTAG	0_brunello_pub
genome_L2	1	347487	CXorf66	CTTAAACCGGCCAACATACCCGTCTCgCACCgTTGTCTGCAGTAGATAGCATGTTTcGAGACGTCGAAAGGAACGAGTAGCAT	TTGTCTGCAGTAGATAGCAT	0_brunello_pub
genome_L2	1	83896	KRTAP3-1	CTTAAACCGGCCAACATACCCGTCTCgCACCgTTGTTGAGCAGCCAGCAAGTGTTTcGAGACGTCGAAAGGAACGAGTAGCAT	TTGTTGAGCAGCCAGCAAGT	0_brunello_pub
genome_L2	1	128817	CSTL1	CTTAAACCGGCCAACATACCCGTCTCgCACCgCCTACTTATATCGAGTCCAGGTTTcGAGACGTCGAAAGGAACGAGTAGCAT	CCTACTTATATCGAGTCCAG	0_brunello_pub
genome_L2	1	255119	C4orf22	CTTAAACCGGCCAACATACCCGTCTCgCACCgGGACTCGCAGATCACTACTGGTTTcGAGACGTCGAAAGGAACGAGTAGCAT	GGACTCGCAGATCACTACTG	0_brunello_pub
genome_L2	1	4711	NDUFB5	CTTAAACCGGCCAACATACCCGTCTCgCACCgGCGGCGGGTTTCGGTTACTGGTTTcGAGACGTCGAAAGGAACGAGTAGCAT	GCGGCGGGTTTCGGTTACTG	0_brunello_pub
genome_L2	1	403278	OR5K4	CTTAAACCGGCCAACATACCCGTCTCgCACCgGTACAGGAGAGTCTATACAGGTTTcGAGACGTCGAAAGGAACGAGTAGCAT	GTACAGGAGAGTCTATACAG	0_brunello_pub
genome_L2	1	129787	TMEM18	CTTAAACCGGCCAACATACCCGTCTCgCACCgTACCAGTATTTCGACTCCAGGTTTcGAGACGTCGAAAGGAACGAGTAGCAT	TACCAGTATTTCGACTCCAG	0_brunello_pub
genome_L2	1	81617	CAB39L	CTTAAACCGGCCAACATACCCGTCTCgCACCgACAACGTAAGGCAATCTGTGGTTTcGAGACGTCGAAAGGAACGAGTAGCAT	ACAACGTAAGGCAATCTGTG	0_brunello_pub
genome_L2	1	54708	2024-03-05	CTTAAACCGGCCAACATACCCGTCTCgCACCgAGGTATTCAGCATTGCACTGGTTTcGAGACGTCGAAAGGAACGAGTAGCAT	AGGTATTCAGCATTGCACTG	0_brunello_pub
genome_L2	1	3578	IL9	CTTAAACCGGCCAACATACCCGTCTCgCACCgCTCATCAACAAGATGCAGGTGTTTcGAGACGTCGAAAGGAACGAGTAGCAT	CTCATCAACAAGATGCAGGT	0_brunello_pub
genome_L2	1	5319	PLA2G1B	CTTAAACCGGCCAACATACCCGTCTCgCACCgCTTGTCCAGTTCATCCACGGGTTTcGAGACGTCGAAAGGAACGAGTAGCAT	CTTGTCCAGTTCATCCACGG	0_brunello_pub
genome_L2	1	7179	TPTE	CTTAAACCGGCCAACATACCCGTCTCgCACCgTTCACTGATAGGTGACACCCGTTTcGAGACGTCGAAAGGAACGAGTAGCAT	TTCACTGATAGGTGACACCC	0_brunello_pub
genome_L2	1	51616	TAF9B	CTTAAACCGGCCAACATACCCGTCTCgCACCgGAATCACAGAGTATGAACCAGTTTcGAGACGTCGAAAGGAACGAGTAGCAT	GAATCACAGAGTATGAACCA	0_brunello_pub
genome_L2	1	23764	MAFF	CTTAAACCGGCCAACATACCCGTCTCgCACCgTCTGGCACACGCGCTTCACGGTTTcGAGACGTCGAAAGGAACGAGTAGCAT	TCTGGCACACGCGCTTCACG	0_brunello_pub
genome_L2	1	9200	HACD1	CTTAAACCGGCCAACATACCCGTCTCgCACCgACGACATCGCCATGACCGCGGTTTcGAGACGTCGAAAGGAACGAGTAGCAT	ACGACATCGCCATGACCGCG	0_brunello_pub
genome_L2	1	3957	LGALS2	CTTAAACCGGCCAACATACCCGTCTCgCACCgGTCCAATGAGTTGCAGACAAGTTTcGAGACGTCGAAAGGAACGAGTAGCAT	GTCCAATGAGTTGCAGACAA	0_brunello_pub
genome_L2	1	6880	TAF9	CTTAAACCGGCCAACATACCCGTCTCgCACCgAGGTAAAAGACTGATCAGCGGTTTcGAGACGTCGAAAGGAACGAGTAGCAT	AGGTAAAAGACTGATCAGCG	0_brunello_pub
genome_L2	1	10635	RAD51AP1	CTTAAACCGGCCAACATACCCGTCTCgCACCgACTTACCATCACTGTCAGAGGTTTcGAGACGTCGAAAGGAACGAGTAGCAT	ACTTACCATCACTGTCAGAG	0_brunello_pub
genome_L2	1	51528	JKAMP	CTTAAACCGGCCAACATACCCGTCTCgCACCgTGGTAACGTAATCTGGACTTGTTTcGAGACGTCGAAAGGAACGAGTAGCAT	TGGTAACGTAATCTGGACTT	0_brunello_pub
genome_L2	1	11224	RPL35	CTTAAACCGGCCAACATACCCGTCTCgCACCgTCTTCGCGGGAAGAAGAAGGGTTTcGAGACGTCGAAAGGAACGAGTAGCAT	TCTTCGCGGGAAGAAGAAGG	0_brunello_pub
genome_L2	1	5539	PPY	CTTAAACCGGCCAACATACCCGTCTCgCACCgACTGGAGCCAGTGTACCCAGGTTTcGAGACGTCGAAAGGAACGAGTAGCAT	ACTGGAGCCAGTGTACCCAG	0_brunello_pub
genome_L2	1	80117	ARL14	CTTAAACCGGCCAACATACCCGTCTCgCACCgCCCTACAATAGGTTTCAATGGTTTcGAGACGTCGAAAGGAACGAGTAGCAT	CCCTACAATAGGTTTCAATG	0_brunello_pub
genome_L2	1	8560	DEGS1	CTTAAACCGGCCAACATACCCGTCTCgCACCgAACCAGCCCTCAAAATCGGTGTTTcGAGACGTCGAAAGGAACGAGTAGCAT	AACCAGCCCTCAAAATCGGT	0_brunello_pub
genome_L2	1	100287036	LOC100287036	CTTAAACCGGCCAACATACCCGTCTCgCACCgCGGACCACCCGACAGGAGCAGTTTcGAGACGTCGAAAGGAACGAGTAGCAT	CGGACCACCCGACAGGAGCA	0_brunello_pub
genome_L2	1	116254	GINM1	CTTAAACCGGCCAACATACCCGTCTCgCACCgCCTGATAAGATACTGGCTAGGTTTcGAGACGTCGAAAGGAACGAGTAGCAT	CCTGATAAGATACTGGCTAG	0_brunello_pub
genome_L2	1	4869	NPM1	CTTAAACCGGCCAACATACCCGTCTCgCACCgTTCAACCTTAAGACCACTGGGTTTcGAGACGTCGAAAGGAACGAGTAGCAT	TTCAACCTTAAGACCACTGG	0_brunello_pub
genome_L2	1	51126	NAA20	CTTAAACCGGCCAACATACCCGTCTCgCACCgACCAAGGCGTCGAAATTCTGGTTTcGAGACGTCGAAAGGAACGAGTAGCAT	ACCAAGGCGTCGAAATTCTG	0_brunello_pub
genome_L2	1	10577	NPC2	CTTAAACCGGCCAACATACCCGTCTCgCACCgCCGGTGCAGTTCAAGGACTGGTTTcGAGACGTCGAAAGGAACGAGTAGCAT	CCGGTGCAGTTCAAGGACTG	0_brunello_pub
genome_L2	1	100506115	LINC01272	CTTAAACCGGCCAACATACCCGTCTCgCACCgCAAGTGCCCAGTAAACACTTGTTTcGAGACGTCGAAAGGAACGAGTAGCAT	CAAGTGCCCAGTAAACACTT	0_brunello_pub
genome_L2	1	91120	ZNF682	CTTAAACCGGCCAACATACCCGTCTCgCACCgGTATAGTAAGTAGTGAGCAGGTTTcGAGACGTCGAAAGGAACGAGTAGCAT	GTATAGTAAGTAGTGAGCAG	0_brunello_pub
genome_L2	1	4731	NDUFV3	CTTAAACCGGCCAACATACCCGTCTCgCACCgATGTAGTGGAACCAAAGGAGGTTTcGAGACGTCGAAAGGAACGAGTAGCAT	ATGTAGTGGAACCAAAGGAG	0_brunello_pub
genome_L2	1	8339	HIST1H2BG	CTTAAACCGGCCAACATACCCGTCTCgCACCgTGGATGAGATGCCAGTATCGGTTTcGAGACGTCGAAAGGAACGAGTAGCAT	TGGATGAGATGCCAGTATCG	0_brunello_pub
genome_L2	1	57820	CCNB1IP1	CTTAAACCGGCCAACATACCCGTCTCgCACCgATTGACCTCTATGAAAGGGGGTTTcGAGACGTCGAAAGGAACGAGTAGCAT	ATTGACCTCTATGAAAGGGG	0_brunello_pub
genome_L2	1	11075	STMN2	CTTAAACCGGCCAACATACCCGTCTCgCACCgGAAGAAAGACCTGTCCCTGGGTTTcGAGACGTCGAAAGGAACGAGTAGCAT	GAAGAAAGACCTGTCCCTGG	0_brunello_pub
genome_L2	1	11193	WBP4	CTTAAACCGGCCAACATACCCGTCTCgCACCgTTCGCATAGTGATTCTGATGGTTTcGAGACGTCGAAAGGAACGAGTAGCAT	TTCGCATAGTGATTCTGATG	0_brunello_pub
genome_L2	1	60526	LDAH	CTTAAACCGGCCAACATACCCGTCTCgCACCgCGAATGTCTGAGTCACCCAAGTTTcGAGACGTCGAAAGGAACGAGTAGCAT	CGAATGTCTGAGTCACCCAA	0_brunello_pub
genome_L2	1	5876	RABGGTB	CTTAAACCGGCCAACATACCCGTCTCgCACCgCTGACAGTAATGGATCTCATGTTTcGAGACGTCGAAAGGAACGAGTAGCAT	CTGACAGTAATGGATCTCAT	0_brunello_pub
genome_L2	1	10556	RPP30	CTTAAACCGGCCAACATACCCGTCTCgCACCgCCTGTGAAGGCGATTGACCGGTTTcGAGACGTCGAAAGGAACGAGTAGCAT	CCTGTGAAGGCGATTGACCG	0_brunello_pub
genome_L2	1	56729	RETN	CTTAAACCGGCCAACATACCCGTCTCgCACCgGCCAGAGCGTCACCTCCAGGGTTTcGAGACGTCGAAAGGAACGAGTAGCAT	GCCAGAGCGTCACCTCCAGG	0_brunello_pub
genome_L2	1	3565	IL4	CTTAAACCGGCCAACATACCCGTCTCgCACCgCATGCTAGCAGGAAGAACAGGTTTcGAGACGTCGAAAGGAACGAGTAGCAT	CATGCTAGCAGGAAGAACAG	0_brunello_pub
genome_L2	1	285016	FAM150B	CTTAAACCGGCCAACATACCCGTCTCgCACCgAAATTGTTCCTCGAGATCTGGTTTcGAGACGTCGAAAGGAACGAGTAGCAT	AAATTGTTCCTCGAGATCTG	0_brunello_pub
genome_L2	1	58533	SNX6	CTTAAACCGGCCAACATACCCGTCTCgCACCgGGAAGGCAGAACTTACTCCGGTTTcGAGACGTCGAAAGGAACGAGTAGCAT	GGAAGGCAGAACTTACTCCG	0_brunello_pub
genome_L2	1	2641	GCG	CTTAAACCGGCCAACATACCCGTCTCgCACCgACGTTCCCTTCAAGACACAGGTTTcGAGACGTCGAAAGGAACGAGTAGCAT	ACGTTCCCTTCAAGACACAG	0_brunello_pub
genome_L2	1	391365	SULT6B1	CTTAAACCGGCCAACATACCCGTCTCgCACCgAGCCATAGCTTGGAATATCGGTTTcGAGACGTCGAAAGGAACGAGTAGCAT	AGCCATAGCTTGGAATATCG	0_brunello_pub
genome_L2	1	3622	ING2	CTTAAACCGGCCAACATACCCGTCTCgCACCgACGTTCCTCTGCATGTCGTGGTTTcGAGACGTCGAAAGGAACGAGTAGCAT	ACGTTCCTCTGCATGTCGTG	0_brunello_pub
genome_L2	1	79074	C2orf49	CTTAAACCGGCCAACATACCCGTCTCgCACCgATTTGCCGAAGAATAGATGGGTTTcGAGACGTCGAAAGGAACGAGTAGCAT	ATTTGCCGAAGAATAGATGG	0_brunello_pub
genome_L2	1	9220	TIAF1	CTTAAACCGGCCAACATACCCGTCTCgCACCgCTTAAGAATGAGGTGCGGAGGTTTcGAGACGTCGAAAGGAACGAGTAGCAT	CTTAAGAATGAGGTGCGGAG	0_brunello_pub
genome_L2	1	143244	EIF5AL1	CTTAAACCGGCCAACATACCCGTCTCgCACCgAGGCTGGCCATGTAAGATCGGTTTcGAGACGTCGAAAGGAACGAGTAGCAT	AGGCTGGCCATGTAAGATCG	0_brunello_pub
genome_L2	1	11342	RNF13	CTTAAACCGGCCAACATACCCGTCTCgCACCgTATAACCAAATCTTGCAGGGGTTTcGAGACGTCGAAAGGAACGAGTAGCAT	TATAACCAAATCTTGCAGGG	0_brunello_pub
genome_L2	1	6139	RPL17	CTTAAACCGGCCAACATACCCGTCTCgCACCgTTCTTTCAGGCCAAGCAATGGTTTcGAGACGTCGAAAGGAACGAGTAGCAT	TTCTTTCAGGCCAAGCAATG	0_brunello_pub
genome_L2	1	79853	TM4SF20	CTTAAACCGGCCAACATACCCGTCTCgCACCgCTTGGAGAATTACACATGAGGTTTcGAGACGTCGAAAGGAACGAGTAGCAT	CTTGGAGAATTACACATGAG	0_brunello_pub
genome_L2	1	6392	SDHD	CTTAAACCGGCCAACATACCCGTCTCgCACCgATGGAGAGAACATACAATGGGTTTcGAGACGTCGAAAGGAACGAGTAGCAT	ATGGAGAGAACATACAATGG	0_brunello_pub
genome_L2	1	387715	ARMS2	CTTAAACCGGCCAACATACCCGTCTCgCACCgGGACACAGGAACCACCGAGGGTTTcGAGACGTCGAAAGGAACGAGTAGCAT	GGACACAGGAACCACCGAGG	0_brunello_pub
genome_L2	1	1174	AP1S1	CTTAAACCGGCCAACATACCCGTCTCgCACCgTCAGCCGGCAGGGAAAACTGGTTTcGAGACGTCGAAAGGAACGAGTAGCAT	TCAGCCGGCAGGGAAAACTG	0_brunello_pub
genome_L2	1	6622	SNCA	CTTAAACCGGCCAACATACCCGTCTCgCACCgGCTGCTGAGAAAACCAAACAGTTTcGAGACGTCGAAAGGAACGAGTAGCAT	GCTGCTGAGAAAACCAAACA	0_brunello_pub
genome_L2	1	51326	ARL17A	CTTAAACCGGCCAACATACCCGTCTCgCACCgGTCACGTGGAATTTGGAATGGTTTcGAGACGTCGAAAGGAACGAGTAGCAT	GTCACGTGGAATTTGGAATG	0_brunello_pub
genome_L2	1	942	CD86	CTTAAACCGGCCAACATACCCGTCTCgCACCgTGTCCGAATCAAAACTTGTGGTTTcGAGACGTCGAAAGGAACGAGTAGCAT	TGTCCGAATCAAAACTTGTG	0_brunello_pub
genome_L2	1	3479	IGF1	CTTAAACCGGCCAACATACCCGTCTCgCACCgCAGGTAGAAGAGATGCGAGGGTTTcGAGACGTCGAAAGGAACGAGTAGCAT	CAGGTAGAAGAGATGCGAGG	0_brunello_pub
genome_L2	1	94274	PPP1R14A	CTTAAACCGGCCAACATACCCGTCTCgCACCgTCACCGTCAAGTATGACCGGGTTTcGAGACGTCGAAAGGAACGAGTAGCAT	TCACCGTCAAGTATGACCGG	0_brunello_pub
genome_L2	1	1337	COX6A1	CTTAAACCGGCCAACATACCCGTCTCgCACCgGTGTACCTGAAGTCGCACCAGTTTcGAGACGTCGAAAGGAACGAGTAGCAT	GTGTACCTGAAGTCGCACCA	0_brunello_pub
genome_L2	1	11161	C14orf1	CTTAAACCGGCCAACATACCCGTCTCgCACCgTGTGAATGTCAATGGCACAGGTTTcGAGACGTCGAAAGGAACGAGTAGCAT	TGTGAATGTCAATGGCACAG	0_brunello_pub
genome_L2	1	23471	TRAM1	CTTAAACCGGCCAACATACCCGTCTCgCACCgAAAGGTAAGCTCCAGCAATGGTTTcGAGACGTCGAAAGGAACGAGTAGCAT	AAAGGTAAGCTCCAGCAATG	0_brunello_pub
genome_L2	1	901	CCNG2	CTTAAACCGGCCAACATACCCGTCTCgCACCgTTTGATTGAGGCTACCCCGGGTTTcGAGACGTCGAAAGGAACGAGTAGCAT	TTTGATTGAGGCTACCCCGG	0_brunello_pub
genome_L2	1	26682	OR4F4	CTTAAACCGGCCAACATACCCGTCTCgCACCgATGGTGATCCTCATAGCCATGTTTcGAGACGTCGAAAGGAACGAGTAGCAT	ATGGTGATCCTCATAGCCAT	0_brunello_pub
genome_L2	1	100533952	RBAK-RBAKDN	CTTAAACCGGCCAACATACCCGTCTCgCACCgGAGGAGCCGTGGATAATGGGGTTTcGAGACGTCGAAAGGAACGAGTAGCAT	GAGGAGCCGTGGATAATGGG	0_brunello_pub
genome_L2	1	9134	CCNE2	CTTAAACCGGCCAACATACCCGTCTCgCACCgTGATGGTGCTTGCAGTGAAGGTTTcGAGACGTCGAAAGGAACGAGTAGCAT	TGATGGTGCTTGCAGTGAAG	0_brunello_pub
genome_L2	1	161582	DYX1C1	CTTAAACCGGCCAACATACCCGTCTCgCACCgGTGGCTACACAAACAAGCTGGTTTcGAGACGTCGAAAGGAACGAGTAGCAT	GTGGCTACACAAACAAGCTG	0_brunello_pub
genome_L2	1	81696	OR5V1	CTTAAACCGGCCAACATACCCGTCTCgCACCgGTTGGCACTGCTATCCACTGGTTTcGAGACGTCGAAAGGAACGAGTAGCAT	GTTGGCACTGCTATCCACTG	0_brunello_pub
genome_L2	1	6617	SNAPC1	CTTAAACCGGCCAACATACCCGTCTCgCACCgGTTTCATCACACGATCACTTGTTTcGAGACGTCGAAAGGAACGAGTAGCAT	GTTTCATCACACGATCACTT	0_brunello_pub
genome_L2	1	6155	RPL27	CTTAAACCGGCCAACATACCCGTCTCgCACCgACGCAAAGCTGTCATCGTGAGTTTcGAGACGTCGAAAGGAACGAGTAGCAT	ACGCAAAGCTGTCATCGTGA	0_brunello_pub
genome_L2	1	55270	NUDT15	CTTAAACCGGCCAACATACCCGTCTCgCACCgTTCCCCAGGAGGACGCAACGGTTTcGAGACGTCGAAAGGAACGAGTAGCAT	TTCCCCAGGAGGACGCAACG	0_brunello_pub
genome_L2	1	152816	C4orf26	CTTAAACCGGCCAACATACCCGTCTCgCACCgTTGGTGGTAACTGTGGCAGAGTTTcGAGACGTCGAAAGGAACGAGTAGCAT	TTGGTGGTAACTGTGGCAGA	0_brunello_pub
genome_L2	1	353144	LCE3C	CTTAAACCGGCCAACATACCCGTCTCgCACCgAGAGCACAGTCAGAAGAGGGGTTTcGAGACGTCGAAAGGAACGAGTAGCAT	AGAGCACAGTCAGAAGAGGG	0_brunello_pub
genome_L2	1	345	APOC3	CTTAAACCGGCCAACATACCCGTCTCgCACCgCTGCATGAAGCTGAGAAGGGGTTTcGAGACGTCGAAAGGAACGAGTAGCAT	CTGCATGAAGCTGAGAAGGG	0_brunello_pub
genome_L2	1	130162	CLHC1	CTTAAACCGGCCAACATACCCGTCTCgCACCgTAATGGAAGATGATCCACGCGTTTcGAGACGTCGAAAGGAACGAGTAGCAT	TAATGGAAGATGATCCACGC	0_brunello_pub
genome_L2	1	7485	WRB	CTTAAACCGGCCAACATACCCGTCTCgCACCgGCACCAGCAACCACGCCCAGGTTTcGAGACGTCGAAAGGAACGAGTAGCAT	GCACCAGCAACCACGCCCAG	0_brunello_pub
genome_L2	1	81790	RNF170	CTTAAACCGGCCAACATACCCGTCTCgCACCgAGAAAACCAGGAGCTAGTAAGTTTcGAGACGTCGAAAGGAACGAGTAGCAT	AGAAAACCAGGAGCTAGTAA	0_brunello_pub
genome_L2	1	728392	LOC728392	CTTAAACCGGCCAACATACCCGTCTCgCACCgCAAACAGGCCTTCGGACTCGGTTTcGAGACGTCGAAAGGAACGAGTAGCAT	CAAACAGGCCTTCGGACTCG	0_brunello_pub
genome_L2	1	4809	SNU13	CTTAAACCGGCCAACATACCCGTCTCgCACCgAGTTACATGACTGCTGAACGGTTTcGAGACGTCGAAAGGAACGAGTAGCAT	AGTTACATGACTGCTGAACG	0_brunello_pub
genome_L2	1	8363	HIST1H4J	CTTAAACCGGCCAACATACCCGTCTCgCACCgTGTCGCGCAGTACTTTACGGGTTTcGAGACGTCGAAAGGAACGAGTAGCAT	TGTCGCGCAGTACTTTACGG	0_brunello_pub
genome_L2	1	185	AGTR1	CTTAAACCGGCCAACATACCCGTCTCgCACCgGCTGTGTAGACAGCCCATAGGTTTcGAGACGTCGAAAGGAACGAGTAGCAT	GCTGTGTAGACAGCCCATAG	0_brunello_pub
genome_L2	1	344387	CDKL4	CTTAAACCGGCCAACATACCCGTCTCgCACCgAAATCTTGTGAACCTCATCGGTTTcGAGACGTCGAAAGGAACGAGTAGCAT	AAATCTTGTGAACCTCATCG	0_brunello_pub
genome_L2	1	83719	YPEL3	CTTAAACCGGCCAACATACCCGTCTCgCACCgACTTGGATGATTGTCACCGGGTTTcGAGACGTCGAAAGGAACGAGTAGCAT	ACTTGGATGATTGTCACCGG	0_brunello_pub
genome_L2	1	84870	RSPO3	CTTAAACCGGCCAACATACCCGTCTCgCACCgACTAACGTTAGGATGCACTGGTTTcGAGACGTCGAAAGGAACGAGTAGCAT	ACTAACGTTAGGATGCACTG	0_brunello_pub
genome_L2	1	54851	ANKRD49	CTTAAACCGGCCAACATACCCGTCTCgCACCgAGAAAGGAGTCTCCGCACTGGTTTcGAGACGTCGAAAGGAACGAGTAGCAT	AGAAAGGAGTCTCCGCACTG	0_brunello_pub
genome_L2	1	147685	C19orf18	CTTAAACCGGCCAACATACCCGTCTCgCACCgGGAATTCAATGACTCACCCGGTTTcGAGACGTCGAAAGGAACGAGTAGCAT	GGAATTCAATGACTCACCCG	0_brunello_pub
genome_L2	1	199	AIF1	CTTAAACCGGCCAACATACCCGTCTCgCACCgTTTCAGGGACATGATATCTGGTTTcGAGACGTCGAAAGGAACGAGTAGCAT	TTTCAGGGACATGATATCTG	0_brunello_pub
genome_L2	1	283579	C14orf178	CTTAAACCGGCCAACATACCCGTCTCgCACCgGAAGATGGCGCTCACCAGGTGTTTcGAGACGTCGAAAGGAACGAGTAGCAT	GAAGATGGCGCTCACCAGGT	0_brunello_pub
genome_L2	1	5478	PPIA	CTTAAACCGGCCAACATACCCGTCTCgCACCgCGTACCTGACACATAAACCCGTTTcGAGACGTCGAAAGGAACGAGTAGCAT	CGTACCTGACACATAAACCC	0_brunello_pub
genome_L2	1	139322	APOOL	CTTAAACCGGCCAACATACCCGTCTCgCACCgTGTAACAACCAGTTGCAGTGGTTTcGAGACGTCGAAAGGAACGAGTAGCAT	TGTAACAACCAGTTGCAGTG	0_brunello_pub
genome_L2	1	255798	SMCO1	CTTAAACCGGCCAACATACCCGTCTCgCACCgCAAAGAACTAGACTTCACCAGTTTcGAGACGTCGAAAGGAACGAGTAGCAT	CAAAGAACTAGACTTCACCA	0_brunello_pub
genome_L2	1	353143	LCE3B	CTTAAACCGGCCAACATACCCGTCTCgCACCgGGTGGCCCCAGCTCTGAGGGGTTTcGAGACGTCGAAAGGAACGAGTAGCAT	GGTGGCCCCAGCTCTGAGGG	0_brunello_pub
genome_L2	1	54059	YBEY	CTTAAACCGGCCAACATACCCGTCTCgCACCgGTAAGATCGAGATTGTAAGGGTTTcGAGACGTCGAAAGGAACGAGTAGCAT	GTAAGATCGAGATTGTAAGG	0_brunello_pub
genome_L2	1	8362	HIST1H4K	CTTAAACCGGCCAACATACCCGTCTCgCACCgCATCTACGAGGAGACTCGCGGTTTcGAGACGTCGAAAGGAACGAGTAGCAT	CATCTACGAGGAGACTCGCG	0_brunello_pub
genome_L2	1	23071	ERP44	CTTAAACCGGCCAACATACCCGTCTCgCACCgGCTCCGGATATGGTGTACTTGTTTcGAGACGTCGAAAGGAACGAGTAGCAT	GCTCCGGATATGGTGTACTT	0_brunello_pub
genome_L2	1	100507096	GIMD1	CTTAAACCGGCCAACATACCCGTCTCgCACCgCTCCACAGCTTCATGCGTCGGTTTcGAGACGTCGAAAGGAACGAGTAGCAT	CTCCACAGCTTCATGCGTCG	0_brunello_pub
genome_L2	1	55093	WDYHV1	CTTAAACCGGCCAACATACCCGTCTCgCACCgTGTCCTCACCTCCTAAACTGGTTTcGAGACGTCGAAAGGAACGAGTAGCAT	TGTCCTCACCTCCTAAACTG	0_brunello_pub
genome_L2	1	92400	RBM18	CTTAAACCGGCCAACATACCCGTCTCgCACCgTTAACAAAACAGTAGCCTCGGTTTcGAGACGTCGAAAGGAACGAGTAGCAT	TTAACAAAACAGTAGCCTCG	0_brunello_pub
genome_L2	1	133383	SETD9	CTTAAACCGGCCAACATACCCGTCTCgCACCgTTCCTCTGGAACATATCGGAGTTTcGAGACGTCGAAAGGAACGAGTAGCAT	TTCCTCTGGAACATATCGGA	0_brunello_pub
genome_L2	1	10899	JTB	CTTAAACCGGCCAACATACCCGTCTCgCACCgCAGAAAACTACCCCTGAGTGGTTTcGAGACGTCGAAAGGAACGAGTAGCAT	CAGAAAACTACCCCTGAGTG	0_brunello_pub
genome_L2	1	51714	SELT	CTTAAACCGGCCAACATACCCGTCTCgCACCgACATGCGGGTTATTAGCCAGGTTTcGAGACGTCGAAAGGAACGAGTAGCAT	ACATGCGGGTTATTAGCCAG	0_brunello_pub
genome_L2	1	6992	PPP1R11	CTTAAACCGGCCAACATACCCGTCTCgCACCgGGAGCCTTACCATCAAACTTGTTTcGAGACGTCGAAAGGAACGAGTAGCAT	GGAGCCTTACCATCAAACTT	0_brunello_pub
genome_L2	1	1618	DAZL	CTTAAACCGGCCAACATACCCGTCTCgCACCgCTGAGTTATAGGATTCATCGGTTTcGAGACGTCGAAAGGAACGAGTAGCAT	CTGAGTTATAGGATTCATCG	0_brunello_pub
genome_L2	1	6363	CCL19	CTTAAACCGGCCAACATACCCGTCTCgCACCgAGTTCCTCACGATGTACCCAGTTTcGAGACGTCGAAAGGAACGAGTAGCAT	AGTTCCTCACGATGTACCCA	0_brunello_pub
genome_L2	1	6001	RGS10	CTTAAACCGGCCAACATACCCGTCTCgCACCgCGAAGCCGCTTACCTGACGGGTTTcGAGACGTCGAAAGGAACGAGTAGCAT	CGAAGCCGCTTACCTGACGG	0_brunello_pub
genome_L2	1	552891	DNAJC25-GNG10	CTTAAACCGGCCAACATACCCGTCTCgCACCgGCAGTAGAGCCCCTCCACCAGTTTcGAGACGTCGAAAGGAACGAGTAGCAT	GCAGTAGAGCCCCTCCACCA	0_brunello_pub
genome_L2	1	9616	RNF7	CTTAAACCGGCCAACATACCCGTCTCgCACCgCCTCAAGAAGTGGAACGCGGGTTTcGAGACGTCGAAAGGAACGAGTAGCAT	CCTCAAGAAGTGGAACGCGG	0_brunello_pub
genome_L2	1	55301	OLAH	CTTAAACCGGCCAACATACCCGTCTCgCACCgGTGGAGCCACCTCCCATCCAGTTTcGAGACGTCGAAAGGAACGAGTAGCAT	GTGGAGCCACCTCCCATCCA	0_brunello_pub
genome_L2	1	283365	OR6C6	CTTAAACCGGCCAACATACCCGTCTCgCACCgCTTGAGTCCCATGACCAATGGTTTcGAGACGTCGAAAGGAACGAGTAGCAT	CTTGAGTCCCATGACCAATG	0_brunello_pub
genome_L2	1	199834	LCE4A	CTTAAACCGGCCAACATACCCGTCTCgCACCgTACTTGGGGATAGGACACTTGTTTcGAGACGTCGAAAGGAACGAGTAGCAT	TACTTGGGGATAGGACACTT	0_brunello_pub
genome_L2	1	54107	POLE3	CTTAAACCGGCCAACATACCCGTCTCgCACCgCAGTGATGTGCTCTCAGCCAGTTTcGAGACGTCGAAAGGAACGAGTAGCAT	CAGTGATGTGCTCTCAGCCA	0_brunello_pub
genome_L2	1	55900	ZNF302	CTTAAACCGGCCAACATACCCGTCTCgCACCgGTCGTGTAAGGGATGAACCAGTTTcGAGACGTCGAAAGGAACGAGTAGCAT	GTCGTGTAAGGGATGAACCA	0_brunello_pub
genome_L2	1	55186	SLC25A36	CTTAAACCGGCCAACATACCCGTCTCgCACCgGGGGCCTAGTCCTCTAAACAGTTTcGAGACGTCGAAAGGAACGAGTAGCAT	GGGGCCTAGTCCTCTAAACA	0_brunello_pub
genome_L2	1	50604	IL20	CTTAAACCGGCCAACATACCCGTCTCgCACCgTGGTAAGAAAGGAATTGGCGGTTTcGAGACGTCGAAAGGAACGAGTAGCAT	TGGTAAGAAAGGAATTGGCG	0_brunello_pub
genome_L2	1	22921	MSRB2	CTTAAACCGGCCAACATACCCGTCTCgCACCgGTGGCAAAAGAAACTAACCCGTTTcGAGACGTCGAAAGGAACGAGTAGCAT	GTGGCAAAAGAAACTAACCC	0_brunello_pub
genome_L2	1	917	CD3G	CTTAAACCGGCCAACATACCCGTCTCgCACCgTACACTGATACATCCCTCGAGTTTcGAGACGTCGAAAGGAACGAGTAGCAT	TACACTGATACATCCCTCGA	0_brunello_pub
genome_L2	1	1175	AP2S1	CTTAAACCGGCCAACATACCCGTCTCgCACCgGGCCATTCACAACTTCGTGGGTTTcGAGACGTCGAAAGGAACGAGTAGCAT	GGCCATTCACAACTTCGTGG	0_brunello_pub
genome_L2	1	55165	CEP55	CTTAAACCGGCCAACATACCCGTCTCgCACCgGCGACTGAGAGACCAACTGAGTTTcGAGACGTCGAAAGGAACGAGTAGCAT	GCGACTGAGAGACCAACTGA	0_brunello_pub
genome_L2	1	8349	HIST2H2BE	CTTAAACCGGCCAACATACCCGTCTCgCACCgAGATGGAGTAGCTCTCTTTGGTTTcGAGACGTCGAAAGGAACGAGTAGCAT	AGATGGAGTAGCTCTCTTTG	0_brunello_pub
genome_L2	1	3445	IFNA8	CTTAAACCGGCCAACATACCCGTCTCgCACCgCCCCACTTCCTGCATCACACGTTTcGAGACGTCGAAAGGAACGAGTAGCAT	CCCCACTTCCTGCATCACAC	0_brunello_pub
genome_L2	1	2029	ENSA	CTTAAACCGGCCAACATACCCGTCTCgCACCgCATGAAGAGACTCCAGAAAGGTTTcGAGACGTCGAAAGGAACGAGTAGCAT	CATGAAGAGACTCCAGAAAG	0_brunello_pub
genome_L2	1	55969	C20orf24	CTTAAACCGGCCAACATACCCGTCTCgCACCgCCGCAGCACCTTACTCCAGAGTTTcGAGACGTCGAAAGGAACGAGTAGCAT	CCGCAGCACCTTACTCCAGA	0_brunello_pub
genome_L2	1	143879	KBTBD3	CTTAAACCGGCCAACATACCCGTCTCgCACCgATGATGCCACTGATCAAACCGTTTcGAGACGTCGAAAGGAACGAGTAGCAT	ATGATGCCACTGATCAAACC	0_brunello_pub
genome_L2	1	8356	HIST1H3J	CTTAAACCGGCCAACATACCCGTCTCgCACCgCTACCGGCGGCAAGGCACCGGTTTcGAGACGTCGAAAGGAACGAGTAGCAT	CTACCGGCGGCAAGGCACCG	0_brunello_pub
genome_L2	1	388585	HES5	CTTAAACCGGCCAACATACCCGTCTCgCACCgACTACAGCGAAGGCTACTCGGTTTcGAGACGTCGAAAGGAACGAGTAGCAT	ACTACAGCGAAGGCTACTCG	0_brunello_pub
genome_L2	1	9547	CXCL14	CTTAAACCGGCCAACATACCCGTCTCgCACCgGCCAAAGTACCCGCACTGCGGTTTcGAGACGTCGAAAGGAACGAGTAGCAT	GCCAAAGTACCCGCACTGCG	0_brunello_pub
genome_L2	1	84269	CHCHD5	CTTAAACCGGCCAACATACCCGTCTCgCACCgGGAGTGTCTTCGACAGAACGGTTTcGAGACGTCGAAAGGAACGAGTAGCAT	GGAGTGTCTTCGACAGAACG	0_brunello_pub
genome_L2	1	169981	SPIN3	CTTAAACCGGCCAACATACCCGTCTCgCACCgGAGATGAACCTCTAACACAGGTTTcGAGACGTCGAAAGGAACGAGTAGCAT	GAGATGAACCTCTAACACAG	0_brunello_pub
genome_L2	1	115827	RAB3C	CTTAAACCGGCCAACATACCCGTCTCgCACCgTCATCGGCAATAGCAGTGTGGTTTcGAGACGTCGAAAGGAACGAGTAGCAT	TCATCGGCAATAGCAGTGTG	0_brunello_pub
genome_L2	1	10791	VAMP5	CTTAAACCGGCCAACATACCCGTCTCgCACCgTTGTTGAAGGTTGAGCTCTGGTTTcGAGACGTCGAAAGGAACGAGTAGCAT	TTGTTGAAGGTTGAGCTCTG	0_brunello_pub
genome_L2	1	8115	TCL1A	CTTAAACCGGCCAACATACCCGTCTCgCACCgCTGGCTGCCCTTAACCATCGGTTTcGAGACGTCGAAAGGAACGAGTAGCAT	CTGGCTGCCCTTAACCATCG	0_brunello_pub
genome_L2	1	51642	MRPL48	CTTAAACCGGCCAACATACCCGTCTCgCACCgGACTGCATATGATATGACCCGTTTcGAGACGTCGAAAGGAACGAGTAGCAT	GACTGCATATGATATGACCC	0_brunello_pub
genome_L2	1	201725	C4orf46	CTTAAACCGGCCAACATACCCGTCTCgCACCgGCAGAGGCGTCTGAAGAGGAGTTTcGAGACGTCGAAAGGAACGAGTAGCAT	GCAGAGGCGTCTGAAGAGGA	0_brunello_pub
genome_L2	1	23412	COMMD3	CTTAAACCGGCCAACATACCCGTCTCgCACCgCTTGAAACATATCGACCCAGGTTTcGAGACGTCGAAAGGAACGAGTAGCAT	CTTGAAACATATCGACCCAG	0_brunello_pub
genome_L2	1	444882	IGFL4	CTTAAACCGGCCAACATACCCGTCTCgCACCgCTCTTCCAGATCTTAGACTGGTTTcGAGACGTCGAAAGGAACGAGTAGCAT	CTCTTCCAGATCTTAGACTG	0_brunello_pub
genome_L2	1	7401	CLRN1	CTTAAACCGGCCAACATACCCGTCTCgCACCgCTACTTACATGAGAACCGAAGTTTcGAGACGTCGAAAGGAACGAGTAGCAT	CTACTTACATGAGAACCGAA	0_brunello_pub
genome_L2	1	8370	HIST2H4A	CTTAAACCGGCCAACATACCCGTCTCgCACCgTGTTGTCTCTCAAGACCTTGGTTTcGAGACGTCGAAAGGAACGAGTAGCAT	TGTTGTCTCTCAAGACCTTG	0_brunello_pub
genome_L2	1	29094	LGALSL	CTTAAACCGGCCAACATACCCGTCTCgCACCgTCGTAGACCTCAACCCAGAGGTTTcGAGACGTCGAAAGGAACGAGTAGCAT	TCGTAGACCTCAACCCAGAG	0_brunello_pub
genome_L2	1	201475	RAB12	CTTAAACCGGCCAACATACCCGTCTCgCACCgGCATCTTCTGAAGCATACTGGTTTcGAGACGTCGAAAGGAACGAGTAGCAT	GCATCTTCTGAAGCATACTG	0_brunello_pub
genome_L2	1	2981	GUCA2B	CTTAAACCGGCCAACATACCCGTCTCgCACCgTGAGTGACCTGGAGGCACAGGTTTcGAGACGTCGAAAGGAACGAGTAGCAT	TGAGTGACCTGGAGGCACAG	0_brunello_pub
genome_L2	1	374918	IGFL1	CTTAAACCGGCCAACATACCCGTCTCgCACCgCCAGCCACACAAGAGATGTGGTTTcGAGACGTCGAAAGGAACGAGTAGCAT	CCAGCCACACAAGAGATGTG	0_brunello_pub
genome_L2	1	8624	PSMG1	CTTAAACCGGCCAACATACCCGTCTCgCACCgATACAAGTCCCACCTACCGAGTTTcGAGACGTCGAAAGGAACGAGTAGCAT	ATACAAGTCCCACCTACCGA	0_brunello_pub
genome_L2	1	55754	TMEM30A	CTTAAACCGGCCAACATACCCGTCTCgCACCgGTAGCACCGTGCCAGCCGTAGTTTcGAGACGTCGAAAGGAACGAGTAGCAT	GTAGCACCGTGCCAGCCGTA	0_brunello_pub
genome_L2	1	10477	UBE2E3	CTTAAACCGGCCAACATACCCGTCTCgCACCgTGCAGTGATAGATTCTGGTGGTTTcGAGACGTCGAAAGGAACGAGTAGCAT	TGCAGTGATAGATTCTGGTG	0_brunello_pub
genome_L2	1	348801	LNP1	CTTAAACCGGCCAACATACCCGTCTCgCACCgTGACAATCACTCACTGGGCAGTTTcGAGACGTCGAAAGGAACGAGTAGCAT	TGACAATCACTCACTGGGCA	0_brunello_pub
genome_L2	1	221468	TMEM217	CTTAAACCGGCCAACATACCCGTCTCgCACCgGAGATCACACCAAAGTACAGGTTTcGAGACGTCGAAAGGAACGAGTAGCAT	GAGATCACACCAAAGTACAG	0_brunello_pub
genome_L2	1	50999	TMED5	CTTAAACCGGCCAACATACCCGTCTCgCACCgTTGGTACTCGATCTCCAGCGGTTTcGAGACGTCGAAAGGAACGAGTAGCAT	TTGGTACTCGATCTCCAGCG	0_brunello_pub
genome_L2	1	134492	NUDCD2	CTTAAACCGGCCAACATACCCGTCTCgCACCgCGCGCCCAGGATATCCAGTGGTTTcGAGACGTCGAAAGGAACGAGTAGCAT	CGCGCCCAGGATATCCAGTG	0_brunello_pub
genome_L2	1	55017	C14orf119	CTTAAACCGGCCAACATACCCGTCTCgCACCgGAGGTGATGTAAGACATCAGGTTTcGAGACGTCGAAAGGAACGAGTAGCAT	GAGGTGATGTAAGACATCAG	0_brunello_pub
genome_L2	1	7305	TYROBP	CTTAAACCGGCCAACATACCCGTCTCgCACCgAGGGATCGTGATGGGAGACCGTTTcGAGACGTCGAAAGGAACGAGTAGCAT	AGGGATCGTGATGGGAGACC	0_brunello_pub
genome_L2	1	29902	FAM216A	CTTAAACCGGCCAACATACCCGTCTCgCACCgGTGAGTAACGGGAGCTAAGGGTTTcGAGACGTCGAAAGGAACGAGTAGCAT	GTGAGTAACGGGAGCTAAGG	0_brunello_pub
genome_L2	1	200728	TMEM17	CTTAAACCGGCCAACATACCCGTCTCgCACCgGTAGCCCAGATACAACCGGAGTTTcGAGACGTCGAAAGGAACGAGTAGCAT	GTAGCCCAGATACAACCGGA	0_brunello_pub
genome_L2	1	4632	MYL1	CTTAAACCGGCCAACATACCCGTCTCgCACCgGATTTGTGCCCAGAGCTCGAGTTTcGAGACGTCGAAAGGAACGAGTAGCAT	GATTTGTGCCCAGAGCTCGA	0_brunello_pub
genome_L2	1	27247	NFU1	CTTAAACCGGCCAACATACCCGTCTCgCACCgAGTAATATACCTAGCCAGAGGTTTcGAGACGTCGAAAGGAACGAGTAGCAT	AGTAATATACCTAGCCAGAG	0_brunello_pub
genome_L2	1	2206	MS4A2	CTTAAACCGGCCAACATACCCGTCTCgCACCgACTGTCAGCCATGTATGCAGGTTTcGAGACGTCGAAAGGAACGAGTAGCAT	ACTGTCAGCCATGTATGCAG	0_brunello_pub
genome_L2	1	3078	CFHR1	CTTAAACCGGCCAACATACCCGTCTCgCACCgGAGCCCTTATGAAATGTTTGGTTTcGAGACGTCGAAAGGAACGAGTAGCAT	GAGCCCTTATGAAATGTTTG	0_brunello_pub
genome_L2	1	1474	CST6	CTTAAACCGGCCAACATACCCGTCTCgCACCgCATCAAGTACTTCCTGACGAGTTTcGAGACGTCGAAAGGAACGAGTAGCAT	CATCAAGTACTTCCTGACGA	0_brunello_pub
genome_L2	1	7411	VBP1	CTTAAACCGGCCAACATACCCGTCTCgCACCgAGCCAATCACGGAATCCCGGGTTTcGAGACGTCGAAAGGAACGAGTAGCAT	AGCCAATCACGGAATCCCGG	0_brunello_pub
genome_L2	1	10904	BLCAP	CTTAAACCGGCCAACATACCCGTCTCgCACCgGCTATAGCAGATAAGGAACAGTTTcGAGACGTCGAAAGGAACGAGTAGCAT	GCTATAGCAGATAAGGAACA	0_brunello_pub
genome_L2	1	254950	KRTAP15-1	CTTAAACCGGCCAACATACCCGTCTCgCACCgCTTATGTAGTTAGTCTGGCGGTTTcGAGACGTCGAAAGGAACGAGTAGCAT	CTTATGTAGTTAGTCTGGCG	0_brunello_pub
genome_L2	1	63915	BLOC1S5	CTTAAACCGGCCAACATACCCGTCTCgCACCgCCAAATGTAGAGACACAATGGTTTcGAGACGTCGAAAGGAACGAGTAGCAT	CCAAATGTAGAGACACAATG	0_brunello_pub
genome_L2	1	100130742	LRRC69	CTTAAACCGGCCAACATACCCGTCTCgCACCgAGAGTTATGCAACTTGACCCGTTTcGAGACGTCGAAAGGAACGAGTAGCAT	AGAGTTATGCAACTTGACCC	0_brunello_pub
genome_L2	1	90070	LACRT	CTTAAACCGGCCAACATACCCGTCTCgCACCgAGAGACAGAGACTTACTCAGGTTTcGAGACGTCGAAAGGAACGAGTAGCAT	AGAGACAGAGACTTACTCAG	0_brunello_pub
genome_L2	1	115294	PCMTD1	CTTAAACCGGCCAACATACCCGTCTCgCACCgGCGAACTGGACAGAACACTTGTTTcGAGACGTCGAAAGGAACGAGTAGCAT	GCGAACTGGACAGAACACTT	0_brunello_pub
genome_L2	1	50834	TAS2R1	CTTAAACCGGCCAACATACCCGTCTCgCACCgATAGAAAACGCCGAGCCATGGTTTcGAGACGTCGAAAGGAACGAGTAGCAT	ATAGAAAACGCCGAGCCATG	0_brunello_pub
genome_L2	1	7325	UBE2E2	CTTAAACCGGCCAACATACCCGTCTCgCACCgAGGATCTGTCTATGAAGGAGGTTTcGAGACGTCGAAAGGAACGAGTAGCAT	AGGATCTGTCTATGAAGGAG	0_brunello_pub
genome_L2	1	7639	ZNF85	CTTAAACCGGCCAACATACCCGTCTCgCACCgGAAGAGACATGAGATCATGGGTTTcGAGACGTCGAAAGGAACGAGTAGCAT	GAAGAGACATGAGATCATGG	0_brunello_pub
genome_L2	1	283635	FAM177A1	CTTAAACCGGCCAACATACCCGTCTCgCACCgAAACCTACCGGATCAACAGTGTTTcGAGACGTCGAAAGGAACGAGTAGCAT	AAACCTACCGGATCAACAGT	0_brunello_pub
genome_L2	1	53836	GPR87	CTTAAACCGGCCAACATACCCGTCTCgCACCgCATTGATCGCTATCTGAAGGGTTTcGAGACGTCGAAAGGAACGAGTAGCAT	CATTGATCGCTATCTGAAGG	0_brunello_pub
genome_L2	1	128312	HIST3H2BB	CTTAAACCGGCCAACATACCCGTCTCgCACCgAGATAGAATAGCTCTCCTTGGTTTcGAGACGTCGAAAGGAACGAGTAGCAT	AGATAGAATAGCTCTCCTTG	0_brunello_pub
genome_L2	1	149373	LOC149373	CTTAAACCGGCCAACATACCCGTCTCgCACCgCGCTTGCTGAATGAATACATGTTTcGAGACGTCGAAAGGAACGAGTAGCAT	CGCTTGCTGAATGAATACAT	0_brunello_pub
genome_L2	1	474382	H2AFB1	CTTAAACCGGCCAACATACCCGTCTCgCACCgAAACGAAAGCTCCGCTCGGAGTTTcGAGACGTCGAAAGGAACGAGTAGCAT	AAACGAAAGCTCCGCTCGGA	0_brunello_pub
genome_L2	1	6038	RNASE4	CTTAAACCGGCCAACATACCCGTCTCgCACCgGCGGCAACACGTGCACCCTGGTTTcGAGACGTCGAAAGGAACGAGTAGCAT	GCGGCAACACGTGCACCCTG	0_brunello_pub
genome_L2	1	51734	MSRB1	CTTAAACCGGCCAACATACCCGTCTCgCACCgACGAGTGTGCATACTTCGAGGTTTcGAGACGTCGAAAGGAACGAGTAGCAT	ACGAGTGTGCATACTTCGAG	0_brunello_pub
genome_L2	1	7447	VSNL1	CTTAAACCGGCCAACATACCCGTCTCgCACCgTGATGGCAAGATCACCCGAGGTTTcGAGACGTCGAAAGGAACGAGTAGCAT	TGATGGCAAGATCACCCGAG	0_brunello_pub
genome_L2	1	400950	C2orf91	CTTAAACCGGCCAACATACCCGTCTCgCACCgCTCAGCCAAGTACCCAACAAGTTTcGAGACGTCGAAAGGAACGAGTAGCAT	CTCAGCCAAGTACCCAACAA	0_brunello_pub
genome_L2	1	206412	C6orf163	CTTAAACCGGCCAACATACCCGTCTCgCACCgGCATGGTCCACAGAATCCAAGTTTcGAGACGTCGAAAGGAACGAGTAGCAT	GCATGGTCCACAGAATCCAA	0_brunello_pub
genome_L2	1	26253	CLEC4E	CTTAAACCGGCCAACATACCCGTCTCgCACCgGGTGGTTATCAACTCACAGGGTTTcGAGACGTCGAAAGGAACGAGTAGCAT	GGTGGTTATCAACTCACAGG	0_brunello_pub
genome_L2	1	642987	TMEM232	CTTAAACCGGCCAACATACCCGTCTCgCACCgATATCTGGCTCAATGCAAAGGTTTcGAGACGTCGAAAGGAACGAGTAGCAT	ATATCTGGCTCAATGCAAAG	0_brunello_pub
genome_L2	1	389123	IQCF2	CTTAAACCGGCCAACATACCCGTCTCgCACCgTCGCCTACGCAACCAGAGAGGTTTcGAGACGTCGAAAGGAACGAGTAGCAT	TCGCCTACGCAACCAGAGAG	0_brunello_pub
genome_L2	1	50862	RNF141	CTTAAACCGGCCAACATACCCGTCTCgCACCgTGTACGGGTGGTCTGTACCAGTTTcGAGACGTCGAAAGGAACGAGTAGCAT	TGTACGGGTGGTCTGTACCA	0_brunello_pub
genome_L2	1	100862671	TMEM265	CTTAAACCGGCCAACATACCCGTCTCgCACCgGCAGCTACTAGCATTATCTGGTTTcGAGACGTCGAAAGGAACGAGTAGCAT	GCAGCTACTAGCATTATCTG	0_brunello_pub
genome_L2	1	554313	HIST2H4B	CTTAAACCGGCCAACATACCCGTCTCgCACCgATTCGGCGTCTAGCTCGGCGGTTTcGAGACGTCGAAAGGAACGAGTAGCAT	ATTCGGCGTCTAGCTCGGCG	0_brunello_pub
genome_L2	1	7257	TSNAX	CTTAAACCGGCCAACATACCCGTCTCgCACCgGGTAGCCCAAGAGCTATCAGGTTTcGAGACGTCGAAAGGAACGAGTAGCAT	GGTAGCCCAAGAGCTATCAG	0_brunello_pub
genome_L2	1	64853	AIDA	CTTAAACCGGCCAACATACCCGTCTCgCACCgTTCCTGCTAGAGTTCCCGGTGTTTcGAGACGTCGAAAGGAACGAGTAGCAT	TTCCTGCTAGAGTTCCCGGT	0_brunello_pub
genome_L2	1	55199	FAM86C1	CTTAAACCGGCCAACATACCCGTCTCgCACCgGACCCCGACCAGCGACACGAGTTTcGAGACGTCGAAAGGAACGAGTAGCAT	GACCCCGACCAGCGACACGA	0_brunello_pub
genome_L2	1	9550	ATP6V1G1	CTTAAACCGGCCAACATACCCGTCTCgCACCgTGAAAACAGGAAAGAACCGGGTTTcGAGACGTCGAAAGGAACGAGTAGCAT	TGAAAACAGGAAAGAACCGG	0_brunello_pub
genome_L2	1	353131	LCE1A	CTTAAACCGGCCAACATACCCGTCTCgCACCgAGAGACTGGAGGGCACTTAGGTTTcGAGACGTCGAAAGGAACGAGTAGCAT	AGAGACTGGAGGGCACTTAG	0_brunello_pub
genome_L2	1	340252	ZNF680	CTTAAACCGGCCAACATACCCGTCTCgCACCgAATGCCTGGACACTGCACAAGTTTcGAGACGTCGAAAGGAACGAGTAGCAT	AATGCCTGGACACTGCACAA	0_brunello_pub
genome_L2	1	283518	KCNRG	CTTAAACCGGCCAACATACCCGTCTCgCACCgCAATTGAGATGCTAACAGGGGTTTcGAGACGTCGAAAGGAACGAGTAGCAT	CAATTGAGATGCTAACAGGG	0_brunello_pub
genome_L2	1	57097	PARP11	CTTAAACCGGCCAACATACCCGTCTCgCACCgGACACGTCAGATACCCAGTGGTTTcGAGACGTCGAAAGGAACGAGTAGCAT	GACACGTCAGATACCCAGTG	0_brunello_pub
genome_L2	1	55273	TMEM100	CTTAAACCGGCCAACATACCCGTCTCgCACCgTGAAGACAACCACAGCAAAGGTTTcGAGACGTCGAAAGGAACGAGTAGCAT	TGAAGACAACCACAGCAAAG	0_brunello_pub
genome_L2	1	8530	CST7	CTTAAACCGGCCAACATACCCGTCTCgCACCgCAAGGAGTCCCGCATCACAAGTTTcGAGACGTCGAAAGGAACGAGTAGCAT	CAAGGAGTCCCGCATCACAA	0_brunello_pub
genome_L2	1	7851	MALL	CTTAAACCGGCCAACATACCCGTCTCgCACCgCAAGGGGTATACTATGTGGGGTTTcGAGACGTCGAAAGGAACGAGTAGCAT	CAAGGGGTATACTATGTGGG	0_brunello_pub
genome_L2	1	10480	EIF3M	CTTAAACCGGCCAACATACCCGTCTCgCACCgTGCTGCTTCAAAAGTCATGGGTTTcGAGACGTCGAAAGGAACGAGTAGCAT	TGCTGCTTCAAAAGTCATGG	0_brunello_pub
genome_L2	1	51170	HSD17B11	CTTAAACCGGCCAACATACCCGTCTCgCACCgGCAATGACGAAGAATAACCAGTTTcGAGACGTCGAAAGGAACGAGTAGCAT	GCAATGACGAAGAATAACCA	0_brunello_pub
genome_L2	1	51554	ACKR4	CTTAAACCGGCCAACATACCCGTCTCgCACCgTGTGCTACTTTATCACAGCAGTTTcGAGACGTCGAAAGGAACGAGTAGCAT	TGTGCTACTTTATCACAGCA	0_brunello_pub
genome_L2	1	306	ANXA3	CTTAAACCGGCCAACATACCCGTCTCgCACCgCTGAGAGGTCAAATGCACAGGTTTcGAGACGTCGAAAGGAACGAGTAGCAT	CTGAGAGGTCAAATGCACAG	0_brunello_pub
genome_L2	1	84060	RBM48	CTTAAACCGGCCAACATACCCGTCTCgCACCgTACAGAGCATAAAGACACAGGTTTcGAGACGTCGAAAGGAACGAGTAGCAT	TACAGAGCATAAAGACACAG	0_brunello_pub
genome_L2	1	5196	PF4	CTTAAACCGGCCAACATACCCGTCTCgCACCgACCCCAGGAACAGCAGCCCGGTTTcGAGACGTCGAAAGGAACGAGTAGCAT	ACCCCAGGAACAGCAGCCCG	0_brunello_pub
genome_L2	1	8712	PAGE1	CTTAAACCGGCCAACATACCCGTCTCgCACCgAGATGGTCCTGATACCAAGAGTTTcGAGACGTCGAAAGGAACGAGTAGCAT	AGATGGTCCTGATACCAAGA	0_brunello_pub
genome_L2	1	100533181	FXYD6-FXYD2	CTTAAACCGGCCAACATACCCGTCTCgCACCgGGAGGATCCCAACCGAGAAGGTTTcGAGACGTCGAAAGGAACGAGTAGCAT	GGAGGATCCCAACCGAGAAG	0_brunello_pub
genome_L2	1	349633	PLET1	CTTAAACCGGCCAACATACCCGTCTCgCACCgTGACGGTCTTAGAGGCACAGGTTTcGAGACGTCGAAAGGAACGAGTAGCAT	TGACGGTCTTAGAGGCACAG	0_brunello_pub
genome_L2	1	253832	ZDHHC20	CTTAAACCGGCCAACATACCCGTCTCgCACCgGTAGGACCAGACGACCACGAGTTTcGAGACGTCGAAAGGAACGAGTAGCAT	GTAGGACCAGACGACCACGA	0_brunello_pub
genome_L2	1	6288	SAA1	CTTAAACCGGCCAACATACCCGTCTCgCACCgGCTGCTGACACCCAGGACCAGTTTcGAGACGTCGAAAGGAACGAGTAGCAT	GCTGCTGACACCCAGGACCA	0_brunello_pub
genome_L2	1	8988	HSPB3	CTTAAACCGGCCAACATACCCGTCTCgCACCgACTGCCTGGGCCAACCATCGGTTTcGAGACGTCGAAAGGAACGAGTAGCAT	ACTGCCTGGGCCAACCATCG	0_brunello_pub
genome_L2	1	389362	PSMG4	CTTAAACCGGCCAACATACCCGTCTCgCACCgTGTGAGTGTGGCGTAGAGTGGTTTcGAGACGTCGAAAGGAACGAGTAGCAT	TGTGAGTGTGGCGTAGAGTG	0_brunello_pub
genome_L2	1	9527	GOSR1	CTTAAACCGGCCAACATACCCGTCTCgCACCgCCCTGATGCATACATTACAGGTTTcGAGACGTCGAAAGGAACGAGTAGCAT	CCCTGATGCATACATTACAG	0_brunello_pub
genome_L2	1	2941	GSTA4	CTTAAACCGGCCAACATACCCGTCTCgCACCgATAAGGTACCTCGACTCCGGGTTTcGAGACGTCGAAAGGAACGAGTAGCAT	ATAAGGTACCTCGACTCCGG	0_brunello_pub
genome_L2	1	84692	CCDC54	CTTAAACCGGCCAACATACCCGTCTCgCACCgACAATCATCAGATGTCACAGGTTTcGAGACGTCGAAAGGAACGAGTAGCAT	ACAATCATCAGATGTCACAG	0_brunello_pub
genome_L2	1	8543	LMO4	CTTAAACCGGCCAACATACCCGTCTCgCACCgCTCATGACGAGTTCACTCGCGTTTcGAGACGTCGAAAGGAACGAGTAGCAT	CTCATGACGAGTTCACTCGC	0_brunello_pub
genome_L2	1	2054	STX2	CTTAAACCGGCCAACATACCCGTCTCgCACCgTCTTCGGATACGAAGAACCCGTTTcGAGACGTCGAAAGGAACGAGTAGCAT	TCTTCGGATACGAAGAACCC	0_brunello_pub
genome_L2	1	26239	LCE2B	CTTAAACCGGCCAACATACCCGTCTCgCACCgACAGCAAGAAGAGACTGCAGGTTTcGAGACGTCGAAAGGAACGAGTAGCAT	ACAGCAAGAAGAGACTGCAG	0_brunello_pub
genome_L2	1	51496	CTDSPL2	CTTAAACCGGCCAACATACCCGTCTCgCACCgTTATTCATCAGCCCACGCGGGTTTcGAGACGTCGAAAGGAACGAGTAGCAT	TTATTCATCAGCCCACGCGG	0_brunello_pub
genome_L2	1	858	CAV2	CTTAAACCGGCCAACATACCCGTCTCgCACCgATTCCCGCAATGAAGGCCAGGTTTcGAGACGTCGAAAGGAACGAGTAGCAT	ATTCCCGCAATGAAGGCCAG	0_brunello_pub
genome_L2	1	246721	POLR2J2	CTTAAACCGGCCAACATACCCGTCTCgCACCgCAAGGACACCAAGGTACCCAGTTTcGAGACGTCGAAAGGAACGAGTAGCAT	CAAGGACACCAAGGTACCCA	0_brunello_pub
genome_L2	1	100130733	LRRC70	CTTAAACCGGCCAACATACCCGTCTCgCACCgCAACAAAGGTACCACTCCCAGTTTcGAGACGTCGAAAGGAACGAGTAGCAT	CAACAAAGGTACCACTCCCA	0_brunello_pub
genome_L2	1	26973	CHORDC1	CTTAAACCGGCCAACATACCCGTCTCgCACCgGAAAGACCGGAACACCTGGGGTTTcGAGACGTCGAAAGGAACGAGTAGCAT	GAAAGACCGGAACACCTGGG	0_brunello_pub
genome_L2	1	442319	ZNF727	CTTAAACCGGCCAACATACCCGTCTCgCACCgCCTTGCAATTACCCACACGTGTTTcGAGACGTCGAAAGGAACGAGTAGCAT	CCTTGCAATTACCCACACGT	0_brunello_pub
genome_L2	1	340168	DPPA5	CTTAAACCGGCCAACATACCCGTCTCgCACCgGGAGCCGTAAACCACGACCTGTTTcGAGACGTCGAAAGGAACGAGTAGCAT	GGAGCCGTAAACCACGACCT	0_brunello_pub
genome_L2	1	353332	KRTAP12-1	CTTAAACCGGCCAACATACCCGTCTCgCACCgGCTCACGGGCACGCACACAGGTTTcGAGACGTCGAAAGGAACGAGTAGCAT	GCTCACGGGCACGCACACAG	0_brunello_pub
genome_L2	1	8577	TMEFF1	CTTAAACCGGCCAACATACCCGTCTCgCACCgTCATACATACCAGAGTAGCAGTTTcGAGACGTCGAAAGGAACGAGTAGCAT	TCATACATACCAGAGTAGCA	0_brunello_pub
genome_L2	1	51110	LACTB2	CTTAAACCGGCCAACATACCCGTCTCgCACCgAGGCACCAACACCTACCTAGGTTTcGAGACGTCGAAAGGAACGAGTAGCAT	AGGCACCAACACCTACCTAG	0_brunello_pub
genome_L2	1	8835	SOCS2	CTTAAACCGGCCAACATACCCGTCTCgCACCgAAAACCCCAGGATGGTACTGGTTTcGAGACGTCGAAAGGAACGAGTAGCAT	AAAACCCCAGGATGGTACTG	0_brunello_pub
genome_L2	1	5737	PTGFR	CTTAAACCGGCCAACATACCCGTCTCgCACCgGGACATTTGATTGGTCAAAGGTTTcGAGACGTCGAAAGGAACGAGTAGCAT	GGACATTTGATTGGTCAAAG	0_brunello_pub
genome_L2	1	474381	H2AFB2	CTTAAACCGGCCAACATACCCGTCTCgCACCgAGACCGGCGCCGTGCGACTCGTTTcGAGACGTCGAAAGGAACGAGTAGCAT	AGACCGGCGCCGTGCGACTC	0_brunello_pub
genome_L2	1	10668	CGRRF1	CTTAAACCGGCCAACATACCCGTCTCgCACCgAGCCTCCTTACATGCTACTGGTTTcGAGACGTCGAAAGGAACGAGTAGCAT	AGCCTCCTTACATGCTACTG	0_brunello_pub
genome_L2	1	729420	LMO7DN	CTTAAACCGGCCAACATACCCGTCTCgCACCgTGATTTCGCTGGAAGTGCGGGTTTcGAGACGTCGAAAGGAACGAGTAGCAT	TGATTTCGCTGGAAGTGCGG	0_brunello_pub
genome_L2	1	3398	ID2	CTTAAACCGGCCAACATACCCGTCTCgCACCgGCTCATCGGGTCGTCCACAGGTTTcGAGACGTCGAAAGGAACGAGTAGCAT	GCTCATCGGGTCGTCCACAG	0_brunello_pub
genome_L2	1	4254	KITLG	CTTAAACCGGCCAACATACCCGTCTCgCACCgTCATTGTTGGATAAGCGAGAGTTTcGAGACGTCGAAAGGAACGAGTAGCAT	TCATTGTTGGATAAGCGAGA	0_brunello_pub
genome_L2	1	84908	FAM136A	CTTAAACCGGCCAACATACCCGTCTCgCACCgCTGGTGCACCTGCTTCATGGGTTTcGAGACGTCGAAAGGAACGAGTAGCAT	CTGGTGCACCTGCTTCATGG	0_brunello_pub
genome_L2	1	83740	H2AFB3	CTTAAACCGGCCAACATACCCGTCTCgCACCgGGTACTCAATAACCGCAGCGGTTTcGAGACGTCGAAAGGAACGAGTAGCAT	GGTACTCAATAACCGCAGCG	0_brunello_pub
genome_L2	1	23548	TTC33	CTTAAACCGGCCAACATACCCGTCTCgCACCgGGCTTCATGCCATTAAACGTGTTTcGAGACGTCGAAAGGAACGAGTAGCAT	GGCTTCATGCCATTAAACGT	0_brunello_pub
genome_L2	1	6882	TAF11	CTTAAACCGGCCAACATACCCGTCTCgCACCgCGACACCGATGGAATCCCAGGTTTcGAGACGTCGAAAGGAACGAGTAGCAT	CGACACCGATGGAATCCCAG	0_brunello_pub
genome_L2	1	123228	SENP8	CTTAAACCGGCCAACATACCCGTCTCgCACCgGTTACATGGACAGTCTACTGGTTTcGAGACGTCGAAAGGAACGAGTAGCAT	GTTACATGGACAGTCTACTG	0_brunello_pub
genome_L2	1	51301	GCNT4	CTTAAACCGGCCAACATACCCGTCTCgCACCgTGTGCTGGTTGTATATAGCAGTTTcGAGACGTCGAAAGGAACGAGTAGCAT	TGTGCTGGTTGTATATAGCA	0_brunello_pub
genome_L2	1	11172	INSL6	CTTAAACCGGCCAACATACCCGTCTCgCACCgGTAGGCTTCGACCTTCTCCGGTTTcGAGACGTCGAAAGGAACGAGTAGCAT	GTAGGCTTCGACCTTCTCCG	0_brunello_pub
genome_L2	1	388394	RPRML	CTTAAACCGGCCAACATACCCGTCTCgCACCgGCGACCTTCCTGAACCACAGGTTTcGAGACGTCGAAAGGAACGAGTAGCAT	GCGACCTTCCTGAACCACAG	0_brunello_pub
genome_L2	1	7705	ZNF146	CTTAAACCGGCCAACATACCCGTCTCgCACCgGAAAATGCTCATGCTCAGTGGTTTcGAGACGTCGAAAGGAACGAGTAGCAT	GAAAATGCTCATGCTCAGTG	0_brunello_pub
genome_L2	1	54967	CT55	CTTAAACCGGCCAACATACCCGTCTCgCACCgACAGAGGAATACCTTGTGGGGTTTcGAGACGTCGAAAGGAACGAGTAGCAT	ACAGAGGAATACCTTGTGGG	0_brunello_pub
genome_L2	1	730291	ZNF735	CTTAAACCGGCCAACATACCCGTCTCgCACCgGAGATGGCAGCCAAACACCCGTTTcGAGACGTCGAAAGGAACGAGTAGCAT	GAGATGGCAGCCAAACACCC	0_brunello_pub
genome_L2	1	124045	SPATA33	CTTAAACCGGCCAACATACCCGTCTCgCACCgGCTCGCGTGATGATGATCTGGTTTcGAGACGTCGAAAGGAACGAGTAGCAT	GCTCGCGTGATGATGATCTG	0_brunello_pub
genome_L2	1	4693	NDP	CTTAAACCGGCCAACATACCCGTCTCgCACCgACAGTGCTGAACGACACCAAGTTTcGAGACGTCGAAAGGAACGAGTAGCAT	ACAGTGCTGAACGACACCAA	0_brunello_pub
genome_L2	1	283092	OR4C13	CTTAAACCGGCCAACATACCCGTCTCgCACCgCAGCTTAGGGGTATTGACAGGTTTcGAGACGTCGAAAGGAACGAGTAGCAT	CAGCTTAGGGGTATTGACAG	0_brunello_pub
genome_L2	1	91419	XRCC6BP1	CTTAAACCGGCCAACATACCCGTCTCgCACCgTCAGGCCCATATGAACAGAGGTTTcGAGACGTCGAAAGGAACGAGTAGCAT	TCAGGCCCATATGAACAGAG	0_brunello_pub
genome_L2	1	51582	AZIN1	CTTAAACCGGCCAACATACCCGTCTCgCACCgGGAAAGTAGATATCCAACAGGTTTcGAGACGTCGAAAGGAACGAGTAGCAT	GGAAAGTAGATATCCAACAG	0_brunello_pub
genome_L2	1	728340	GTF2H2C	CTTAAACCGGCCAACATACCCGTCTCgCACCgGTACTTGCTCGTGAAACTGGGTTTcGAGACGTCGAAAGGAACGAGTAGCAT	GTACTTGCTCGTGAAACTGG	0_brunello_pub
genome_L2	1	685	BTC	CTTAAACCGGCCAACATACCCGTCTCgCACCgAGGACACTCCACTTACACACGTTTcGAGACGTCGAAAGGAACGAGTAGCAT	AGGACACTCCACTTACACAC	0_brunello_pub
genome_L2	1	10879	SMR3B	CTTAAACCGGCCAACATACCCGTCTCgCACCgGGAGGAGCCAGCGGTCCAGGGTTTcGAGACGTCGAAAGGAACGAGTAGCAT	GGAGGAGCCAGCGGTCCAGG	0_brunello_pub
genome_L2	1	219464	OR5T2	CTTAAACCGGCCAACATACCCGTCTCgCACCgACATAGGAAGCATTGATGAGGTTTcGAGACGTCGAAAGGAACGAGTAGCAT	ACATAGGAAGCATTGATGAG	0_brunello_pub
genome_L2	1	353133	LCE1C	CTTAAACCGGCCAACATACCCGTCTCgCACCgTGAGCCACCACAGGCGCCGTGTTTcGAGACGTCGAAAGGAACGAGTAGCAT	TGAGCCACCACAGGCGCCGT	0_brunello_pub
genome_L2	1	150677	OTOS	CTTAAACCGGCCAACATACCCGTCTCgCACCgGTGTCTTTCAGACCCTTACGGTTTcGAGACGTCGAAAGGAACGAGTAGCAT	GTGTCTTTCAGACCCTTACG	0_brunello_pub
genome_L2	1	54921	CHTF8	CTTAAACCGGCCAACATACCCGTCTCgCACCgTGTAATGTAGGTCTCCCAGGGTTTcGAGACGTCGAAAGGAACGAGTAGCAT	TGTAATGTAGGTCTCCCAGG	0_brunello_pub
genome_L2	1	100507527	THEG5	CTTAAACCGGCCAACATACCCGTCTCgCACCgCCGCCTTCGTCTACCATGTGGTTTcGAGACGTCGAAAGGAACGAGTAGCAT	CCGCCTTCGTCTACCATGTG	0_brunello_pub
genome_L2	1	112840	WDR89	CTTAAACCGGCCAACATACCCGTCTCgCACCgCCATCCCAGCAATCCCAACAGTTTcGAGACGTCGAAAGGAACGAGTAGCAT	CCATCCCAGCAATCCCAACA	0_brunello_pub
genome_L2	1	54626	HES2	CTTAAACCGGCCAACATACCCGTCTCgCACCgCCTTGCGACAGCTACCGCGAGTTTcGAGACGTCGAAAGGAACGAGTAGCAT	CCTTGCGACAGCTACCGCGA	0_brunello_pub
genome_L2	1	6699	SPRR1B	CTTAAACCGGCCAACATACCCGTCTCgCACCgACCATGCATCCCCAAAACCAGTTTcGAGACGTCGAAAGGAACGAGTAGCAT	ACCATGCATCCCCAAAACCA	0_brunello_pub
genome_L2	1	116372	LYPD1	CTTAAACCGGCCAACATACCCGTCTCgCACCgGCAATTCACAATGAACTCGGGTTTcGAGACGTCGAAAGGAACGAGTAGCAT	GCAATTCACAATGAACTCGG	0_brunello_pub
genome_L2	1	84299	MIEN1	CTTAAACCGGCCAACATACCCGTCTCgCACCgACCAGTACTCCACCACGATGGTTTcGAGACGTCGAAAGGAACGAGTAGCAT	ACCAGTACTCCACCACGATG	0_brunello_pub
genome_L2	1	100113407	TMEM170B	CTTAAACCGGCCAACATACCCGTCTCgCACCgAGGCGCGTCAATTACCCGTGGTTTcGAGACGTCGAAAGGAACGAGTAGCAT	AGGCGCGTCAATTACCCGTG	0_brunello_pub
genome_L2	1	353145	LCE3E	CTTAAACCGGCCAACATACCCGTCTCgCACCgTGTGGCCCTAGCTCCGAGGGGTTTcGAGACGTCGAAAGGAACGAGTAGCAT	TGTGGCCCTAGCTCCGAGGG	0_brunello_pub
genome_L2	1	84648	LCE3D	CTTAAACCGGCCAACATACCCGTCTCgCACCgCACTGTACTGGGCTCTTTGGGTTTcGAGACGTCGAAAGGAACGAGTAGCAT	CACTGTACTGGGCTCTTTGG	0_brunello_pub
genome_L2	1	84432	PROK1	CTTAAACCGGCCAACATACCCGTCTCgCACCgGAGCATGATTGAGACTCGCGGTTTcGAGACGTCGAAAGGAACGAGTAGCAT	GAGCATGATTGAGACTCGCG	0_brunello_pub
genome_L2	1	151827	LRRC34	CTTAAACCGGCCAACATACCCGTCTCgCACCgCTTACCGCGCTGGACCGCCAGTTTcGAGACGTCGAAAGGAACGAGTAGCAT	CTTACCGCGCTGGACCGCCA	0_brunello_pub
genome_L2	1	389177	TMEM212	CTTAAACCGGCCAACATACCCGTCTCgCACCgACACTCCATCCTGTGAACCAGTTTcGAGACGTCGAAAGGAACGAGTAGCAT	ACACTCCATCCTGTGAACCA	0_brunello_pub
genome_L2	1	3046	HBE1	CTTAAACCGGCCAACATACCCGTCTCgCACCgGGGTCCAGGGGTAAACAACGGTTTcGAGACGTCGAAAGGAACGAGTAGCAT	GGGTCCAGGGGTAAACAACG	0_brunello_pub
genome_L2	1	8347	HIST1H2BC	CTTAAACCGGCCAACATACCCGTCTCgCACCgACACAGAGTAACTCTCCTTGGTTTcGAGACGTCGAAAGGAACGAGTAGCAT	ACACAGAGTAACTCTCCTTG	0_brunello_pub
genome_L2	1	124801	LSM12	CTTAAACCGGCCAACATACCCGTCTCgCACCgACATTGAGTGAAGCTAGGGGGTTTcGAGACGTCGAAAGGAACGAGTAGCAT	ACATTGAGTGAAGCTAGGGG	0_brunello_pub
genome_L2	1	100529257	SYNJ2BP-COX16	CTTAAACCGGCCAACATACCCGTCTCgCACCgGTCTCTGAGAGTGCAGCACAGTTTcGAGACGTCGAAAGGAACGAGTAGCAT	GTCTCTGAGAGTGCAGCACA	0_brunello_pub
genome_L2	1	83442	SH3BGRL3	CTTAAACCGGCCAACATACCCGTCTCgCACCgCCTGCGCGTCTACAGCACGTGTTTcGAGACGTCGAAAGGAACGAGTAGCAT	CCTGCGCGTCTACAGCACGT	0_brunello_pub
genome_L2	1	6883	TAF12	CTTAAACCGGCCAACATACCCGTCTCgCACCgCTATTGGCCATGGAGCCTTGGTTTcGAGACGTCGAAAGGAACGAGTAGCAT	CTATTGGCCATGGAGCCTTG	0_brunello_pub
genome_L2	1	7324	UBE2E1	CTTAAACCGGCCAACATACCCGTCTCgCACCgCCCTCATACACGGATCCTGGGTTTcGAGACGTCGAAAGGAACGAGTAGCAT	CCCTCATACACGGATCCTGG	0_brunello_pub
genome_L2	1	221044	UCMA	CTTAAACCGGCCAACATACCCGTCTCgCACCgGCTGCGGAGAGAATATTACGGTTTcGAGACGTCGAAAGGAACGAGTAGCAT	GCTGCGGAGAGAATATTACG	0_brunello_pub
genome_L2	1	81606	LBH	CTTAAACCGGCCAACATACCCGTCTCgCACCgGATGAACACCCAGCCCATGGGTTTcGAGACGTCGAAAGGAACGAGTAGCAT	GATGAACACCCAGCCCATGG	0_brunello_pub
genome_L2	1	5052	PRDX1	CTTAAACCGGCCAACATACCCGTCTCgCACCgTGAAAGCAATGATCTCCGTGGTTTcGAGACGTCGAAAGGAACGAGTAGCAT	TGAAAGCAATGATCTCCGTG	0_brunello_pub
genome_L2	1	136541	PRSS58	CTTAAACCGGCCAACATACCCGTCTCgCACCgGCAGCTGTGATCACCCAAAGGTTTcGAGACGTCGAAAGGAACGAGTAGCAT	GCAGCTGTGATCACCCAAAG	0_brunello_pub
genome_L2	1	6368	CCL23	CTTAAACCGGCCAACATACCCGTCTCgCACCgCAAGGGCAGTAACAAGCATGGTTTcGAGACGTCGAAAGGAACGAGTAGCAT	CAAGGGCAGTAACAAGCATG	0_brunello_pub
genome_L2	1	128387	TATDN3	CTTAAACCGGCCAACATACCCGTCTCgCACCgACTGGATGAACACCCAAGCAGTTTcGAGACGTCGAAAGGAACGAGTAGCAT	ACTGGATGAACACCCAAGCA	0_brunello_pub
genome_L2	1	10951	CBX1	CTTAAACCGGCCAACATACCCGTCTCgCACCgTTACAGTCAGAAAAGCCACGGTTTcGAGACGTCGAAAGGAACGAGTAGCAT	TTACAGTCAGAAAAGCCACG	0_brunello_pub
genome_L2	1	10950	BTG3	CTTAAACCGGCCAACATACCCGTCTCgCACCgACCGACAGCACACCTCACATGTTTcGAGACGTCGAAAGGAACGAGTAGCAT	ACCGACAGCACACCTCACAT	0_brunello_pub
genome_L2	1	8894	EIF2S2	CTTAAACCGGCCAACATACCCGTCTCgCACCgAAGAGACTACACATACGAGGGTTTcGAGACGTCGAAAGGAACGAGTAGCAT	AAGAGACTACACATACGAGG	0_brunello_pub
genome_L2	1	51248	PDZD11	CTTAAACCGGCCAACATACCCGTCTCgCACCgAGGCAGGCAAGAAAACCACCGTTTcGAGACGTCGAAAGGAACGAGTAGCAT	AGGCAGGCAAGAAAACCACC	0_brunello_pub
genome_L2	1	353376	TICAM2	CTTAAACCGGCCAACATACCCGTCTCgCACCgTGAGCACAGCAATACAACAGGTTTcGAGACGTCGAAAGGAACGAGTAGCAT	TGAGCACAGCAATACAACAG	0_brunello_pub
genome_L2	1	80777	CYB5B	CTTAAACCGGCCAACATACCCGTCTCgCACCgCAACCGGTAATAGGTGACTGGTTTcGAGACGTCGAAAGGAACGAGTAGCAT	CAACCGGTAATAGGTGACTG	0_brunello_pub
genome_L2	1	11149	BVES	CTTAAACCGGCCAACATACCCGTCTCgCACCgACTCAGACGGTCATCAACTGGTTTcGAGACGTCGAAAGGAACGAGTAGCAT	ACTCAGACGGTCATCAACTG	0_brunello_pub
genome_L2	1	51213	LUZP4	CTTAAACCGGCCAACATACCCGTCTCgCACCgTGCCGCCAAATCATCCCAGTGTTTcGAGACGTCGAAAGGAACGAGTAGCAT	TGCCGCCAAATCATCCCAGT	0_brunello_pub
genome_L2	1	4701	NDUFA7	CTTAAACCGGCCAACATACCCGTCTCgCACCgGCTACCAGGAGATCTCCAAGGTTTcGAGACGTCGAAAGGAACGAGTAGCAT	GCTACCAGGAGATCTCCAAG	0_brunello_pub
genome_L2	1	6917	TCEA1	CTTAAACCGGCCAACATACCCGTCTCgCACCgGCGTATTTCAGTACTTCCAGGTTTcGAGACGTCGAAAGGAACGAGTAGCAT	GCGTATTTCAGTACTTCCAG	0_brunello_pub
genome_L2	1	134147	CMBL	CTTAAACCGGCCAACATACCCGTCTCgCACCgAGATAGACCAGTCGCCAGAGGTTTcGAGACGTCGAAAGGAACGAGTAGCAT	AGATAGACCAGTCGCCAGAG	0_brunello_pub
genome_L2	1	145946	SPATA8	CTTAAACCGGCCAACATACCCGTCTCgCACCgTTCTGAGAAATGTCGCGACGGTTTcGAGACGTCGAAAGGAACGAGTAGCAT	TTCTGAGAAATGTCGCGACG	0_brunello_pub
genome_L2	1	10239	AP3S2	CTTAAACCGGCCAACATACCCGTCTCgCACCgGGTGCACTACATCCTCCAGGGTTTcGAGACGTCGAAAGGAACGAGTAGCAT	GGTGCACTACATCCTCCAGG	0_brunello_pub
genome_L2	1	8636	SSNA1	CTTAAACCGGCCAACATACCCGTCTCgCACCgCGAGTTCGACCGGACCATCGGTTTcGAGACGTCGAAAGGAACGAGTAGCAT	CGAGTTCGACCGGACCATCG	0_brunello_pub
genome_L2	1	55009	C19orf24	CTTAAACCGGCCAACATACCCGTCTCgCACCgCGGCTGGCTCCCGTTCGTCAGTTTcGAGACGTCGAAAGGAACGAGTAGCAT	CGGCTGGCTCCCGTTCGTCA	0_brunello_pub
genome_L2	1	84967	LSM10	CTTAAACCGGCCAACATACCCGTCTCgCACCgCATTGCGGCCTGTCACAAAGGTTTcGAGACGTCGAAAGGAACGAGTAGCAT	CATTGCGGCCTGTCACAAAG	0_brunello_pub
genome_L2	1	6289	SAA2	CTTAAACCGGCCAACATACCCGTCTCgCACCgACAAATACTTCCATGCTCGGGTTTcGAGACGTCGAAAGGAACGAGTAGCAT	ACAAATACTTCCATGCTCGG	0_brunello_pub
genome_L2	1	162967	ZNF320	CTTAAACCGGCCAACATACCCGTCTCgCACCgGAACTGCCTTATGAATTACGGTTTcGAGACGTCGAAAGGAACGAGTAGCAT	GAACTGCCTTATGAATTACG	0_brunello_pub
genome_L2	1	30851	TAX1BP3	CTTAAACCGGCCAACATACCCGTCTCgCACCgGTCACACGGGTGTCTGAAGGGTTTcGAGACGTCGAAAGGAACGAGTAGCAT	GTCACACGGGTGTCTGAAGG	0_brunello_pub
genome_L2	1	7594	ZNF43	CTTAAACCGGCCAACATACCCGTCTCgCACCgGATGAGTGTAAGGTGCACAGGTTTcGAGACGTCGAAAGGAACGAGTAGCAT	GATGAGTGTAAGGTGCACAG	0_brunello_pub
genome_L2	1	168417	ZNF679	CTTAAACCGGCCAACATACCCGTCTCgCACCgGAGATGGTAACCAAACACCCGTTTcGAGACGTCGAAAGGAACGAGTAGCAT	GAGATGGTAACCAAACACCC	0_brunello_pub
genome_L2	1	6694	SPP2	CTTAAACCGGCCAACATACCCGTCTCgCACCgGCATCCGGGAGACTACATGCGTTTcGAGACGTCGAAAGGAACGAGTAGCAT	GCATCCGGGAGACTACATGC	0_brunello_pub
genome_L2	1	6785	ELOVL4	CTTAAACCGGCCAACATACCCGTCTCgCACCgCTTAATTCCAATCCACCACAGTTTcGAGACGTCGAAAGGAACGAGTAGCAT	CTTAATTCCAATCCACCACA	0_brunello_pub
genome_L2	1	116028	RMI2	CTTAAACCGGCCAACATACCCGTCTCgCACCgGCTGCGGACTCGTTCTCAGGGTTTcGAGACGTCGAAAGGAACGAGTAGCAT	GCTGCGGACTCGTTCTCAGG	0_brunello_pub
genome_L2	1	339416	ANKRD45	CTTAAACCGGCCAACATACCCGTCTCgCACCgTGCATGGCCTGTTCATGATGGTTTcGAGACGTCGAAAGGAACGAGTAGCAT	TGCATGGCCTGTTCATGATG	0_brunello_pub
genome_L2	1	353135	LCE1E	CTTAAACCGGCCAACATACCCGTCTCgCACCgTGCAGCAGGAAGAGACTGGAGTTTcGAGACGTCGAAAGGAACGAGTAGCAT	TGCAGCAGGAAGAGACTGGA	0_brunello_pub
genome_L2	1	1318	SLC31A2	CTTAAACCGGCCAACATACCCGTCTCgCACCgGACCATCGCAGAGACAGACGGTTTcGAGACGTCGAAAGGAACGAGTAGCAT	GACCATCGCAGAGACAGACG	0_brunello_pub
genome_L2	1	29880	ALG5	CTTAAACCGGCCAACATACCCGTCTCgCACCgCAAAGTACGTGTGATAACCCGTTTcGAGACGTCGAAAGGAACGAGTAGCAT	CAAAGTACGTGTGATAACCC	0_brunello_pub
genome_L2	1	5520	PPP2R2A	CTTAAACCGGCCAACATACCCGTCTCgCACCgTATTCGGCTATGTGACATGAGTTTcGAGACGTCGAAAGGAACGAGTAGCAT	TATTCGGCTATGTGACATGA	0_brunello_pub
genome_L2	1	839	CASP6	CTTAAACCGGCCAACATACCCGTCTCgCACCgGTTGGACACCAACATAACTGGTTTcGAGACGTCGAAAGGAACGAGTAGCAT	GTTGGACACCAACATAACTG	0_brunello_pub
genome_L2	1	54344	DPM3	CTTAAACCGGCCAACATACCCGTCTCgCACCgCCATGACGAAATTAGCGCAGGTTTcGAGACGTCGAAAGGAACGAGTAGCAT	CCATGACGAAATTAGCGCAG	0_brunello_pub
genome_L2	1	51330	TNFRSF12A	CTTAAACCGGCCAACATACCCGTCTCgCACCgGCTCGCTGCGCCGGTTGCTGGTTTcGAGACGTCGAAAGGAACGAGTAGCAT	GCTCGCTGCGCCGGTTGCTG	0_brunello_pub
genome_L2	1	134121	C5orf49	CTTAAACCGGCCAACATACCCGTCTCgCACCgCCTTCAGCTACATCCCGCCGGTTTcGAGACGTCGAAAGGAACGAGTAGCAT	CCTTCAGCTACATCCCGCCG	0_brunello_pub
genome_L2	1	115106	HAUS1	CTTAAACCGGCCAACATACCCGTCTCgCACCgCAGTGCTAGAGAGATTGGCGGTTTcGAGACGTCGAAAGGAACGAGTAGCAT	CAGTGCTAGAGAGATTGGCG	0_brunello_pub
genome_L2	1	199777	ZNF626	CTTAAACCGGCCAACATACCCGTCTCgCACCgTAACCTGGTCTTCCTTGGTGGTTTcGAGACGTCGAAAGGAACGAGTAGCAT	TAACCTGGTCTTCCTTGGTG	0_brunello_pub
genome_L2	1	64859	NABP1	CTTAAACCGGCCAACATACCCGTCTCgCACCgGAACCCAACCCAGATTATCGGTTTcGAGACGTCGAAAGGAACGAGTAGCAT	GAACCCAACCCAGATTATCG	0_brunello_pub
genome_L2	1	340481	ZDHHC21	CTTAAACCGGCCAACATACCCGTCTCgCACCgGAGAACCCCAAGATCCCACAGTTTcGAGACGTCGAAAGGAACGAGTAGCAT	GAGAACCCCAAGATCCCACA	0_brunello_pub
genome_L2	1	54876	DCAF16	CTTAAACCGGCCAACATACCCGTCTCgCACCgAAAAGGTGGGACTCCACAAGGTTTcGAGACGTCGAAAGGAACGAGTAGCAT	AAAAGGTGGGACTCCACAAG	0_brunello_pub
genome_L2	1	100533106	ZHX1-C8ORF76	CTTAAACCGGCCAACATACCCGTCTCgCACCgATGAAAAGGGATGTCCAGGAGTTTcGAGACGTCGAAAGGAACGAGTAGCAT	ATGAAAAGGGATGTCCAGGA	0_brunello_pub
genome_L2	1	79845	RNF122	CTTAAACCGGCCAACATACCCGTCTCgCACCgTGAGCGATACGGATATAAGGGTTTcGAGACGTCGAAAGGAACGAGTAGCAT	TGAGCGATACGGATATAAGG	0_brunello_pub
genome_L2	1	1329	COX5B	CTTAAACCGGCCAACATACCCGTCTCgCACCgATGCGCTCCATGGCATCTGGGTTTcGAGACGTCGAAAGGAACGAGTAGCAT	ATGCGCTCCATGGCATCTGG	0_brunello_pub
genome_L2	1	2966	GTF2H2	CTTAAACCGGCCAACATACCCGTCTCgCACCgCATCTACTACCACATAAAGGGTTTcGAGACGTCGAAAGGAACGAGTAGCAT	CATCTACTACCACATAAAGG	0_brunello_pub
genome_L2	1	390142	OR5D13	CTTAAACCGGCCAACATACCCGTCTCgCACCgAGGCAGAAACAATTACAGAGGTTTcGAGACGTCGAAAGGAACGAGTAGCAT	AGGCAGAAACAATTACAGAG	0_brunello_pub
genome_L2	1	130940	CCDC148	CTTAAACCGGCCAACATACCCGTCTCgCACCgAACAACACAAGCAAGTGTGGGTTTcGAGACGTCGAAAGGAACGAGTAGCAT	AACAACACAAGCAAGTGTGG	0_brunello_pub
genome_L2	1	648	BMI1	CTTAAACCGGCCAACATACCCGTCTCgCACCgGATTGATGTCATGTATGAGGGTTTcGAGACGTCGAAAGGAACGAGTAGCAT	GATTGATGTCATGTATGAGG	0_brunello_pub
genome_L2	1	7164	TPD52L1	CTTAAACCGGCCAACATACCCGTCTCgCACCgGCAAGAAGTTCGGAGACATGGTTTcGAGACGTCGAAAGGAACGAGTAGCAT	GCAAGAAGTTCGGAGACATG	0_brunello_pub
genome_L2	1	10878	CFHR3	CTTAAACCGGCCAACATACCCGTCTCgCACCgGAGCGGTGTACTTACTGACAGTTTcGAGACGTCGAAAGGAACGAGTAGCAT	GAGCGGTGTACTTACTGACA	0_brunello_pub
genome_L2	1	93621	MRFAP1	CTTAAACCGGCCAACATACCCGTCTCgCACCgGCTCATCCAGATCAAAACGCGTTTcGAGACGTCGAAAGGAACGAGTAGCAT	GCTCATCCAGATCAAAACGC	0_brunello_pub
genome_L2	1	1787	TRDMT1	CTTAAACCGGCCAACATACCCGTCTCgCACCgCTGTATACCTGCACAAGTGGGTTTcGAGACGTCGAAAGGAACGAGTAGCAT	CTGTATACCTGCACAAGTGG	0_brunello_pub
genome_L2	1	4807	NHLH1	CTTAAACCGGCCAACATACCCGTCTCgCACCgCACGCGAGAACGCATCCGCGGTTTcGAGACGTCGAAAGGAACGAGTAGCAT	CACGCGAGAACGCATCCGCG	0_brunello_pub
genome_L2	1	5537	PPP6C	CTTAAACCGGCCAACATACCCGTCTCgCACCgTGAGAGTAGACAGATAACACGTTTcGAGACGTCGAAAGGAACGAGTAGCAT	TGAGAGTAGACAGATAACAC	0_brunello_pub
genome_L2	1	865	CBFB	CTTAAACCGGCCAACATACCCGTCTCgCACCgGCCGACTTACGATTTCCGAGGTTTcGAGACGTCGAAAGGAACGAGTAGCAT	GCCGACTTACGATTTCCGAG	0_brunello_pub
genome_L2	1	2495	FTH1	CTTAAACCGGCCAACATACCCGTCTCgCACCgTCTTCAAAGCCACATCATCGGTTTcGAGACGTCGAAAGGAACGAGTAGCAT	TCTTCAAAGCCACATCATCG	0_brunello_pub
genome_L2	1	129852	C2orf73	CTTAAACCGGCCAACATACCCGTCTCgCACCgGTGCTCTTAGAGTCGTAAGGGTTTcGAGACGTCGAAAGGAACGAGTAGCAT	GTGCTCTTAGAGTCGTAAGG	0_brunello_pub
genome_L2	1	1652	DDT	CTTAAACCGGCCAACATACCCGTCTCgCACCgGAGTCGTTTCTCCAGCCCCGGTTTcGAGACGTCGAAAGGAACGAGTAGCAT	GAGTCGTTTCTCCAGCCCCG	0_brunello_pub
genome_L2	1	10920	COPS8	CTTAAACCGGCCAACATACCCGTCTCgCACCgAGAAGCTGACCATACACTGGGTTTcGAGACGTCGAAAGGAACGAGTAGCAT	AGAAGCTGACCATACACTGG	0_brunello_pub
genome_L2	1	129450	TYW5	CTTAAACCGGCCAACATACCCGTCTCgCACCgATTACCTAAGCCAAGTTGGAGTTTcGAGACGTCGAAAGGAACGAGTAGCAT	ATTACCTAAGCCAAGTTGGA	0_brunello_pub
genome_L2	1	89839	ARHGAP11B	CTTAAACCGGCCAACATACCCGTCTCgCACCgAGTCCCGCAATATCACAAGGGTTTcGAGACGTCGAAAGGAACGAGTAGCAT	AGTCCCGCAATATCACAAGG	0_brunello_pub
genome_L2	1	388364	TMIGD1	CTTAAACCGGCCAACATACCCGTCTCgCACCgAACTTACTTGTCATCTCACGGTTTcGAGACGTCGAAAGGAACGAGTAGCAT	AACTTACTTGTCATCTCACG	0_brunello_pub
genome_L2	1	90701	SEC11C	CTTAAACCGGCCAACATACCCGTCTCgCACCgATGGAGCCGGCCTTTCACAGGTTTcGAGACGTCGAAAGGAACGAGTAGCAT	ATGGAGCCGGCCTTTCACAG	0_brunello_pub
genome_L2	1	201798	TIGD4	CTTAAACCGGCCAACATACCCGTCTCgCACCgATGGATGCGAAAGCTTGATGGTTTcGAGACGTCGAAAGGAACGAGTAGCAT	ATGGATGCGAAAGCTTGATG	0_brunello_pub
genome_L2	1	283	ANG	CTTAAACCGGCCAACATACCCGTCTCgCACCgGATACTGTGAAAGCATCATGGTTTcGAGACGTCGAAAGGAACGAGTAGCAT	GATACTGTGAAAGCATCATG	0_brunello_pub
genome_L2	1	55862	ECHDC1	CTTAAACCGGCCAACATACCCGTCTCgCACCgGAAATCACTAGGAACTCCAGGTTTcGAGACGTCGAAAGGAACGAGTAGCAT	GAAATCACTAGGAACTCCAG	0_brunello_pub
genome_L2	1	5438	POLR2I	CTTAAACCGGCCAACATACCCGTCTCgCACCgGAACCGCATTCTGCTCTACGGTTTcGAGACGTCGAAAGGAACGAGTAGCAT	GAACCGCATTCTGCTCTACG	0_brunello_pub
genome_L2	1	4729	NDUFV2	CTTAAACCGGCCAACATACCCGTCTCgCACCgGTTATGCAAAATGGAGCTGGGTTTcGAGACGTCGAAAGGAACGAGTAGCAT	GTTATGCAAAATGGAGCTGG	0_brunello_pub
genome_L2	1	57146	TMEM159	CTTAAACCGGCCAACATACCCGTCTCgCACCgATACGAAGCCCAAACCACAGGTTTcGAGACGTCGAAAGGAACGAGTAGCAT	ATACGAAGCCCAAACCACAG	0_brunello_pub
genome_L2	1	92806	CENPBD1	CTTAAACCGGCCAACATACCCGTCTCgCACCgTCGATGGCGAGTCAACCGAGGTTTcGAGACGTCGAAAGGAACGAGTAGCAT	TCGATGGCGAGTCAACCGAG	0_brunello_pub
genome_L2	1	1058	CENPA	CTTAAACCGGCCAACATACCCGTCTCgCACCgGCGGCCGGTTACCTAAGGAGGTTTcGAGACGTCGAAAGGAACGAGTAGCAT	GCGGCCGGTTACCTAAGGAG	0_brunello_pub
genome_L2	1	285525	YIPF7	CTTAAACCGGCCAACATACCCGTCTCgCACCgATTGATAACCAGGAGCAGAGGTTTcGAGACGTCGAAAGGAACGAGTAGCAT	ATTGATAACCAGGAGCAGAG	0_brunello_pub
genome_L2	1	10650	SLMO1	CTTAAACCGGCCAACATACCCGTCTCgCACCgATACATCCGAGAACATTCTGGTTTcGAGACGTCGAAAGGAACGAGTAGCAT	ATACATCCGAGAACATTCTG	0_brunello_pub
genome_L2	1	51052	PRLH	CTTAAACCGGCCAACATACCCGTCTCgCACCgCCAGGCAGGATTGATGTCAGGTTTcGAGACGTCGAAAGGAACGAGTAGCAT	CCAGGCAGGATTGATGTCAG	0_brunello_pub
genome_L2	1	9445	ITM2B	CTTAAACCGGCCAACATACCCGTCTCgCACCgTTGTCTGGTAGAGAGCAGCTGTTTcGAGACGTCGAAAGGAACGAGTAGCAT	TTGTCTGGTAGAGAGCAGCT	0_brunello_pub
genome_L2	1	100130370	LOC100130370	CTTAAACCGGCCAACATACCCGTCTCgCACCgGACATGCTCCTAGAGATGGGGTTTcGAGACGTCGAAAGGAACGAGTAGCAT	GACATGCTCCTAGAGATGGG	0_brunello_pub
genome_L2	1	1138	CHRNA5	CTTAAACCGGCCAACATACCCGTCTCgCACCgGGGAGATTGTGAGTGCAACAGTTTcGAGACGTCGAAAGGAACGAGTAGCAT	GGGAGATTGTGAGTGCAACA	0_brunello_pub
genome_L2	1	54458	PRR13	CTTAAACCGGCCAACATACCCGTCTCgCACCgGAGCCAAGGGATTCACAGGAGTTTcGAGACGTCGAAAGGAACGAGTAGCAT	GAGCCAAGGGATTCACAGGA	0_brunello_pub
genome_L2	1	55096	EBLN2	CTTAAACCGGCCAACATACCCGTCTCgCACCgTGGGGTTCCAATGCATCCAGGTTTcGAGACGTCGAAAGGAACGAGTAGCAT	TGGGGTTCCAATGCATCCAG	0_brunello_pub
genome_L2	1	7130	TNFAIP6	CTTAAACCGGCCAACATACCCGTCTCgCACCgCACCGCCTTAGCTTCTGCGTGTTTcGAGACGTCGAAAGGAACGAGTAGCAT	CACCGCCTTAGCTTCTGCGT	0_brunello_pub
genome_L2	1	8335	HIST1H2AB	CTTAAACCGGCCAACATACCCGTCTCgCACCgAGAAGACCGAGTCTTAGCCTGTTTcGAGACGTCGAAAGGAACGAGTAGCAT	AGAAGACCGAGTCTTAGCCT	0_brunello_pub
genome_L2	1	148213	ZNF681	CTTAAACCGGCCAACATACCCGTCTCgCACCgTAGAAAGAGACATAGGATGGGTTTcGAGACGTCGAAAGGAACGAGTAGCAT	TAGAAAGAGACATAGGATGG	0_brunello_pub
genome_L2	1	221357	GSTA5	CTTAAACCGGCCAACATACCCGTCTCgCACCgTCTGCTCATATGTCAACCAGGTTTcGAGACGTCGAAAGGAACGAGTAGCAT	TCTGCTCATATGTCAACCAG	0_brunello_pub
genome_L2	1	54499	TMCO1	CTTAAACCGGCCAACATACCCGTCTCgCACCgGAAACAATAACAGAGTCAGCGTTTcGAGACGTCGAAAGGAACGAGTAGCAT	GAAACAATAACAGAGTCAGC	0_brunello_pub
genome_L2	1	11081	KERA	CTTAAACCGGCCAACATACCCGTCTCgCACCgAGATTGCTAAAGGTCCCTTGGTTTcGAGACGTCGAAAGGAACGAGTAGCAT	AGATTGCTAAAGGTCCCTTG	0_brunello_pub
genome_L2	1	285349	ZNF660	CTTAAACCGGCCAACATACCCGTCTCgCACCgGGATTCGCTCATGTACTGTGGTTTcGAGACGTCGAAAGGAACGAGTAGCAT	GGATTCGCTCATGTACTGTG	0_brunello_pub
genome_L2	1	219431	OR4S2	CTTAAACCGGCCAACATACCCGTCTCgCACCgGTTGTTGTGACAGCCAACAGGTTTcGAGACGTCGAAAGGAACGAGTAGCAT	GTTGTTGTGACAGCCAACAG	0_brunello_pub
genome_L2	1	102288414	C11orf98	CTTAAACCGGCCAACATACCCGTCTCgCACCgTCGGGGCTGTGATAGACCAAGTTTcGAGACGTCGAAAGGAACGAGTAGCAT	TCGGGGCTGTGATAGACCAA	0_brunello_pub
genome_L2	1	54069	MIS18A	CTTAAACCGGCCAACATACCCGTCTCgCACCgCAGCTCAGCGAGTCGCCCAGGTTTcGAGACGTCGAAAGGAACGAGTAGCAT	CAGCTCAGCGAGTCGCCCAG	0_brunello_pub
genome_L2	1	1647	GADD45A	CTTAAACCGGCCAACATACCCGTCTCgCACCgGGCACAACACCACGTTATCGGTTTcGAGACGTCGAAAGGAACGAGTAGCAT	GGCACAACACCACGTTATCG	0_brunello_pub
genome_L2	1	26735	OR1L3	CTTAAACCGGCCAACATACCCGTCTCgCACCgGACAAATGGAGCCATCACAGGTTTcGAGACGTCGAAAGGAACGAGTAGCAT	GACAAATGGAGCCATCACAG	0_brunello_pub
genome_L2	1	91661	ZNF765	CTTAAACCGGCCAACATACCCGTCTCgCACCgTCTTTCCAATGCAATGACAGGTTTcGAGACGTCGAAAGGAACGAGTAGCAT	TCTTTCCAATGCAATGACAG	0_brunello_pub
genome_L2	1	8743	TNFSF10	CTTAAACCGGCCAACATACCCGTCTCgCACCgCCTGGGAATCATCAAGGAGTGTTTcGAGACGTCGAAAGGAACGAGTAGCAT	CCTGGGAATCATCAAGGAGT	0_brunello_pub
genome_L2	1	90871	TMEM261	CTTAAACCGGCCAACATACCCGTCTCgCACCgGATATAGGACTCAAAAGGCTGTTTcGAGACGTCGAAAGGAACGAGTAGCAT	GATATAGGACTCAAAAGGCT	0_brunello_pub
genome_L2	1	2520	GAST	CTTAAACCGGCCAACATACCCGTCTCgCACCgAGATGCACCCTTAGGTACAGGTTTcGAGACGTCGAAAGGAACGAGTAGCAT	AGATGCACCCTTAGGTACAG	0_brunello_pub
genome_L2	1	1036	CDO1	CTTAAACCGGCCAACATACCCGTCTCgCACCgGATGCGGATCAGATCAGCCAGTTTcGAGACGTCGAAAGGAACGAGTAGCAT	GATGCGGATCAGATCAGCCA	0_brunello_pub
genome_L2	1	5638	PRRG1	CTTAAACCGGCCAACATACCCGTCTCgCACCgCTACACAAAAGCGCAACAAGGTTTcGAGACGTCGAAAGGAACGAGTAGCAT	CTACACAAAAGCGCAACAAG	0_brunello_pub
genome_L2	1	92304	SCGB3A1	CTTAAACCGGCCAACATACCCGTCTCgCACCgAGCGGGTTGAGGGTGCCGAGGTTTcGAGACGTCGAAAGGAACGAGTAGCAT	AGCGGGTTGAGGGTGCCGAG	0_brunello_pub
genome_L2	1	5756	TWF1	CTTAAACCGGCCAACATACCCGTCTCgCACCgACTTAGGTACAGACTGACGTGTTTcGAGACGTCGAAAGGAACGAGTAGCAT	ACTTAGGTACAGACTGACGT	0_brunello_pub
genome_L2	1	8968	HIST1H3F	CTTAAACCGGCCAACATACCCGTCTCgCACCgACAGCTCGTAAGTCCACTGGGTTTcGAGACGTCGAAAGGAACGAGTAGCAT	ACAGCTCGTAAGTCCACTGG	0_brunello_pub
genome_L2	1	10283	CWC27	CTTAAACCGGCCAACATACCCGTCTCgCACCgCCTGGTTTCATAGTCCAAGGGTTTcGAGACGTCGAAAGGAACGAGTAGCAT	CCTGGTTTCATAGTCCAAGG	0_brunello_pub
genome_L2	1	8294	HIST1H4I	CTTAAACCGGCCAACATACCCGTCTCgCACCgGGAACACCTTCAACACTCCGGTTTcGAGACGTCGAAAGGAACGAGTAGCAT	GGAACACCTTCAACACTCCG	0_brunello_pub
genome_L2	1	51299	NRN1	CTTAAACCGGCCAACATACCCGTCTCgCACCgACTTACCTATTTGCACCGCGGTTTcGAGACGTCGAAAGGAACGAGTAGCAT	ACTTACCTATTTGCACCGCG	0_brunello_pub
genome_L2	1	494514	TYMSOS	CTTAAACCGGCCAACATACCCGTCTCgCACCgGTCCTAACCTCAATCCTGCGGTTTcGAGACGTCGAAAGGAACGAGTAGCAT	GTCCTAACCTCAATCCTGCG	0_brunello_pub
genome_L2	1	284257	BOD1L2	CTTAAACCGGCCAACATACCCGTCTCgCACCgCGTCAGCCTTGCAGTCCCGGGTTTcGAGACGTCGAAAGGAACGAGTAGCAT	CGTCAGCCTTGCAGTCCCGG	0_brunello_pub
genome_L2	1	123207	C15orf40	CTTAAACCGGCCAACATACCCGTCTCgCACCgCGGGCAACACCCAATACTCGGTTTcGAGACGTCGAAAGGAACGAGTAGCAT	CGGGCAACACCCAATACTCG	0_brunello_pub
genome_L2	1	6428	SRSF3	CTTAAACCGGCCAACATACCCGTCTCgCACCgGCAACCCACACACTTCGGAGGTTTcGAGACGTCGAAAGGAACGAGTAGCAT	GCAACCCACACACTTCGGAG	0_brunello_pub
genome_L2	1	84332	DYDC2	CTTAAACCGGCCAACATACCCGTCTCgCACCgGAACTGTGAAAAGTGTCACAGTTTcGAGACGTCGAAAGGAACGAGTAGCAT	GAACTGTGAAAAGTGTCACA	0_brunello_pub
genome_L2	1	885	CCK	CTTAAACCGGCCAACATACCCGTCTCgCACCgGATACCCTCAGCTGCCTACGGTTTcGAGACGTCGAAAGGAACGAGTAGCAT	GATACCCTCAGCTGCCTACG	0_brunello_pub
genome_L2	1	147920	IGFL2	CTTAAACCGGCCAACATACCCGTCTCgCACCgTGTAACAGCACTGCTCCAAGGTTTcGAGACGTCGAAAGGAACGAGTAGCAT	TGTAACAGCACTGCTCCAAG	0_brunello_pub
genome_L2	1	192286	HIGD2A	CTTAAACCGGCCAACATACCCGTCTCgCACCgACTTACCTATGGGTACCACCGTTTcGAGACGTCGAAAGGAACGAGTAGCAT	ACTTACCTATGGGTACCACC	0_brunello_pub
genome_L2	1	120586	OR8I2	CTTAAACCGGCCAACATACCCGTCTCgCACCgTGTGCCGAATGTATCTACACGTTTcGAGACGTCGAAAGGAACGAGTAGCAT	TGTGCCGAATGTATCTACAC	0_brunello_pub
genome_L2	1	51021	MRPS16	CTTAAACCGGCCAACATACCCGTCTCgCACCgCCTCTGCAAGGCCTACCGTGGTTTcGAGACGTCGAAAGGAACGAGTAGCAT	CCTCTGCAAGGCCTACCGTG	0_brunello_pub
genome_L2	1	51072	MEMO1	CTTAAACCGGCCAACATACCCGTCTCgCACCgCTTTAGTTTACGGAGAACTGGTTTcGAGACGTCGAAAGGAACGAGTAGCAT	CTTTAGTTTACGGAGAACTG	0_brunello_pub
genome_L2	1	8355	HIST1H3G	CTTAAACCGGCCAACATACCCGTCTCgCACCgGCTCAGTCGACTTCTGATAGGTTTcGAGACGTCGAAAGGAACGAGTAGCAT	GCTCAGTCGACTTCTGATAG	0_brunello_pub
genome_L2	1	9255	AIMP1	CTTAAACCGGCCAACATACCCGTCTCgCACCgAACCAATTCGAAGATCCAGAGTTTcGAGACGTCGAAAGGAACGAGTAGCAT	AACCAATTCGAAGATCCAGA	0_brunello_pub
genome_L2	1	440093	H3F3C	CTTAAACCGGCCAACATACCCGTCTCgCACCgCTGCTCGTAAATCCACCGGTGTTTcGAGACGTCGAAAGGAACGAGTAGCAT	CTGCTCGTAAATCCACCGGT	0_brunello_pub
genome_L2	1	389903	CSAG3	CTTAAACCGGCCAACATACCCGTCTCgCACCgGGTGTTAAGAGAAAAGACCAGTTTcGAGACGTCGAAAGGAACGAGTAGCAT	GGTGTTAAGAGAAAAGACCA	0_brunello_pub
genome_L2	1	440400	RNASEK	CTTAAACCGGCCAACATACCCGTCTCgCACCgAACGTCCTCAATCAACACAGGTTTcGAGACGTCGAAAGGAACGAGTAGCAT	AACGTCCTCAATCAACACAG	0_brunello_pub
genome_L2	1	6856	SYPL1	CTTAAACCGGCCAACATACCCGTCTCgCACCgTCACATATGTTTACACCTGGGTTTcGAGACGTCGAAAGGAACGAGTAGCAT	TCACATATGTTTACACCTGG	0_brunello_pub
genome_L2	1	56475	RPRM	CTTAAACCGGCCAACATACCCGTCTCgCACCgGTGCGTGCTCTCACTCACCGGTTTcGAGACGTCGAAAGGAACGAGTAGCAT	GTGCGTGCTCTCACTCACCG	0_brunello_pub
genome_L2	1	754	PTTG1IP	CTTAAACCGGCCAACATACCCGTCTCgCACCgGTGCAGAGCTCAATTTACAAGTTTcGAGACGTCGAAAGGAACGAGTAGCAT	GTGCAGAGCTCAATTTACAA	0_brunello_pub
genome_L2	1	5435	POLR2F	CTTAAACCGGCCAACATACCCGTCTCgCACCgGTACTTGGTCATGTATGGTGGTTTcGAGACGTCGAAAGGAACGAGTAGCAT	GTACTTGGTCATGTATGGTG	0_brunello_pub
genome_L2	1	11340	EXOSC8	CTTAAACCGGCCAACATACCCGTCTCgCACCgACCAACGTATCCTTTATCAGGTTTcGAGACGTCGAAAGGAACGAGTAGCAT	ACCAACGTATCCTTTATCAG	0_brunello_pub
genome_L2	1	7328	UBE2H	CTTAAACCGGCCAACATACCCGTCTCgCACCgTTAGGATAGGCCAATAACTGGTTTcGAGACGTCGAAAGGAACGAGTAGCAT	TTAGGATAGGCCAATAACTG	0_brunello_pub
genome_L2	1	241	ALOX5AP	CTTAAACCGGCCAACATACCCGTCTCgCACCgAGAGCACAGCGAGGAAAGTGGTTTcGAGACGTCGAAAGGAACGAGTAGCAT	AGAGCACAGCGAGGAAAGTG	0_brunello_pub
genome_L2	1	5202	PFDN2	CTTAAACCGGCCAACATACCCGTCTCgCACCgGGTGGAGCGAACTGTCAAAGGTTTcGAGACGTCGAAAGGAACGAGTAGCAT	GGTGGAGCGAACTGTCAAAG	0_brunello_pub
genome_L2	1	10465	PPIH	CTTAAACCGGCCAACATACCCGTCTCgCACCgCAAAGAGCTCGATCTTCATGGTTTcGAGACGTCGAAAGGAACGAGTAGCAT	CAAAGAGCTCGATCTTCATG	0_brunello_pub
genome_L2	1	387763	C11orf96	CTTAAACCGGCCAACATACCCGTCTCgCACCgGTCTTGAAGCGAGACTGGCGGTTTcGAGACGTCGAAAGGAACGAGTAGCAT	GTCTTGAAGCGAGACTGGCG	0_brunello_pub
genome_L2	1	3448	IFNA14	CTTAAACCGGCCAACATACCCGTCTCgCACCgTCTGCTGCATCATCTCATGGGTTTcGAGACGTCGAAAGGAACGAGTAGCAT	TCTGCTGCATCATCTCATGG	0_brunello_pub
genome_L2	1	51155	HN1	CTTAAACCGGCCAACATACCCGTCTCgCACCgAACCAACAGAACAACCTGTGGTTTcGAGACGTCGAAAGGAACGAGTAGCAT	AACCAACAGAACAACCTGTG	0_brunello_pub
genome_L2	1	285282	RABL3	CTTAAACCGGCCAACATACCCGTCTCgCACCgTTAGTCCCTATTACCAACAGGTTTcGAGACGTCGAAAGGAACGAGTAGCAT	TTAGTCCCTATTACCAACAG	0_brunello_pub
genome_L2	1	2773	GNAI3	CTTAAACCGGCCAACATACCCGTCTCgCACCgGATCGACCGCAACTTACGGGGTTTcGAGACGTCGAAAGGAACGAGTAGCAT	GATCGACCGCAACTTACGGG	0_brunello_pub
genome_L2	1	83452	RAB33B	CTTAAACCGGCCAACATACCCGTCTCgCACCgGGTGGATTTCCGAGAACGAGGTTTcGAGACGTCGAAAGGAACGAGTAGCAT	GGTGGATTTCCGAGAACGAG	0_brunello_pub
genome_L2	1	160287	LDHAL6A	CTTAAACCGGCCAACATACCCGTCTCgCACCgACAATAAGCAGTTTGCAGTGGTTTcGAGACGTCGAAAGGAACGAGTAGCAT	ACAATAAGCAGTTTGCAGTG	0_brunello_pub
genome_L2	1	132	ADK	CTTAAACCGGCCAACATACCCGTCTCgCACCgGTAGTAATGAGCATCCACATGTTTcGAGACGTCGAAAGGAACGAGTAGCAT	GTAGTAATGAGCATCCACAT	0_brunello_pub
genome_L2	1	196993	CT62	CTTAAACCGGCCAACATACCCGTCTCgCACCgGGCACAGGAACTCAGACTGTGTTTcGAGACGTCGAAAGGAACGAGTAGCAT	GGCACAGGAACTCAGACTGT	0_brunello_pub
genome_L2	1	390093	OR10A6	CTTAAACCGGCCAACATACCCGTCTCgCACCgTGCAAGTTCTAACACTGCTGGTTTcGAGACGTCGAAAGGAACGAGTAGCAT	TGCAAGTTCTAACACTGCTG	0_brunello_pub
genome_L2	1	54742	LY6K	CTTAAACCGGCCAACATACCCGTCTCgCACCgACGAGGGTGACAATAGAGTGGTTTcGAGACGTCGAAAGGAACGAGTAGCAT	ACGAGGGTGACAATAGAGTG	0_brunello_pub
genome_L2	1	9607	CARTPT	CTTAAACCGGCCAACATACCCGTCTCgCACCgTGGGCACGGGTACCCAACAGGTTTcGAGACGTCGAAAGGAACGAGTAGCAT	TGGGCACGGGTACCCAACAG	0_brunello_pub
genome_L2	1	8270	LAGE3	CTTAAACCGGCCAACATACCCGTCTCgCACCgCGGAAAGGATACAATATGTGGTTTcGAGACGTCGAAAGGAACGAGTAGCAT	CGGAAAGGATACAATATGTG	0_brunello_pub
genome_L2	1	284422	SMIM24	CTTAAACCGGCCAACATACCCGTCTCgCACCgCCAACCTATACCAGGACCAGGTTTcGAGACGTCGAAAGGAACGAGTAGCAT	CCAACCTATACCAGGACCAG	0_brunello_pub
genome_L2	1	101928448	C5orf67	CTTAAACCGGCCAACATACCCGTCTCgCACCgTTGATGATTTCAGGTGATGGGTTTcGAGACGTCGAAAGGAACGAGTAGCAT	TTGATGATTTCAGGTGATGG	0_brunello_pub
genome_L2	1	10964	IFI44L	CTTAAACCGGCCAACATACCCGTCTCgCACCgCACATTCCAAATACTGACGGGTTTcGAGACGTCGAAAGGAACGAGTAGCAT	CACATTCCAAATACTGACGG	0_brunello_pub
genome_L2	1	2135	EXTL2	CTTAAACCGGCCAACATACCCGTCTCgCACCgCAGCTACCAGTAATAATACGGTTTcGAGACGTCGAAAGGAACGAGTAGCAT	CAGCTACCAGTAATAATACG	0_brunello_pub
genome_L2	1	112609	MRAP2	CTTAAACCGGCCAACATACCCGTCTCgCACCgATTAGATGCCGATTGCTGGGGTTTcGAGACGTCGAAAGGAACGAGTAGCAT	ATTAGATGCCGATTGCTGGG	0_brunello_pub
genome_L2	1	79692	ZNF322	CTTAAACCGGCCAACATACCCGTCTCgCACCgCAGATCTTACTTCACACCAGGTTTcGAGACGTCGAAAGGAACGAGTAGCAT	CAGATCTTACTTCACACCAG	0_brunello_pub
genome_L2	1	80231	CXorf21	CTTAAACCGGCCAACATACCCGTCTCgCACCgGACTTGTGTTTCATCCACAGGTTTcGAGACGTCGAAAGGAACGAGTAGCAT	GACTTGTGTTTCATCCACAG	0_brunello_pub
genome_L2	1	441234	ZNF716	CTTAAACCGGCCAACATACCCGTCTCgCACCgGGTTAGTAAGTGTTGAAGAGGTTTcGAGACGTCGAAAGGAACGAGTAGCAT	GGTTAGTAAGTGTTGAAGAG	0_brunello_pub
genome_L2	1	51319	RSRC1	CTTAAACCGGCCAACATACCCGTCTCgCACCgGGAAATCCTATAGAGTTCAGGTTTcGAGACGTCGAAAGGAACGAGTAGCAT	GGAAATCCTATAGAGTTCAG	0_brunello_pub
genome_L2	1	3017	HIST1H2BD	CTTAAACCGGCCAACATACCCGTCTCgCACCgACACTGAATAGCTCTCCTTGGTTTcGAGACGTCGAAAGGAACGAGTAGCAT	ACACTGAATAGCTCTCCTTG	0_brunello_pub
genome_L2	1	2272	FHIT	CTTAAACCGGCCAACATACCCGTCTCgCACCgTCTTGTGAATAGGAAACCTGGTTTcGAGACGTCGAAAGGAACGAGTAGCAT	TCTTGTGAATAGGAAACCTG	0_brunello_pub
genome_L2	1	654502	IQCJ	CTTAAACCGGCCAACATACCCGTCTCgCACCgAGGATGAATCTTCCCAACAGGTTTcGAGACGTCGAAAGGAACGAGTAGCAT	AGGATGAATCTTCCCAACAG	0_brunello_pub
genome_L2	1	728819	C1GALT1C1L	CTTAAACCGGCCAACATACCCGTCTCgCACCgAGACCTCGAATACGTGACTGGTTTcGAGACGTCGAAAGGAACGAGTAGCAT	AGACCTCGAATACGTGACTG	0_brunello_pub
genome_L2	1	11055	ZPBP	CTTAAACCGGCCAACATACCCGTCTCgCACCgCCTCGAATATAAACCTACTGGTTTcGAGACGTCGAAAGGAACGAGTAGCAT	CCTCGAATATAAACCTACTG	0_brunello_pub
genome_L2	1	1933	EEF1B2	CTTAAACCGGCCAACATACCCGTCTCgCACCgCGGACAAGAGCTACATCGAGGTTTcGAGACGTCGAAAGGAACGAGTAGCAT	CGGACAAGAGCTACATCGAG	0_brunello_pub
genome_L2	1	254956	MORN5	CTTAAACCGGCCAACATACCCGTCTCgCACCgCACAGGGAGCAAATATATCGGTTTcGAGACGTCGAAAGGAACGAGTAGCAT	CACAGGGAGCAAATATATCG	0_brunello_pub
genome_L2	1	11165	NUDT3	CTTAAACCGGCCAACATACCCGTCTCgCACCgAGCAGTTCGTGAAGTCTGTGGTTTcGAGACGTCGAAAGGAACGAGTAGCAT	AGCAGTTCGTGAAGTCTGTG	0_brunello_pub
genome_L2	1	728637	MEIKIN	CTTAAACCGGCCAACATACCCGTCTCgCACCgACAGGATTAAGTTTGCACCAGTTTcGAGACGTCGAAAGGAACGAGTAGCAT	ACAGGATTAAGTTTGCACCA	0_brunello_pub
genome_L2	1	55788	LMBRD1	CTTAAACCGGCCAACATACCCGTCTCgCACCgAGGTAACGCAGACATGCCATGTTTcGAGACGTCGAAAGGAACGAGTAGCAT	AGGTAACGCAGACATGCCAT	0_brunello_pub
genome_L2	1	54941	RNF125	CTTAAACCGGCCAACATACCCGTCTCgCACCgTATGTGCCCTCATTTCACTGGTTTcGAGACGTCGAAAGGAACGAGTAGCAT	TATGTGCCCTCATTTCACTG	0_brunello_pub
genome_L2	1	7262	PHLDA2	CTTAAACCGGCCAACATACCCGTCTCgCACCgCAGCTATGGAAGAAGAAGCGGTTTcGAGACGTCGAAAGGAACGAGTAGCAT	CAGCTATGGAAGAAGAAGCG	0_brunello_pub
genome_L2	1	729422	GAGE12C	CTTAAACCGGCCAACATACCCGTCTCgCACCgATAGGCCCAATCATTTCAGGGTTTcGAGACGTCGAAAGGAACGAGTAGCAT	ATAGGCCCAATCATTTCAGG	0_brunello_pub
genome_L2	1	83460	EMC6	CTTAAACCGGCCAACATACCCGTCTCgCACCgCCGGCAATAATCCAGGACGGGTTTcGAGACGTCGAAAGGAACGAGTAGCAT	CCGGCAATAATCCAGGACGG	0_brunello_pub
genome_L2	1	1965	EIF2S1	CTTAAACCGGCCAACATACCCGTCTCgCACCgGTGTGTGGTTGTCATTAGGGGTTTcGAGACGTCGAAAGGAACGAGTAGCAT	GTGTGTGGTTGTCATTAGGG	0_brunello_pub
genome_L2	1	127540	HMGB4	CTTAAACCGGCCAACATACCCGTCTCgCACCgAAGAGTAGGAAGGATGATGGGTTTcGAGACGTCGAAAGGAACGAGTAGCAT	AAGAGTAGGAAGGATGATGG	0_brunello_pub
genome_L2	1	5552	SRGN	CTTAAACCGGCCAACATACCCGTCTCgCACCgCTCGGGCAGGTTATCCTACGGTTTcGAGACGTCGAAAGGAACGAGTAGCAT	CTCGGGCAGGTTATCCTACG	0_brunello_pub
genome_L2	1	387718	TEX36	CTTAAACCGGCCAACATACCCGTCTCgCACCgGCTGTGCCGATTGTCATGCAGTTTcGAGACGTCGAAAGGAACGAGTAGCAT	GCTGTGCCGATTGTCATGCA	0_brunello_pub
genome_L2	1	79056	PRRG4	CTTAAACCGGCCAACATACCCGTCTCgCACCgCAGCAATTAATCCAGTCAGAGTTTcGAGACGTCGAAAGGAACGAGTAGCAT	CAGCAATTAATCCAGTCAGA	0_brunello_pub
genome_L2	1	5723	PSPH	CTTAAACCGGCCAACATACCCGTCTCgCACCgGACGCGGTGTCAGAAATGTAGTTTcGAGACGTCGAAAGGAACGAGTAGCAT	GACGCGGTGTCAGAAATGTA	0_brunello_pub
genome_L2	1	6866	TAC3	CTTAAACCGGCCAACATACCCGTCTCgCACCgTGTCTGTAAGGAGCCACAGGGTTTcGAGACGTCGAAAGGAACGAGTAGCAT	TGTCTGTAAGGAGCCACAGG	0_brunello_pub
genome_L2	1	574414	PRR9	CTTAAACCGGCCAACATACCCGTCTCgCACCgCTGAGAAAGACATACCTCCTGTTTcGAGACGTCGAAAGGAACGAGTAGCAT	CTGAGAAAGACATACCTCCT	0_brunello_pub
genome_L2	1	143678	C11orf94	CTTAAACCGGCCAACATACCCGTCTCgCACCgGAGAGATACTACCATCCACCGTTTcGAGACGTCGAAAGGAACGAGTAGCAT	GAGAGATACTACCATCCACC	0_brunello_pub
genome_L2	1	63970	TP53AIP1	CTTAAACCGGCCAACATACCCGTCTCgCACCgCATTCGGAGGCATCACCGAGGTTTcGAGACGTCGAAAGGAACGAGTAGCAT	CATTCGGAGGCATCACCGAG	0_brunello_pub
genome_L2	1	401335	C7orf65	CTTAAACCGGCCAACATACCCGTCTCgCACCgTCTGTTCAAGGCAATCAGTGGTTTcGAGACGTCGAAAGGAACGAGTAGCAT	TCTGTTCAAGGCAATCAGTG	0_brunello_pub
genome_L2	1	2543	GAGE1	CTTAAACCGGCCAACATACCCGTCTCgCACCgGAAGCTGATAGCCAGGAACAGTTTcGAGACGTCGAAAGGAACGAGTAGCAT	GAAGCTGATAGCCAGGAACA	0_brunello_pub
genome_L2	1	50837	TAS2R7	CTTAAACCGGCCAACATACCCGTCTCgCACCgGATGAAGTGGAGAATTGACAGTTTcGAGACGTCGAAAGGAACGAGTAGCAT	GATGAAGTGGAGAATTGACA	0_brunello_pub
genome_L2	1	646625	URAD	CTTAAACCGGCCAACATACCCGTCTCgCACCgGAGTCGCAGCGGGAACAGAGGTTTcGAGACGTCGAAAGGAACGAGTAGCAT	GAGTCGCAGCGGGAACAGAG	0_brunello_pub
genome_L2	1	1880	GPR183	CTTAAACCGGCCAACATACCCGTCTCgCACCgGGCTATTCGTGTAGGCAAAGGTTTcGAGACGTCGAAAGGAACGAGTAGCAT	GGCTATTCGTGTAGGCAAAG	0_brunello_pub
genome_L2	1	1437	CSF2	CTTAAACCGGCCAACATACCCGTCTCgCACCgGACCTGCCTACAGACCCGCCGTTTcGAGACGTCGAAAGGAACGAGTAGCAT	GACCTGCCTACAGACCCGCC	0_brunello_pub
genome_L2	1	5376	PMP22	CTTAAACCGGCCAACATACCCGTCTCgCACCgACAGTGGTGGACATTTCCTGGTTTcGAGACGTCGAAAGGAACGAGTAGCAT	ACAGTGGTGGACATTTCCTG	0_brunello_pub
genome_L2	1	85014	TMEM141	CTTAAACCGGCCAACATACCCGTCTCgCACCgGAAGGCGTGTGACTGGCATGGTTTcGAGACGTCGAAAGGAACGAGTAGCAT	GAAGGCGTGTGACTGGCATG	0_brunello_pub
genome_L2	1	1193	CLIC2	CTTAAACCGGCCAACATACCCGTCTCgCACCgTTGTTATACACCAGGAACGGGTTTcGAGACGTCGAAAGGAACGAGTAGCAT	TTGTTATACACCAGGAACGG	0_brunello_pub
genome_L2	1	653857	ACTR3C	CTTAAACCGGCCAACATACCCGTCTCgCACCgTGGGTGAACGTACATTAACGGTTTcGAGACGTCGAAAGGAACGAGTAGCAT	TGGGTGAACGTACATTAACG	0_brunello_pub
genome_L2	1	26595	OR8B2	CTTAAACCGGCCAACATACCCGTCTCgCACCgAGTGATCTACATTGTCACCAGTTTcGAGACGTCGAAAGGAACGAGTAGCAT	AGTGATCTACATTGTCACCA	0_brunello_pub
genome_L2	1	5020	OXT	CTTAAACCGGCCAACATACCCGTCTCgCACCgCGGGCCCAATATCTGCTGCGGTTTcGAGACGTCGAAAGGAACGAGTAGCAT	CGGGCCCAATATCTGCTGCG	0_brunello_pub
genome_L2	1	100129940	LOC100129940	CTTAAACCGGCCAACATACCCGTCTCgCACCgGCTCTTCATTAGCAACCACTGTTTcGAGACGTCGAAAGGAACGAGTAGCAT	GCTCTTCATTAGCAACCACT	0_brunello_pub
genome_L2	1	339745	SPOPL	CTTAAACCGGCCAACATACCCGTCTCgCACCgAGAAAGCTGGTGTTACACACGTTTcGAGACGTCGAAAGGAACGAGTAGCAT	AGAAAGCTGGTGTTACACAC	0_brunello_pub
genome_L2	1	10926	DBF4	CTTAAACCGGCCAACATACCCGTCTCgCACCgCACCCTTCAAATGAATTGAGGTTTcGAGACGTCGAAAGGAACGAGTAGCAT	CACCCTTCAAATGAATTGAG	0_brunello_pub
genome_L2	1	7327	UBE2G2	CTTAAACCGGCCAACATACCCGTCTCgCACCgTTAACACTGAATCCTCCGGAGTTTcGAGACGTCGAAAGGAACGAGTAGCAT	TTAACACTGAATCCTCCGGA	0_brunello_pub
genome_L2	1	5764	PTN	CTTAAACCGGCCAACATACCCGTCTCgCACCgGCAGGGAAGAAAGAGAAACCGTTTcGAGACGTCGAAAGGAACGAGTAGCAT	GCAGGGAAGAAAGAGAAACC	0_brunello_pub
genome_L2	1	100131187	TSTD1	CTTAAACCGGCCAACATACCCGTCTCgCACCgCGACGTGCGCTCTCGCGAGGGTTTcGAGACGTCGAAAGGAACGAGTAGCAT	CGACGTGCGCTCTCGCGAGG	0_brunello_pub
genome_L2	1	91687	CENPL	CTTAAACCGGCCAACATACCCGTCTCgCACCgACCTGCAACTGCGAACACTGGTTTcGAGACGTCGAAAGGAACGAGTAGCAT	ACCTGCAACTGCGAACACTG	0_brunello_pub
[truncated: 80,679 more rows]

## Sheet: Suppl_Table_2_Hit_List_1_FDR
Dataset	Gene	Mito	ConA	DAPI	WGA	Phalloidin	Sum	Hit category
A459	AAMP	18	13	31	35	84	185	Compartment
A459	ABCA10	27	21	63	67	26	199	Compartment
A459	ABCB9	31	17	21	88	19	185	Compartment
A459	ABLIM3	27	16	25	91	22	185	Compartment
A459	ACIN1	33	41	21	44	19	154	Compartment
A459	ACOT8	54	46	41	19	14	175	Compartment
A459	ACTL6B	24	13	63	25	50	172	Compartment
A459	ACTN4	30	10	17	19	62	142	Compartment
A459	ACTR2	21	12	59	38	62	193	Compartment
A459	ADAM12	14	9	14	36	67	140	Compartment
A459	ADAMTS15	13	11	19	17	67	126	Compartment
A459	ADAMTS18	41	41	38	24	29	183	Compartment
A459	ADM5	46	17	34	54	53	207	Compartment
A459	ADNP	19	10	19	96	14	166	Compartment
A459	AFG3L2	33	19	58	26	15	150	Compartment
A459	AHCYL1	36	57	19	44	19	171	Compartment
A459	ALDH1A3	19	20	23	88	15	181	Compartment
A459	ALG10	51	46	22	62	12	196	Compartment
A459	ALG11	38	85	56	13	19	193	Compartment
A459	ALG12	63	37	37	34	18	196	Compartment
A459	ALG1L	45	50	25	43	14	180	Compartment
A459	AMDHD2	23	45	19	17	16	121	Compartment
A459	ANKMY1	20	14	16	93	22	167	Compartment
A459	ANO1	33	13	20	25	57	150	Compartment
A459	ANXA11	50	30	21	23	20	143	Compartment
A459	AP1M1	63	47	39	23	37	197	Compartment
A459	APC2	26	13	65	18	73	204	Compartment
A459	APLP1	20	16	64	17	36	159	Compartment
A459	ARFGAP2	41	13	65	55	29	201	Compartment
A459	ARHGEF25	52	17	25	103	15	216	Compartment
A459	ARHGEF33	48	41	23	55	17	184	Compartment
A459	ARIH1	25	12	49	27	67	192	Compartment
A459	ARMC10	56	34	16	40	18	163	Compartment
A459	ASCC3	16	14	39	76	56	205	Compartment
A459	ASH2L	21	11	59	35	47	177	Compartment
A459	ATAD3A	72	22	29	31	24	193	Compartment
A459	ATF5	50	28	25	22	20	150	Compartment
A459	ATP2C1	30	11	21	98	24	202	Compartment
A459	ATP6V1C1	37	24	86	28	34	200	Compartment
A459	ATP6V1E1	21	9	64	23	26	134	Compartment
A459	ATP6V1G1	17	13	95	40	23	178	Compartment
A459	ATP6V1H	21	11	102	27	39	210	Compartment
A459	ATXN7L3	64	39	22	21	13	163	Compartment
A459	B4GALNT2	19	17	22	95	30	192	Compartment
A459	B4GALT1	22	20	90	21	19	164	Compartment
A459	BAK1	12	12	35	21	69	156	Compartment
A459	BCAR1	32	17	60	40	33	188	Compartment
A459	BCKDHA	33	17	58	54	38	204	Compartment
A459	BCL6	38	24	68	55	15	202	Compartment
A459	BHLHA15	22	16	32	18	83	176	Compartment
A459	BIRC2	27	38	30	29	16	139	Compartment
A459	BLOC1S6	58	28	23	24	16	147	Compartment
A459	BMPR2	33	41	20	17	17	135	Compartment
A459	BNC2	35	16	90	51	29	217	Compartment
A459	BNIP2	12	9	13	29	60	133	Compartment
A459	BPTF	56	20	16	11	30	126	Compartment
A459	BRK1	31	16	61	24	36	172	Compartment
A459	BUB3	37	15	59	49	19	183	Compartment
A459	C10orf55	13	10	18	14	49	109	Compartment
A459	C12orf56	51	17	20	42	38	177	Compartment
A459	C15orf38-AP3S2	13	10	14	41	56	147	Compartment
A459	C17orf100	13	16	34	19	49	132	Compartment
A459	C17orf49	37	19	38	92	18	207	Compartment
A459	C1D	24	24	43	44	51	177	Compartment
A459	C1orf27	54	38	26	57	17	192	Compartment
A459	C20orf96	23	13	21	83	20	166	Compartment
A459	C2orf83	12	11	15	21	54	111	Compartment
A459	C5AR1	17	13	17	92	51	189	Compartment
A459	C9orf84	30	20	34	96	13	205	Compartment
A459	CA13	59	55	25	30	15	177	Compartment
A459	CAB39	12	11	20	22	61	118	Compartment
A459	CALCRL	50	24	30	39	14	163	Compartment
A459	CAPN12	58	41	31	41	29	196	Compartment
A459	CARNS1	18	11	56	23	52	156	Compartment
A459	CATSPER1	42	20	34	91	16	207	Compartment
A459	CCAR1	14	8	12	29	105	169	Compartment
A459	CCDC140	34	15	72	28	24	171	Compartment
A459	CCDC144NL	26	11	51	39	60	192	Compartment
A459	CCDC148	24	20	34	88	18	194	Compartment
A459	CCDC180	39	44	24	15	15	138	Compartment
A459	CCDC22	23	14	80	33	39	187	Compartment
A459	CCDC88C	45	40	21	28	18	157	Compartment
A459	CCND1	53	21	37	66	25	208	Compartment
A459	CCNE1	29	22	27	99	15	203	Compartment
A459	CCNI2	33	22	36	62	63	211	Compartment
A459	CCT6A	28	9	29	15	64	145	Compartment
A459	CCT7	65	25	27	65	25	205	Compartment
A459	CD101	38	38	23	57	17	176	Compartment
A459	CD247	19	21	68	44	31	192	Compartment
A459	CDHR5	18	12	13	11	71	131	Compartment
A459	CDKN1A	26	20	27	79	8	165	Compartment
A459	CDYL2	16	10	37	22	51	137	Compartment
A459	CENPBD1	27	13	86	35	19	186	Compartment
A459	CEP295	18	12	59	24	16	132	Compartment
A459	CES4A	56	24	19	11	14	132	Compartment
A459	CFAP36	56	64	31	30	15	211	Compartment
A459	CHCHD3	54	21	18	35	15	150	Compartment
A459	CHMP1B	23	29	65	13	41	173	Compartment
A459	CHRNE	20	26	36	80	13	179	Compartment
A459	CITED2	17	38	28	24	17	139	Compartment
A459	COL4A3	32	52	24	12	10	134	Compartment
A459	COLQ	17	14	15	81	14	153	Compartment
A459	COMMD3	14	8	70	21	19	128	Compartment
A459	COPB2	23	28	25	52	63	202	Compartment
A459	COPRS	40	15	23	89	23	200	Compartment
A459	COQ7	56	35	40	38	31	204	Compartment
A459	CORO1C	26	23	21	30	90	182	Compartment
A459	CPOX	70	49	28	21	14	187	Compartment
A459	CRABP2	23	12	77	38	18	168	Compartment
A459	CREBL2	35	39	12	20	15	117	Compartment
A459	CRYGS	43	50	19	14	19	148	Compartment
A459	CTSA	15	11	71	30	19	143	Compartment
A459	CUL3	20	11	67	22	47	163	Compartment
A459	CXorf23	49	70	14	18	12	155	Compartment
A459	CYB5R1	53	19	30	22	23	161	Compartment
A459	CYP2A6	21	10	27	60	68	197	Compartment
A459	D2HGDH	31	19	25	85	44	211	Compartment
A459	DAZAP2	29	25	65	62	30	213	Compartment
A459	DCTN6	28	25	59	41	21	170	Compartment
A459	DDHD2	52	14	22	24	19	145	Compartment
A459	DDIT4	19	16	19	28	58	147	Compartment
A459	DDOST	36	26	67	36	25	198	Compartment
A459	DDX19B	29	17	23	93	17	186	Compartment
A459	DDX21	22	17	61	35	48	200	Compartment
A459	DDX23	49	41	27	67	32	216	Compartment
A459	DDX39A	20	10	22	41	52	143	Compartment
A459	DDX3X	20	13	104	35	36	203	Compartment
A459	DDX41	27	43	22	15	21	136	Compartment
A459	DDX49	18	9	23	23	50	131	Compartment
A459	DEFB106B	56	30	14	31	19	151	Compartment
A459	DGAT1	47	23	29	81	12	195	Compartment
A459	DHDDS	24	92	78	14	18	213	Compartment
A459	DHX33	19	12	19	16	60	130	Compartment
A459	DHX9	31	14	63	80	28	213	Compartment
A459	DIEXF	25	17	75	35	28	175	Compartment
A459	DIO1	28	19	58	24	18	155	Compartment
A459	DIO2	51	24	22	22	18	137	Compartment
A459	DIP2B	33	44	27	31	19	161	Compartment
A459	DIS3	16	14	38	84	20	176	Compartment
A459	DMAP1	17	14	29	37	69	167	Compartment
A459	DNAH17	23	17	30	104	32	202	Compartment
A459	DNAH3	52	22	45	57	21	194	Compartment
A459	DNAJC22	37	18	23	82	28	197	Compartment
A459	DNAJC9	18	12	48	23	69	178	Compartment
A459	DNASE2	26	17	26	43	50	174	Compartment
A459	DNM2	41	52	25	25	17	156	Compartment
A459	DNTTIP2	50	21	54	43	31	215	Compartment
A459	DOHH	17	14	32	14	51	126	Compartment
A459	DPM1	25	84	19	24	18	162	Compartment
A459	DRICH1	23	9	63	20	48	172	Compartment
A459	DTL	37	22	65	50	36	210	Compartment
A459	DUSP28	33	23	58	24	15	158	Compartment
A459	DUXA	51	23	15	43	17	155	Compartment
A459	DYNLRB1	23	41	55	24	15	162	Compartment
A459	EBLN1	43	40	25	53	12	174	Compartment
A459	ECT2	31	14	22	93	35	204	Compartment
A459	EDA2R	40	56	25	16	26	167	Compartment
A459	EDEM3	18	13	15	28	52	131	Compartment
A459	EDIL3	42	16	60	23	43	187	Compartment
A459	EEF1B2	42	33	30	85	18	212	Compartment
A459	EFCC1	26	14	58	32	24	155	Compartment
A459	EFHD1	22	16	83	26	23	180	Compartment
A459	EFNA4	50	23	26	33	15	147	Compartment
A459	EIF3F	35	56	35	17	28	164	Compartment
A459	EIF3I	29	34	21	33	67	185	Compartment
A459	EIF3J	16	12	44	48	51	174	Compartment
A459	EIF4B	30	17	49	91	18	209	Compartment
A459	EIF4H	17	11	18	36	49	134	Compartment
A459	EIF5	33	15	89	40	31	205	Compartment
A459	ELMO2	29	15	59	80	32	204	Compartment
A459	ELOF1	20	9	10	23	56	127	Compartment
A459	ENTPD6	14	12	29	16	66	137	Compartment
A459	EPC1	19	10	30	17	57	140	Compartment
A459	EPC2	42	20	25	35	49	173	Compartment
A459	EPSTI1	28	18	19	21	49	140	Compartment
A459	ERBB3	21	14	20	23	82	167	Compartment
A459	ERF	32	16	96	27	35	200	Compartment
A459	ERI2	23	40	15	39	13	132	Compartment
A459	ERICH1	16	12	21	22	50	118	Compartment
A459	ESR2	18	15	19	79	22	159	Compartment
A459	ESRP2	17	15	70	35	22	164	Compartment
A459	ETS2	52	34	37	13	17	154	Compartment
A459	EVA1B	38	20	83	28	23	193	Compartment
A459	EXOSC8	62	22	40	66	27	215	Compartment
A459	FAM151B	52	26	37	42	31	201	Compartment
A459	FAM157B	22	14	31	60	55	191	Compartment
A459	FAM186B	52	30	36	69	18	200	Compartment
A459	FAM196B	11	14	16	14	65	132	Compartment
A459	FAM222A	29	29	19	82	12	177	Compartment
A459	FAM231D	27	23	68	68	23	212	Compartment
A459	FAM72C	55	43	27	60	20	209	Compartment
A459	FAM89A	24	11	26	85	42	194	Compartment
A459	FAM89B	23	15	19	31	54	144	Compartment
A459	FANCG	66	41	22	18	18	171	Compartment
A459	FAS	41	47	21	24	23	155	Compartment
A459	FASN	24	17	34	81	26	180	Compartment
A459	FAT1	79	20	19	62	23	216	Compartment
A459	FAU	33	26	24	29	61	190	Compartment
A459	FBLN7	18	12	30	21	50	140	Compartment
A459	FBXL4	66	69	12	19	24	191	Compartment
A459	FBXL8	51	42	18	19	17	152	Compartment
A459	FCHSD1	20	9	41	36	51	154	Compartment
A459	FEZ1	54	15	19	27	20	137	Compartment
A459	FKBP1A	50	21	24	46	35	175	Compartment
A459	FLCN	42	39	19	20	26	151	Compartment
A459	FLG	13	11	87	16	9	145	Compartment
A459	FMOD	55	15	24	36	21	153	Compartment
A459	FOPNL	15	12	40	97	16	193	Compartment
A459	FRG2	18	11	24	41	55	163	Compartment
A459	FRS3	47	42	23	26	29	164	Compartment
A459	FZD9	67	30	14	35	21	175	Compartment
A459	GABARAP	50	38	15	16	17	134	Compartment
A459	GADD45G	15	15	74	45	25	185	Compartment
A459	GAGE2D	18	17	31	50	62	183	Compartment
A459	GARS	59	33	26	40	22	181	Compartment
A459	GATD3B	19	8	18	14	53	115	Compartment
A459	GEMIN5	32	15	22	93	14	178	Compartment
A459	GJD3	46	40	21	25	31	163	Compartment
A459	GLTP	53	33	39	48	23	202	Compartment
A459	GMCL2	16	26	75	29	48	192	Compartment
A459	GMPPB	40	57	53	16	19	185	Compartment
A459	GOLGA6L10	32	17	69	70	24	208	Compartment
A459	GOSR2	20	14	17	35	53	134	Compartment
A459	GOT2	27	12	30	41	54	177	Compartment
A459	GPATCH1	18	17	88	23	14	167	Compartment
A459	GPC2	18	18	58	19	19	141	Compartment
A459	GPN2	29	22	29	49	56	188	Compartment
A459	GPR146	13	13	41	24	52	145	Compartment
A459	GPR155	50	37	28	38	18	171	Compartment
A459	GPR75-ASB3	56	48	23	40	16	180	Compartment
A459	GPRC5C	26	16	39	97	21	200	Compartment
A459	GPS1	32	14	35	83	24	198	Compartment
A459	GPT	32	22	60	35	40	199	Compartment
A459	GRAPL	73	46	25	55	17	212	Compartment
A459	GRHL2	26	12	23	102	13	180	Compartment
A459	GTF2H1	25	19	39	87	25	207	Compartment
A459	GTF2H3	53	33	37	58	27	202	Compartment
A459	GTF2H4	19	14	24	21	64	140	Compartment
A459	H1FOO	25	12	62	23	33	155	Compartment
A459	HDAC11	23	19	25	91	47	214	Compartment
A459	HDGF	19	10	13	17	49	118	Compartment
A459	HERC1	32	12	71	27	58	204	Compartment
A459	HEXB	26	16	112	33	28	206	Compartment
A459	HIST1H1A	33	56	17	18	20	152	Compartment
A459	HIST1H2AG	35	23	79	22	32	188	Compartment
A459	HIST2H2AA4	35	13	58	45	26	180	Compartment
A459	HIST2H2BF	22	17	31	30	61	158	Compartment
A459	HIST2H3A	19	21	35	30	59	168	Compartment
A459	HIST2H3C	36	70	23	26	16	168	Compartment
A459	HMGN1	29	19	25	80	34	195	Compartment
A459	HMGN5	28	40	33	53	50	207	Compartment
A459	HNRNPD	30	15	58	29	24	169	Compartment
A459	HNRNPH2	71	53	50	11	18	199	Compartment
A459	HNRNPU	30	16	28	38	57	175	Compartment
A459	HOXB2	57	31	27	59	18	206	Compartment
A459	HOXC11	21	18	31	85	17	181	Compartment
A459	HRH4	47	58	33	21	15	173	Compartment
A459	HSD17B13	56	31	31	34	17	163	Compartment
A459	HSD17B7	32	14	67	43	59	213	Compartment
A459	HSPA5	24	18	43	45	76	204	Compartment
A459	IFT74	53	16	14	28	41	156	Compartment
A459	IL9R	32	45	31	60	29	207	Compartment
A459	ING3	24	23	35	38	62	184	Compartment
A459	INHBE	15	15	33	108	41	215	Compartment
A459	INTS11	38	42	31	26	14	155	Compartment
A459	INTS14	29	19	32	37	58	183	Compartment
A459	INTS6	24	11	74	35	35	175	Compartment
A459	ISCA2	50	25	36	34	17	171	Compartment
A459	ISM2	18	12	17	58	51	161	Compartment
A459	JAG1	10	14	19	20	63	131	Compartment
A459	KARS	57	16	26	14	34	157	Compartment
A459	KAT5	37	20	27	30	94	208	Compartment
A459	KAT7	19	9	16	12	61	130	Compartment
A459	KCNC1	25	24	58	72	16	197	Compartment
A459	KIAA1257	21	14	38	28	49	154	Compartment
A459	KIAA1958	57	52	22	24	21	179	Compartment
A459	KIT	31	42	14	16	17	124	Compartment
A459	KLF16	32	16	30	80	33	183	Compartment
A459	KLF3	35	19	74	38	16	178	Compartment
A459	KLHL21	23	12	27	16	108	184	Compartment
A459	KLHL41	23	14	41	43	49	183	Compartment
A459	KPNA4	48	19	58	51	21	200	Compartment
A459	KPNB1	24	15	25	32	62	160	Compartment
A459	LAMA4	26	38	23	16	20	131	Compartment
A459	LDLRAD3	35	23	28	97	21	215	Compartment
A459	LETMD1	41	27	63	53	24	211	Compartment
A459	LHFPL4	18	42	16	28	18	114	Compartment
A459	LHX4	39	26	66	53	16	208	Compartment
A459	LIMS1	25	17	60	59	25	177	Compartment
A459	LMLN2	16	13	36	21	67	151	Compartment
A459	LNP1	11	10	15	14	57	110	Compartment
A459	LOC100128108	28	10	14	25	56	139	Compartment
A459	LOC100132202	20	23	47	83	25	200	Compartment
A459	LOC100996365	13	11	39	51	50	163	Compartment
A459	LOC100996379	22	11	78	43	32	182	Compartment
A459	LOC100996720	25	11	30	23	62	156	Compartment
A459	LOC101927789	50	21	19	23	15	127	Compartment
A459	LOC101928095	20	11	26	58	61	183	Compartment
A459	LOC101929599	46	40	18	33	15	154	Compartment
A459	LOC102723623	28	14	73	41	33	189	Compartment
A459	LOC105371191	21	9	60	44	26	158	Compartment
A459	LOC105373750	53	28	60	32	12	189	Compartment
A459	LOC105376525	41	16	69	50	28	202	Compartment
A459	LOC105376714	56	61	35	27	26	210	Compartment
A459	LOC105379554	27	16	59	40	20	159	Compartment
A459	LOC107984139	56	48	33	43	18	203	Compartment
A459	LOC107984314	23	15	39	32	49	160	Compartment
A459	LOC107984341	31	18	77	28	46	212	Compartment
A459	LOC107986113	32	23	67	53	16	191	Compartment
A459	LOC107987377	28	21	61	48	23	175	Compartment
A459	LOC107987388	36	23	41	85	22	202	Compartment
A459	LOC107987389	45	20	38	79	20	210	Compartment
A459	LOC112267959	30	40	16	56	26	171	Compartment
A459	LOC112268137	33	18	82	51	25	196	Compartment
A459	LOC112268145	32	24	31	34	55	183	Compartment
A459	LOC112268271	36	76	19	18	18	164	Compartment
A459	LOC112268284	24	17	58	75	28	204	Compartment
A459	LOC730098	50	35	36	29	17	175	Compartment
A459	LOC730268	62	24	43	44	27	211	Compartment
A459	LRIG3	29	18	36	91	10	184	Compartment
A459	LRRC4	30	39	28	29	14	138	Compartment
A459	LSM4	29	14	25	54	60	198	Compartment
A459	LUC7L3	45	15	67	66	19	214	Compartment
A459	LYNX1	20	16	49	25	63	174	Compartment
A459	LYNX1-SLURP2	24	15	25	82	34	196	Compartment
A459	LYRM4	55	29	40	62	29	211	Compartment
A459	MACROD1	29	13	85	28	19	177	Compartment
A459	MAGEL2	27	21	76	36	31	193	Compartment
A459	MAL	30	15	23	33	49	166	Compartment
A459	MAP3K10	27	17	66	47	34	202	Compartment
A459	MAPK8IP3	51	26	27	27	24	154	Compartment
A459	MASP2	22	11	58	19	25	151	Compartment
A459	MAST4	42	26	43	47	52	209	Compartment
A459	MATN4	18	12	20	91	38	181	Compartment
A459	MAX	67	32	32	31	25	182	Compartment
A459	MCM5	67	25	38	58	13	201	Compartment
A459	MED10	39	24	63	51	23	192	Compartment
A459	MED12	28	13	70	36	18	161	Compartment
A459	MED13L	58	17	16	18	22	139	Compartment
A459	MED22	30	11	42	43	63	193	Compartment
A459	MED9	37	57	18	19	16	143	Compartment
A459	MESDC1	21	15	104	17	30	180	Compartment
A459	METTL7A	27	18	96	25	43	210	Compartment
A459	MGAM	59	33	33	29	15	170	Compartment
A459	MGAT1	20	17	62	16	17	137	Compartment
A459	MIPEP	40	54	20	10	24	153	Compartment
A459	MME	30	43	42	35	17	169	Compartment
A459	MOB4	45	54	36	22	18	177	Compartment
A459	MOSPD3	19	7	48	22	96	187	Compartment
A459	MPG	26	15	45	50	70	207	Compartment
A459	MROH6	59	28	32	60	13	197	Compartment
A459	MRPL13	47	42	19	49	14	172	Compartment
A459	MRPL21	21	15	62	33	18	154	Compartment
A459	MRPL34	60	26	22	49	26	187	Compartment
A459	MRPL42	61	64	24	22	24	189	Compartment
A459	MRPS17	42	52	40	33	31	200	Compartment
A459	MRPS34	22	12	50	29	62	175	Compartment
A459	MRPS35	40	22	25	40	50	184	Compartment
A459	MSL3	29	13	20	27	55	156	Compartment
A459	MTCH2	50	52	30	32	24	197	Compartment
A459	MTM1	14	11	11	18	74	132	Compartment
A459	MTMR14	53	33	27	32	15	168	Compartment
A459	MYH9	55	22	27	51	38	188	Compartment
A459	MYL2	54	31	29	24	11	152	Compartment
A459	MYLK	36	46	17	31	21	149	Compartment
A459	MYO1E	16	11	20	14	58	121	Compartment
A459	MYO9A	26	22	36	34	63	185	Compartment
A459	MYO9B	19	13	32	18	52	133	Compartment
A459	March7	25	19	14	84	11	162	Compartment
A459	NAA10	27	16	13	99	31	203	Compartment
A459	NAA20	20	11	28	50	53	160	Compartment
A459	NAPG	39	43	24	21	23	157	Compartment
A459	NARS	53	23	30	33	13	158	Compartment
A459	NAT1	22	40	31	24	21	145	Compartment
A459	NBPF7	25	10	14	42	49	146	Compartment
A459	NCOA1	59	49	22	44	19	193	Compartment
A459	NDC80	43	15	39	82	24	212	Compartment
A459	NDN	27	15	38	88	28	197	Compartment
A459	NDOR1	16	12	17	15	58	127	Compartment
A459	NDUFA11	55	22	19	30	31	158	Compartment
A459	NDUFA13	46	40	19	67	28	195	Compartment
A459	NDUFA2	24	19	38	34	66	173	Compartment
A459	NDUFA3	18	13	24	24	59	147	Compartment
A459	NDUFA9	51	24	26	78	16	192	Compartment
A459	NDUFB10	50	28	18	38	21	155	Compartment
A459	NDUFB9	37	26	49	79	20	210	Compartment
A459	NDUFS1	44	54	28	29	46	189	Compartment
A459	NEDD8	40	15	43	62	49	214	Compartment
A459	NEURL4	39	38	54	49	20	201	Compartment
A459	NFASC	50	27	52	56	16	205	Compartment
A459	NFKBIB	18	12	30	26	60	152	Compartment
A459	NFYA	51	56	29	41	19	200	Compartment
A459	NGLY1	50	22	26	72	30	204	Compartment
A459	NIN	19	41	15	11	27	112	Compartment
A459	NLRP11	18	14	27	27	71	155	Compartment
A459	NME1-NME2	27	20	34	88	20	199	Compartment
A459	NOP56	30	27	73	36	44	208	Compartment
A459	NOS3	32	41	34	33	29	170	Compartment
A459	NOXO1	55	46	19	22	20	160	Compartment
A459	NPIPA3	34	23	28	81	35	216	Compartment
A459	NPIPB12	40	18	47	83	26	216	Compartment
A459	NR2C1	45	43	29	41	20	180	Compartment
A459	NR4A3	15	12	63	15	12	121	Compartment
A459	NRBP1	52	19	26	42	16	157	Compartment
A459	NTN1	14	17	30	56	51	176	Compartment
A459	NTRK3	32	39	16	15	18	123	Compartment
A459	NUP107	33	14	20	94	19	189	Compartment
A459	NUTM2G	57	30	29	32	19	176	Compartment
A459	NXF1	30	16	21	38	52	159	Compartment
A459	OAZ2	33	17	43	88	24	211	Compartment
A459	OAZ3	19	11	70	26	19	145	Compartment
A459	OGDH	45	43	21	23	17	151	Compartment
A459	OGT	61	25	36	33	30	182	Compartment
A459	OPTN	53	37	35	28	29	185	Compartment
A459	OR4K3	22	18	58	30	23	151	Compartment
A459	OSBPL9	14	10	111	15	23	176	Compartment
A459	OSCAR	52	39	25	59	24	196	Compartment
A459	P2RX1	35	42	37	34	29	176	Compartment
A459	PAF1	18	10	28	28	63	153	Compartment
A459	PAFAH1B1	39	49	52	27	17	196	Compartment
A459	PAFAH1B2	54	17	21	18	26	135	Compartment
A459	PAXBP1	31	12	36	60	54	199	Compartment
A459	PCED1B	30	22	26	88	24	193	Compartment
A459	PDCD10	39	16	46	23	83	209	Compartment
A459	PDE4DIP	40	21	74	34	21	186	Compartment
A459	PDGFD	23	62	18	37	12	150	Compartment
A459	PDPK1	57	26	31	27	23	174	Compartment
A459	PGBD4	32	44	14	17	14	122	Compartment
A459	PHB2	59	17	33	69	22	209	Compartment
A459	PHC1	54	30	28	74	19	211	Compartment
A459	PIAS2	50	26	14	23	16	132	Compartment
A459	PIGH	32	10	31	84	20	190	Compartment
A459	PIGQ	30	40	15	21	20	127	Compartment
A459	PIGS	63	40	26	55	26	215	Compartment
A459	PIH1D3	17	9	12	17	72	133	Compartment
A459	PIK3R4	15	15	75	33	15	155	Compartment
A459	PIP5K1A	25	10	33	21	60	152	Compartment
A459	PIP5KL1	24	16	58	42	24	168	Compartment
A459	PKDCC	23	15	75	36	18	175	Compartment
A459	PLA2G10	34	24	27	82	19	196	Compartment
A459	PLCH2	35	40	27	15	24	137	Compartment
A459	PLEK	22	10	70	64	45	205	Compartment
A459	PMPCB	48	41	38	49	42	203	Compartment
A459	PNKD	35	42	15	15	21	135	Compartment
A459	PNO1	39	18	80	51	22	203	Compartment
A459	PNP	22	11	25	22	60	138	Compartment
A459	POGZ	22	20	48	24	72	186	Compartment
A459	POLR2D	24	10	50	34	75	211	Compartment
A459	POLR2F	32	43	50	32	37	194	Compartment
A459	POLR2I	50	20	35	51	39	206	Compartment
A459	POTEH	35	18	60	53	45	209	Compartment
A459	POU2F2	24	17	44	46	54	190	Compartment
A459	PPARA	43	47	17	13	21	140	Compartment
A459	PPIH	30	20	62	44	21	177	Compartment
A459	PPM1F	14	14	27	80	22	167	Compartment
A459	PPM1G	17	20	70	28	20	152	Compartment
A459	PPP1CB	27	21	20	30	66	171	Compartment
A459	PPP4C	27	27	49	89	26	215	Compartment
A459	PPTC7	50	19	17	32	10	139	Compartment
A459	PRELID3B	31	23	61	25	22	161	Compartment
A459	PRH2	38	38	21	22	23	142	Compartment
A459	PROB1	41	23	18	26	58	178	Compartment
A459	PROCA1	26	18	30	22	54	169	Compartment
A459	PRPF3	26	26	23	99	13	206	Compartment
A459	PRPF8	22	10	51	46	66	195	Compartment
A459	PRR13	33	17	75	27	21	172	Compartment
A459	PRR15L	22	11	18	104	26	209	Compartment
A459	PSMA1	38	24	76	21	33	194	Compartment
A459	PSMB2	27	15	31	28	52	165	Compartment
A459	PSMB5	22	12	62	37	33	176	Compartment
A459	PSMB7	45	16	61	38	45	203	Compartment
A459	PSMC3	26	11	46	32	51	167	Compartment
A459	PSMC6	54	16	21	38	79	212	Compartment
A459	PSMD12	31	18	33	81	49	209	Compartment
A459	PSMD2	18	9	13	18	92	166	Compartment
A459	PTGS2	20	11	29	37	62	164	Compartment
A459	PTHLH	29	39	29	21	17	137	Compartment
A459	PTPN3	14	8	15	34	53	135	Compartment
A459	PTPRH	59	43	29	17	24	180	Compartment
A459	PTPRJ	23	16	64	28	25	162	Compartment
A459	PTPRR	58	42	28	38	34	200	Compartment
A459	QARS	17	11	57	38	49	174	Compartment
A459	RAB2A	17	17	88	16	23	163	Compartment
A459	RAB3D	23	12	33	21	85	177	Compartment
A459	RANGAP1	36	14	72	26	32	175	Compartment
A459	RAP1A	38	47	30	24	21	157	Compartment
A459	RAP1GAP2	60	40	52	23	17	190	Compartment
A459	RASIP1	22	16	67	40	23	171	Compartment
A459	RASL12	37	25	59	35	16	174	Compartment
A459	RASSF4	18	12	31	40	62	169	Compartment
A459	RBBP8	22	15	43	94	29	217	Compartment
A459	RBPJ	58	21	23	37	20	158	Compartment
A459	RCC2	52	14	48	49	22	184	Compartment
A459	RCN1	26	25	29	85	18	195	Compartment
A459	RGPD8	57	25	35	61	19	201	Compartment
A459	RIC8B	28	21	21	23	65	155	Compartment
A459	RIF1	29	27	43	93	18	215	Compartment
A459	RIMS1	18	11	26	15	78	149	Compartment
A459	RIOK3	54	20	19	12	14	127	Compartment
A459	RIOX2	22	26	75	26	21	178	Compartment
A459	RNF217	12	8	17	18	69	132	Compartment
A459	RNF222	26	13	19	81	19	167	Compartment
A459	RNF24	16	11	14	87	10	148	Compartment
A459	RNPS1	27	25	45	81	28	207	Compartment
A459	ROCK2	13	10	17	30	77	159	Compartment
A459	ROMO1	24	14	89	40	32	199	Compartment
A459	RPAP1	30	43	45	25	22	174	Compartment
A459	RPL15	31	13	37	82	41	211	Compartment
A459	RPL24	40	51	20	26	24	163	Compartment
A459	RPL32	24	18	25	86	21	180	Compartment
A459	RPL35A	30	14	72	40	41	200	Compartment
A459	RPL36A-HNRNPH2	51	57	20	28	28	184	Compartment
A459	RPL37A	40	43	39	63	20	208	Compartment
A459	RPN1	19	18	35	18	61	156	Compartment
A459	RPP14	46	56	25	64	20	214	Compartment
A459	RPS11	23	13	64	37	23	156	Compartment
A459	RPS13	29	17	58	36	37	185	Compartment
A459	RPS15	29	12	34	34	50	162	Compartment
A459	RPS16	31	14	30	27	52	161	Compartment
A459	RPS19BP1	60	44	21	43	29	195	Compartment
A459	RPS26	50	29	33	42	32	186	Compartment
A459	RPTOR	58	15	27	51	15	181	Compartment
A459	RSL24D1	27	16	59	33	29	164	Compartment
A459	RSPH1	22	12	35	32	49	158	Compartment
A459	RUFY2	52	31	17	32	27	171	Compartment
A459	RUVBL1	24	16	18	35	50	150	Compartment
A459	SAMM50	66	31	28	19	30	172	Compartment
A459	SART3	22	16	29	101	18	188	Compartment
A459	SBNO1	26	15	28	20	68	155	Compartment
A459	SCAF1	39	12	59	23	25	157	Compartment
A459	SCTR	37	44	36	39	37	177	Compartment
A459	SDR42E1	14	10	68	37	32	160	Compartment
A459	SEC61A1	20	11	13	38	49	139	Compartment
A459	SEC61B	26	14	47	52	73	213	Compartment
A459	SETBP1	52	22	18	38	21	157	Compartment
A459	SETD3	19	16	28	52	86	209	Compartment
A459	SF1	52	26	37	31	22	173	Compartment
A459	SF3B4	49	18	47	36	68	211	Compartment
A459	SFXN1	54	43	44	18	20	180	Compartment
A459	SGCG	24	16	24	101	20	195	Compartment
A459	SGF29	21	13	17	86	26	180	Compartment
A459	SH3GL3	41	24	31	79	24	212	Compartment
A459	SHKBP1	28	12	65	38	23	161	Compartment
A459	SIPA1L3	27	17	77	53	29	207	Compartment
A459	SIRT3	24	18	36	25	76	179	Compartment
A459	SKAP1	65	44	24	28	19	186	Compartment
A459	SKP2	27	19	44	97	29	216	Compartment
A459	SLC19A3	50	23	22	48	16	161	Compartment
A459	SLC22A13	47	53	58	18	12	184	Compartment
A459	SLC25A21	14	8	21	20	51	124	Compartment
A459	SLC25A25	38	14	105	22	21	195	Compartment
A459	SLC33A1	49	39	25	24	17	166	Compartment
A459	SLC35A1	16	12	147	14	15	191	Compartment
A459	SLC35A2	17	9	99	28	18	169	Compartment
A459	SLC39A11	14	11	34	17	58	137	Compartment
A459	SLTM	19	11	61	17	39	153	Compartment
A459	SLX1A	29	19	20	89	16	179	Compartment
A459	SLX4IP	28	24	45	25	53	184	Compartment
A459	SMG5	50	32	22	70	12	194	Compartment
A459	SMN1	22	10	38	20	84	185	Compartment
A459	SMNDC1	29	27	47	57	54	217	Compartment
A459	SMYD4	40	24	21	45	53	190	Compartment
A459	SNRNP70	17	13	23	42	52	146	Compartment
A459	SNRPD2	16	15	34	37	53	156	Compartment
A459	SNX15	38	44	32	27	17	164	Compartment
A459	SPAG6	51	53	29	34	15	179	Compartment
A459	SPAG9	20	27	86	21	30	185	Compartment
A459	SPATA5	27	13	26	92	20	189	Compartment
A459	SPDYE2	19	9	21	30	67	152	Compartment
A459	SPECC1L	53	60	27	65	13	211	Compartment
A459	SPIN4	26	28	62	18	14	155	Compartment
A459	SPOCD1	18	19	18	80	15	158	Compartment
A459	SPOP	21	17	25	84	21	177	Compartment
A459	SPRED3	21	12	37	16	68	159	Compartment
A459	SPX	22	12	59	33	31	160	Compartment
A459	SRF	27	13	62	28	28	164	Compartment
A459	SRP54	29	19	20	32	66	166	Compartment
A459	SRRD	18	10	14	16	71	136	Compartment
A459	SRSF4	12	12	15	20	54	122	Compartment
A459	SRSF7	45	38	40	32	22	187	Compartment
A459	ST3GAL4	20	19	143	13	14	195	Compartment
A459	ST3GAL5	23	13	27	81	18	166	Compartment
A459	STAT5A	41	23	32	83	16	213	Compartment
A459	STAT5B	58	19	34	65	19	202	Compartment
A459	STT3A	25	12	71	25	20	169	Compartment
A459	STT3B	27	30	58	19	10	148	Compartment
A459	SULT1A3	19	38	19	24	25	128	Compartment
A459	SUPT5H	12	10	29	24	70	150	Compartment
A459	SUPV3L1	51	13	26	37	47	159	Compartment
A459	SURF6	29	16	50	89	23	206	Compartment
A459	TAF5L	15	8	25	17	94	153	Compartment
A459	TAL2	28	54	27	29	18	147	Compartment
A459	TANGO6	32	21	66	48	36	211	Compartment
A459	TBL2	35	40	18	26	25	142	Compartment
A459	TBL3	39	16	46	83	28	210	Compartment
A459	TBX19	34	23	30	22	57	171	Compartment
A459	TCP1	37	14	58	26	19	162	Compartment
A459	TEAD1	24	15	26	42	56	165	Compartment
A459	TERF2	43	21	22	84	20	188	Compartment
A459	TFB1M	17	12	36	21	50	137	Compartment
A459	TGDS	16	19	20	34	50	146	Compartment
A459	TGFBR2	36	14	18	13	64	147	Compartment
A459	TGIF1	31	16	44	47	68	199	Compartment
A459	THAP12	69	20	30	38	24	182	Compartment
A459	THAP8	29	16	78	45	38	202	Compartment
A459	TIMELESS	40	40	30	43	16	188	Compartment
A459	TIMM23B	19	11	48	24	60	159	Compartment
A459	TJP2	32	18	36	88	20	210	Compartment
A459	TLE1	27	12	22	36	51	151	Compartment
A459	TLE3	32	12	72	36	35	184	Compartment
A459	TM7SF3	72	32	32	31	18	185	Compartment
A459	TMCC2	34	44	25	32	32	164	Compartment
A459	TMEM178A	28	21	19	25	93	186	Compartment
A459	TMEM185B	25	12	31	23	76	175	Compartment
A459	TMEM255A	19	11	25	30	50	154	Compartment
A459	TMEM255B	35	13	62	21	16	149	Compartment
A459	TMEM258	23	20	112	27	19	209	Compartment
A459	TMSB10	37	17	44	82	23	197	Compartment
A459	TMTC3	45	59	22	39	29	188	Compartment
A459	TNPO3	18	13	24	25	57	142	Compartment
A459	TOMM20	81	14	21	21	24	166	Compartment
A459	TOMM6	20	17	25	31	58	151	Compartment
A459	TP53TG3D	22	18	36	86	22	190	Compartment
A459	TRAF3	25	29	58	40	17	160	Compartment
A459	TRIM37	16	11	60	30	22	134	Compartment
A459	TRIM48	37	19	39	87	20	204	Compartment
A459	TRIM50	27	17	81	16	21	156	Compartment
A459	TRIM55	21	17	72	38	30	174	Compartment
A459	TRIM56	22	12	25	22	57	143	Compartment
A459	TRNAU1AP	50	33	46	29	25	184	Compartment
A459	TSHZ1	30	23	65	26	16	157	Compartment
A459	TTC1	51	27	31	29	16	160	Compartment
A459	TTF1	22	17	23	85	19	171	Compartment
A459	TTN	59	42	36	18	15	173	Compartment
A459	TUBA1B	52	30	29	65	17	198	Compartment
A459	TWISTNB	22	29	24	28	62	170	Compartment
A459	UBA3	32	11	48	35	60	180	Compartment
A459	UNC119	19	14	71	47	45	200	Compartment
A459	UNC13D	18	15	17	83	11	143	Compartment
A459	URB1	24	25	31	82	21	190	Compartment
A459	USB1	21	15	30	29	54	157	Compartment
A459	USF2	22	16	19	42	63	174	Compartment
A459	USP17L30	23	12	68	47	46	203	Compartment
A459	USP21	27	15	27	34	78	190	Compartment
A459	USP25	22	15	36	95	16	187	Compartment
A459	USP8	26	16	80	24	20	166	Compartment
A459	UTP14A	31	18	28	32	53	169	Compartment
A459	UTP3	33	17	41	91	21	200	Compartment
A459	VAMP7	69	35	41	38	29	211	Compartment
A459	VARS	17	14	27	41	54	161	Compartment
A459	VARS2	74	71	24	23	18	201	Compartment
A459	VOPP1	33	13	42	57	56	208	Compartment
A459	VPS13D	34	19	26	27	56	160	Compartment
A459	VPS18	40	12	97	34	13	187	Compartment
A459	VPS33A	50	38	21	57	19	191	Compartment
A459	VPS51	16	12	65	48	13	157	Compartment
A459	WASF2	32	12	45	36	51	185	Compartment
A459	WDR1	13	9	26	38	118	213	Compartment
A459	WDR18	39	41	43	65	15	210	Compartment
A459	WDR25	30	14	43	25	64	177	Compartment
A459	WDR46	28	16	29	96	19	202	Compartment
A459	WDR7	16	16	68	29	23	153	Compartment
A459	WDR70	23	12	29	47	53	176	Compartment
A459	WDR73	59	29	24	52	17	179	Compartment
A459	XPOT	26	20	33	94	25	210	Compartment
A459	YAP1	29	55	16	13	14	137	Compartment
A459	YBX1	32	12	28	15	54	152	Compartment
A459	ZBED4	51	26	20	26	22	150	Compartment
A459	ZC3HAV1L	23	11	26	31	59	161	Compartment
A459	ZCCHC23	50	35	23	21	12	140	Compartment
A459	ZDHHC12	33	11	58	31	57	185	Compartment
A459	ZDHHC16	12	8	15	88	12	138	Compartment
A459	ZFP14	25	20	60	43	14	165	Compartment
A459	ZG16B	20	26	32	79	12	175	Compartment
A459	ZKSCAN3	10	17	14	16	76	136	Compartment
A459	ZMYM4	27	39	28	21	13	130	Compartment
A459	ZMYND19	36	59	24	15	23	156	Compartment
A459	ZNF174	51	23	25	37	12	163	Compartment
A459	ZNF175	21	10	19	19	52	130	Compartment
A459	ZNF207	23	24	50	83	32	213	Compartment
A459	ZNF219	58	25	10	15	17	132	Compartment
A459	ZNF490	52	48	38	25	31	201	Compartment
A459	ZNF584	16	14	76	32	22	156	Compartment
A459	ZNF746	29	48	18	16	16	128	Compartment
A459	ZNF786	54	27	16	53	28	183	Compartment
A459	ZNF79	17	21	63	22	21	141	Compartment
A459	ZNF793	21	11	18	22	49	121	Compartment
A459	ZNF827	50	28	19	29	21	145	Compartment
A459	ZSCAN2	24	25	23	100	12	190	Compartment
A459	ZXDA	11	13	26	19	50	122	Compartment
A459	ABCB7	32	20	26	108	20	222	Whole_cell
A459	ABCF1	35	23	34	65	71	225	Whole_cell
A459	ACTB	40	22	59	40	80	240	Whole_cell
A459	AP1G2	37	22	57	44	50	224	Whole_cell
A459	AP2M1	41	25	102	61	16	246	Whole_cell
A459	AP3B1	47	25	25	94	21	220	Whole_cell
A459	APRT	61	37	29	62	21	230	Whole_cell
A459	APTX	38	40	37	95	24	253	Whole_cell
A459	AQP5	36	13	61	68	35	222	Whole_cell
A459	ARF1	46	24	133	53	30	276	Whole_cell
A459	ARHGAP42	77	58	26	41	22	228	Whole_cell
A459	ARHGEF7	66	24	28	65	36	224	Whole_cell
A459	ARID2	39	26	53	67	21	219	Whole_cell
A459	ARL10	40	20	41	89	30	220	Whole_cell
A459	ARL4A	42	19	39	74	54	239	Whole_cell
A459	ARMC7	58	28	65	126	49	331	Whole_cell
A459	ARPC4	32	23	120	60	65	296	Whole_cell
A459	ATP5D	40	25	73	111	42	295	Whole_cell
A459	ATP5G2	70	27	45	50	20	218	Whole_cell
A459	ATP5J2	48	37	53	57	36	239	Whole_cell
A459	ATP5O	32	29	42	104	29	253	Whole_cell
A459	ATP6V0B	54	30	121	55	65	326	Whole_cell
A459	ATP6V0C	44	30	143	36	34	279	Whole_cell
A459	ATP6V0D1	36	19	118	39	30	237	Whole_cell
A459	ATP6V1A	27	17	147	29	65	281	Whole_cell
A459	ATP6V1B2	30	23	180	46	65	331	Whole_cell
A459	ATP6V1D	36	27	84	52	37	224	Whole_cell
A459	BARD1	53	21	56	66	33	227	Whole_cell
A459	BEST3	34	21	33	89	22	222	Whole_cell
A459	BMP7	62	30	29	66	36	222	Whole_cell
A459	BRD2	44	11	25	97	47	237	Whole_cell
A459	BRF1	41	17	33	85	73	249	Whole_cell
A459	BTF3	73	48	50	79	57	292	Whole_cell
A459	C12orf45	42	27	57	105	34	259	Whole_cell
A459	C16orf72	81	63	62	139	44	407	Whole_cell
A459	C19orf53	24	29	56	97	30	242	Whole_cell
A459	C1orf56	55	33	29	133	28	292	Whole_cell
A459	C2orf27A	35	25	38	101	21	229	Whole_cell
A459	C7orf61	17	16	35	56	91	222	Whole_cell
A459	CA5B	35	23	25	100	38	236	Whole_cell
A459	CACNB1	62	40	81	83	27	309	Whole_cell
A459	CACNB3	37	34	39	87	36	238	Whole_cell
A459	CAMKK2	52	27	22	93	22	219	Whole_cell
A459	CAMSAP3	70	56	39	58	25	247	Whole_cell
A459	CAPZB	39	20	74	46	106	289	Whole_cell
A459	CBWD5	53	27	73	61	37	249	Whole_cell
A459	CCDC155	27	16	26	109	36	223	Whole_cell
A459	CD63	31	24	32	121	18	243	Whole_cell
A459	CDC25B	61	33	44	74	29	246	Whole_cell
A459	CDC45	71	50	62	72	39	303	Whole_cell
A459	CDK17	44	23	44	106	31	261	Whole_cell
A459	CDK9	52	36	37	82	47	266	Whole_cell
A459	CEBPZ	54	30	46	109	40	282	Whole_cell
A459	CENPF	51	30	76	82	41	287	Whole_cell
A459	CENPK	42	25	81	54	24	227	Whole_cell
A459	CENPW	44	32	109	109	48	344	Whole_cell
A459	CFP	65	40	87	41	19	253	Whole_cell
A459	CHAF1B	55	28	37	60	26	223	Whole_cell
A459	CHERP	30	16	71	43	64	219	Whole_cell
A459	CHORDC1	40	28	42	88	23	238	Whole_cell
A459	CINP	28	27	39	108	14	227	Whole_cell
A459	CKAP5	93	82	35	65	19	298	Whole_cell
A459	CLP1	57	16	44	115	47	282	Whole_cell
A459	CLTC	44	22	29	154	25	276	Whole_cell
A459	CNOT2	57	19	130	70	64	326	Whole_cell
A459	CNOT3	74	30	56	71	75	308	Whole_cell
A459	COG4	36	14	101	58	36	239	Whole_cell
A459	COPS4	46	20	66	53	50	240	Whole_cell
A459	CSE1L	35	31	42	58	63	237	Whole_cell
A459	CST6	50	17	78	52	45	255	Whole_cell
A459	CYTH2	45	23	50	102	35	259	Whole_cell
A459	DAD1	48	57	112	30	61	304	Whole_cell
A459	DBR1	54	15	49	28	87	230	Whole_cell
A459	DCTN5	50	71	120	55	24	329	Whole_cell
A459	DDX10	63	27	74	80	54	299	Whole_cell
A459	DDX51	45	53	35	37	46	225	Whole_cell
A459	DDX54	44	30	89	123	62	352	Whole_cell
A459	DDX6	38	18	88	95	40	282	Whole_cell
A459	DHX37	39	24	76	79	47	272	Whole_cell
A459	DIMT1	59	39	66	86	34	282	Whole_cell
A459	DKC1	50	24	78	81	26	256	Whole_cell
A459	DUSP22	68	81	50	27	31	254	Whole_cell
A459	DYNC1I2	103	92	86	90	62	417	Whole_cell
A459	DYNLL1	44	35	27	87	31	252	Whole_cell
A459	EBNA1BP2	52	35	32	68	40	226	Whole_cell
A459	EEF1G	91	51	30	46	24	241	Whole_cell
A459	EFTUD2	53	25	77	117	33	314	Whole_cell
A459	EIF2B1	24	14	44	76	63	225	Whole_cell
A459	EIF2B4	28	16	39	102	33	230	Whole_cell
A459	EIF3CL	39	21	31	53	104	244	Whole_cell
A459	EIF3G	52	19	108	52	85	323	Whole_cell
A459	EIF4G2	50	15	57	41	53	224	Whole_cell
A459	ELL	44	20	45	91	30	231	Whole_cell
A459	ELMOD3	25	27	30	93	35	220	Whole_cell
A459	ELOB	103	37	55	178	48	433	Whole_cell
A459	ELP5	85	37	67	73	43	309	Whole_cell
A459	EMP1	41	28	33	99	30	238	Whole_cell
A459	ERH	50	42	53	126	21	291	Whole_cell
A459	ERVMER34-1	19	20	34	123	43	259	Whole_cell
A459	ESPL1	35	20	60	78	31	227	Whole_cell
A459	EXD3	44	27	33	92	20	229	Whole_cell
A459	EXOSC1	60	46	41	44	31	225	Whole_cell
A459	EXOSC6	36	24	41	92	31	232	Whole_cell
A459	EXOSC7	61	39	46	118	15	286	Whole_cell
A459	FAM117A	46	23	30	90	24	224	Whole_cell
A459	FAM72D	26	13	31	87	68	228	Whole_cell
A459	FAM98C	32	17	27	45	81	221	Whole_cell
A459	FARP2	74	68	30	54	28	249	Whole_cell
A459	FBL	55	36	104	131	52	381	Whole_cell
A459	FBXO46	28	21	35	99	26	232	Whole_cell
A459	FCHO2	37	11	84	100	54	286	Whole_cell
A459	FDX1L	32	25	57	77	20	222	Whole_cell
A459	FEZ2	79	43	37	37	28	232	Whole_cell
A459	FFAR1	42	22	55	58	44	226	Whole_cell
A459	FGFBP3	49	16	51	45	62	231	Whole_cell
A459	FOXD4L1	61	37	49	111	47	299	Whole_cell
A459	FOXD4L3	34	20	68	100	21	246	Whole_cell
A459	FOXD4L5	22	17	91	42	58	219	Whole_cell
A459	FTSJ3	39	17	53	119	18	259	Whole_cell
A459	FURIN	40	18	34	110	23	255	Whole_cell
A459	GABRG3	42	17	49	64	59	233	Whole_cell
A459	GFER	64	35	30	65	20	222	Whole_cell
A459	GNL3	36	16	34	105	28	229	Whole_cell
A459	GOLGA6C	57	51	76	80	42	311	Whole_cell
A459	GOLGA6L9	70	88	31	44	14	243	Whole_cell
A459	GOLGA8H	41	19	83	55	32	233	Whole_cell
A459	GOLGA8K	45	28	31	120	47	272	Whole_cell
A459	GOLGA8O	52	36	50	110	29	285	Whole_cell
A459	GRB2	54	40	69	81	25	268	Whole_cell
A459	GRIN2C	30	22	51	98	19	221	Whole_cell
A459	GTPBP4	49	35	38	130	21	286	Whole_cell
A459	H3F3A	34	27	67	57	65	256	Whole_cell
A459	HAUS3	45	27	80	95	31	266	Whole_cell
A459	HAUS4	48	20	62	64	24	222	Whole_cell
A459	HAUS5	61	32	73	94	34	294	Whole_cell
A459	HAUS6	36	24	62	98	32	261	Whole_cell
A459	HAUS8	67	34	75	100	55	329	Whole_cell
A459	HDAC9	53	33	47	78	11	232	Whole_cell
A459	HIPK4	34	20	39	84	57	225	Whole_cell
A459	HIST2H3D	46	16	57	81	17	225	Whole_cell
A459	HMGCR	43	28	80	108	29	284	Whole_cell
A459	HNRNPL	68	49	23	66	16	236	Whole_cell
A459	HOXC8	29	23	91	63	20	229	Whole_cell
A459	HPCAL1	48	28	42	109	24	252	Whole_cell
A459	HSPA9	81	70	46	40	18	247	Whole_cell
A459	HSPD1	35	22	31	83	37	229	Whole_cell
A459	HSPE1	70	35	65	104	68	347	Whole_cell
A459	HUWE1	55	41	80	72	26	296	Whole_cell
A459	IL5	31	29	33	46	74	218	Whole_cell
A459	ILK	47	20	115	120	62	359	Whole_cell
A459	IRF3	31	18	102	26	60	239	Whole_cell
A459	ISG20L2	57	34	105	80	58	334	Whole_cell
A459	ITGAV	52	17	38	88	72	277	Whole_cell
A459	ITGB5	88	17	143	119	155	531	Whole_cell
A459	KANSL1	50	18	101	78	54	296	Whole_cell
A459	KANSL2	36	18	64	81	65	283	Whole_cell
A459	KAT8	54	25	92	113	39	329	Whole_cell
A459	KIF23	61	34	91	110	39	340	Whole_cell
A459	KIF5A	47	34	50	94	71	300	Whole_cell
A459	KMT2B	36	29	33	87	28	230	Whole_cell
A459	KRR1	32	25	46	121	22	254	Whole_cell
A459	KRT16	48	29	46	92	20	247	Whole_cell
A459	KRT78	53	35	37	111	26	274	Whole_cell
A459	LGALS7	49	25	58	72	26	230	Whole_cell
A459	LOC100996414	42	22	69	62	79	268	Whole_cell
A459	LOC100996643	55	24	36	75	22	218	Whole_cell
A459	LOC100996911	41	26	56	88	21	232	Whole_cell
A459	LOC101060588	51	25	94	75	36	286	Whole_cell
A459	LOC101927345	49	24	71	64	27	239	Whole_cell
A459	LOC101929627	35	19	115	57	36	260	Whole_cell
A459	LOC101930047	35	18	58	48	77	241	Whole_cell
A459	LOC102724813	60	64	63	89	38	310	Whole_cell
A459	LOC105379443	54	22	35	113	22	249	Whole_cell
A459	LOC107985798	34	39	77	73	44	252	Whole_cell
A459	LOC107987067	45	23	57	61	29	224	Whole_cell
A459	LOC112267992	45	24	41	72	38	226	Whole_cell
A459	LOC112268003	66	23	74	46	71	275	Whole_cell
A459	LRRC37B	39	46	69	52	28	245	Whole_cell
A459	LRRC49	42	23	44	105	31	252	Whole_cell
A459	LSM2	76	38	32	47	35	237	Whole_cell
A459	LSM5	38	14	39	102	25	236	Whole_cell
A459	LSM6	54	41	57	118	25	304	Whole_cell
A459	LSM7	41	37	45	98	37	275	Whole_cell
A459	MAT2A	51	31	45	85	16	254	Whole_cell
A459	MCM6	39	29	42	77	28	220	Whole_cell
A459	MCM7	69	30	104	106	45	359	Whole_cell
A459	MDM4	76	34	51	79	33	275	Whole_cell
A459	MED1	63	31	65	102	21	298	Whole_cell
A459	MED11	35	21	35	57	80	235	Whole_cell
A459	MED30	69	21	94	93	96	375	Whole_cell
A459	METAP2	77	43	29	48	21	235	Whole_cell
A459	MMAB	51	28	38	57	62	234	Whole_cell
A459	MPHOSPH10	52	22	46	111	47	287	Whole_cell
A459	MRPL49	68	31	54	87	29	287	Whole_cell
A459	MRPL50	70	37	50	146	27	345	Whole_cell
A459	MRPS21	48	29	64	87	32	271	Whole_cell
A459	MT1A	38	31	36	95	23	231	Whole_cell
A459	MT2A	63	32	40	154	30	333	Whole_cell
A459	MTBP	46	21	43	67	42	226	Whole_cell
A459	MTCL1	95	82	22	24	22	237	Whole_cell
A459	MYL6	41	21	28	95	27	223	Whole_cell
A459	NACA	31	17	60	57	56	223	Whole_cell
A459	NARFL	60	34	50	88	25	260	Whole_cell
A459	NARR	64	57	36	40	13	224	Whole_cell
A459	NCAPH2	51	21	41	92	46	264	Whole_cell
A459	NCL	53	33	62	107	31	294	Whole_cell
A459	NDUFV2	27	21	54	95	17	219	Whole_cell
A459	NFATC4	29	24	56	91	26	225	Whole_cell
A459	NHP2	24	18	28	106	52	233	Whole_cell
A459	NIP7	48	23	43	65	33	223	Whole_cell
A459	NIPBL	74	31	102	71	104	374	Whole_cell
A459	NLE1	91	57	71	150	25	407	Whole_cell
A459	NMD3	68	60	34	44	12	222	Whole_cell
A459	NOB1	46	28	74	99	35	286	Whole_cell
A459	NOC4L	37	34	40	106	32	261	Whole_cell
A459	NOL10	53	39	41	72	29	228	Whole_cell
A459	NOP16	42	24	31	83	48	229	Whole_cell
A459	NOP2	40	24	36	85	25	223	Whole_cell
A459	NPIPA2	70	56	48	124	31	331	Whole_cell
A459	NRL	31	19	38	99	36	227	Whole_cell
A459	NSA2	29	27	79	67	30	239	Whole_cell
A459	NUS1	56	76	30	53	39	251	Whole_cell
A459	NXPH4	28	22	30	88	45	219	Whole_cell
A459	OPA1	37	23	56	111	23	265	Whole_cell
A459	PAK1IP1	63	36	35	111	34	287	Whole_cell
A459	PCBP2	59	31	67	131	18	315	Whole_cell
A459	PCDHA1	28	25	58	79	29	229	Whole_cell
A459	PCSK6	43	27	37	109	22	244	Whole_cell
A459	PDCD11	31	16	40	83	46	225	Whole_cell
A459	PDCD2	54	75	34	69	42	263	Whole_cell
A459	PES1	50	32	74	100	45	300	Whole_cell
A459	PHB	54	39	47	48	31	229	Whole_cell
A459	PIKFYVE	63	34	46	80	31	254	Whole_cell
A459	PLK4	30	15	86	60	65	256	Whole_cell
A459	PLRG1	30	24	35	92	26	222	Whole_cell
A459	POLA2	46	30	68	47	32	228	Whole_cell
A459	POLD2	56	26	50	103	29	262	Whole_cell
A459	POLE	54	43	45	115	20	297	Whole_cell
A459	POLE2	45	24	101	45	105	318	Whole_cell
A459	POLR2G	38	26	75	54	34	236	Whole_cell
A459	POLR2L	39	23	79	105	33	278	Whole_cell
A459	POMC	45	53	46	89	15	261	Whole_cell
A459	POP1	43	20	36	83	32	228	Whole_cell
A459	POP5	41	28	21	63	66	222	Whole_cell
A459	PPP1R14B	47	21	26	111	16	226	Whole_cell
A459	PPP1R1A	48	35	32	88	30	235	Whole_cell
A459	PPP1R3E	108	121	122	38	42	434	Whole_cell
A459	PRC1	76	58	51	154	31	367	Whole_cell
A459	PRIM1	38	21	75	91	28	251	Whole_cell
A459	PRIM2	48	54	42	81	21	255	Whole_cell
A459	PRKD3	62	28	26	80	22	222	Whole_cell
A459	PRMT5	46	39	49	121	17	282	Whole_cell
A459	PROCR	43	29	31	108	16	235	Whole_cell
A459	PRPF31	65	72	22	60	20	247	Whole_cell
A459	PRPF40B	24	19	42	100	29	218	Whole_cell
A459	PSMA5	58	15	80	57	116	325	Whole_cell
A459	PSMA6	52	17	55	73	122	336	Whole_cell
A459	PSMA7	27	15	40	69	94	250	Whole_cell
A459	PSMD13	58	35	44	100	28	263	Whole_cell
A459	PSMD3	63	29	135	52	119	390	Whole_cell
A459	PSMD6	33	14	58	67	70	238	Whole_cell
A459	PSMG3	52	27	69	63	31	244	Whole_cell
A459	PTCD3	50	21	27	121	15	254	Whole_cell
A459	PWP2	40	23	84	82	25	258	Whole_cell
A459	RAB7A	24	33	94	64	20	231	Whole_cell
A459	RAB8B	71	54	43	39	28	240	Whole_cell
A459	RABGEF1	25	16	83	29	94	236	Whole_cell
A459	RABGGTB	21	17	93	40	50	227	Whole_cell
A459	RAC1	52	27	121	87	65	328	Whole_cell
A459	RAD21	49	29	36	62	72	251	Whole_cell
A459	RAD51	39	27	80	53	60	276	Whole_cell
A459	RAE1	60	35	35	73	30	246	Whole_cell
A459	RASSF5	31	17	23	67	77	225	Whole_cell
A459	RBM19	31	24	38	122	22	249	Whole_cell
A459	RBM25	49	59	46	73	36	279	Whole_cell
A459	RBMS2	28	27	27	119	27	241	Whole_cell
A459	RBX1	22	20	48	41	79	221	Whole_cell
A459	RCL1	48	26	83	126	35	324	Whole_cell
A459	RDM1	44	24	32	97	22	235	Whole_cell
A459	RELB	39	23	30	118	28	244	Whole_cell
A459	RFC5	37	16	118	72	21	265	Whole_cell
A459	RHPN2	46	12	61	49	35	222	Whole_cell
A459	RIMBP3C	80	52	22	43	25	229	Whole_cell
A459	RINL	27	18	82	42	73	241	Whole_cell
A459	RIOK2	36	38	41	92	33	232	Whole_cell
A459	RNASE1	29	21	42	118	18	234	Whole_cell
A459	RPL10	30	14	57	75	51	233	Whole_cell
A459	RPL12	46	46	53	58	28	232	Whole_cell
A459	RPL13	34	23	37	95	38	236	Whole_cell
A459	RPL13A	31	20	74	71	65	268	Whole_cell
A459	RPL17	63	27	61	83	43	284	Whole_cell
A459	RPL18	47	27	38	85	34	249	Whole_cell
A459	RPL18A	53	32	77	70	44	284	Whole_cell
A459	RPL21	41	17	48	75	34	232	Whole_cell
A459	RPL23A	49	31	26	88	59	260	Whole_cell
A459	RPL26	28	20	39	104	30	236	Whole_cell
A459	RPL27	30	24	74	99	28	271	Whole_cell
A459	RPL37	38	21	84	43	69	257	Whole_cell
A459	RPS10	49	31	35	93	38	239	Whole_cell
A459	RPS12	42	26	43	72	42	234	Whole_cell
A459	RPS27	36	20	66	77	41	249	Whole_cell
A459	RPS5	46	36	30	75	93	290	Whole_cell
A459	RPS6	25	26	72	34	119	278	Whole_cell
A459	RPS6KB1	61	41	33	78	20	249	Whole_cell
A459	RPS7	39	17	56	74	33	227	Whole_cell
A459	RPS9	24	21	41	64	83	237	Whole_cell
A459	RPSAP58	67	34	101	88	52	335	Whole_cell
A459	RRM1	65	35	65	103	85	345	Whole_cell
A459	RRP1	41	27	51	98	35	261	Whole_cell
A459	RRS1	28	24	46	51	66	220	Whole_cell
A459	RSU1	48	22	81	33	38	225	Whole_cell
A459	RUVBL2	47	22	62	95	39	262	Whole_cell
A459	SASS6	47	19	58	107	39	284	Whole_cell
A459	SDAD1	52	40	70	133	28	326	Whole_cell
A459	SDR42E2	54	33	73	65	62	289	Whole_cell
A459	SENP1	43	30	34	113	14	251	Whole_cell
A459	45542	44	32	64	62	28	233	Whole_cell
A459	SETD1A	65	26	38	111	28	275	Whole_cell
A459	SF3A2	29	14	37	45	82	219	Whole_cell
A459	SF3B3	39	12	113	30	93	286	Whole_cell
A459	SF3B5	30	14	128	39	71	285	Whole_cell
A459	SFPQ	130	43	146	103	150	577	Whole_cell
A459	SKA1	48	23	40	79	33	234	Whole_cell
A459	SKA2	56	26	46	57	25	219	Whole_cell
A459	SLC35E2B	67	83	49	27	27	248	Whole_cell
A459	SLC39A7	38	13	60	58	74	248	Whole_cell
A459	SMARCA2	31	29	92	32	53	240	Whole_cell
A459	SMARCC2	21	21	43	98	35	232	Whole_cell
A459	SMC4	42	26	124	108	40	338	Whole_cell
A459	SMPD4	31	30	76	112	60	309	Whole_cell
A459	SNRPA1	28	18	78	58	45	226	Whole_cell
A459	SP7	46	18	30	121	38	251	Whole_cell
A459	SPACA6	41	25	50	85	25	233	Whole_cell
A459	SPAG5	73	31	33	99	21	275	Whole_cell
A459	SPDYE16	48	30	45	38	70	225	Whole_cell
A459	SPDYE2B	32	24	69	59	51	234	Whole_cell
A459	SRP72	42	14	83	55	47	239	Whole_cell
A459	SRRT	42	15	46	84	109	291	Whole_cell
A459	STIL	49	43	58	132	61	346	Whole_cell
A459	STX12	58	51	82	36	17	258	Whole_cell
A459	SUPT16H	53	21	58	63	40	232	Whole_cell
A459	SURF1	102	100	15	25	25	260	Whole_cell
A459	SYTL1	30	28	65	56	38	229	Whole_cell
A459	TADA1	35	18	16	52	90	221	Whole_cell
A459	TAF1C	63	34	58	95	52	306	Whole_cell
A459	TARDBP	48	29	39	83	23	231	Whole_cell
A459	TATDN2	46	18	28	109	45	260	Whole_cell
A459	TBCD	37	19	28	87	43	225	Whole_cell
A459	TCL1A	40	17	42	75	50	237	Whole_cell
A459	TECR	26	36	33	90	23	228	Whole_cell
A459	TELO2	55	47	64	102	23	294	Whole_cell
A459	TERF1	42	21	35	53	63	224	Whole_cell
A459	TICAM1	25	20	82	61	55	252	Whole_cell
A459	TIMM44	35	16	73	33	55	218	Whole_cell
A459	TLN1	43	18	87	88	64	299	Whole_cell
A459	TMEM230	35	16	100	58	30	235	Whole_cell
A459	TMPPE	46	21	42	92	19	224	Whole_cell
A459	TMTC4	63	48	55	36	19	234	Whole_cell
A459	TNPO1	73	24	152	63	82	388	Whole_cell
A459	TOMM22	112	17	58	38	46	266	Whole_cell
A459	TOMM40	69	24	58	46	66	270	Whole_cell
A459	TP53TG3F	33	21	83	66	25	248	Whole_cell
A459	TRIP13	41	25	31	125	23	259	Whole_cell
A459	TSEN15	51	24	43	64	34	225	Whole_cell
A459	TUBA1C	46	25	33	95	32	238	Whole_cell
A459	TUBB	51	36	55	118	39	295	Whole_cell
A459	TUBGCP3	33	28	55	131	45	295	Whole_cell
A459	TUBGCP5	51	28	85	99	45	306	Whole_cell
A459	TUT1	59	30	48	54	15	220	Whole_cell
A459	TXNL4A	53	22	35	69	53	233	Whole_cell
A459	UBA1	34	22	33	75	79	236	Whole_cell
A459	UBE2C	47	22	50	127	19	270	Whole_cell
A459	UBE2S	35	14	76	43	70	236	Whole_cell
A459	UBFD1	31	23	45	104	22	235	Whole_cell
A459	UBL5	69	28	36	94	28	262	Whole_cell
A459	UGT1A7	58	34	16	76	24	218	Whole_cell
A459	UPK1A	62	33	75	92	30	309	Whole_cell
A459	USP17L29	54	34	87	98	31	300	Whole_cell
A459	USP5	44	19	52	65	36	221	Whole_cell
A459	UTP11L	41	48	45	101	33	267	Whole_cell
A459	UTP6	45	35	76	121	81	360	Whole_cell
A459	VIM	75	29	31	50	23	221	Whole_cell
A459	VPS28	23	12	120	35	81	258	Whole_cell
A459	VPS52	39	21	118	47	22	241	Whole_cell
A459	WDHD1	39	28	57	107	38	284	Whole_cell
A459	WDR3	51	46	43	67	21	232	Whole_cell
A459	WDR43	39	24	36	74	24	222	Whole_cell
A459	WNK1	94	25	30	44	73	269	Whole_cell
A459	WNT3	71	53	35	56	22	235	Whole_cell
A459	WSB1	50	20	54	53	40	226	Whole_cell
A459	WTIP	44	23	85	36	49	246	Whole_cell
A459	YWHAE	63	23	57	43	45	242	Whole_cell
A459	ZC3H10	73	34	54	53	19	231	Whole_cell
A459	ZCCHC6	37	12	91	26	69	233	Whole_cell
A459	ZFAND2A	66	53	42	44	18	221	Whole_cell
A459	ZNF318	40	34	44	97	26	249	Whole_cell
A459	ZNF524	66	27	34	39	48	227	Whole_cell
A459	ZNF778	52	24	29	87	20	222	Whole_cell
A459	ZNF780A	41	18	44	76	32	218	Whole_cell
HeLa_DMEM	AARS2	21	7	27	18	89	166	Compartment
HeLa_DMEM	ABCC6	15	8	61	16	9	121	Compartment
HeLa_DMEM	ABCE1	76	10	49	14	56	219	Compartment
HeLa_DMEM	ABHD17B	16	10	70	10	23	136	Compartment
HeLa_DMEM	ABHD3	59	60	29	66	18	215	Compartment
HeLa_DMEM	ACAD8	50	44	12	92	16	209	Compartment
HeLa_DMEM	ACTR5	25	18	30	73	15	160	Compartment
HeLa_DMEM	ADAM10	70	20	46	26	40	191	Compartment
HeLa_DMEM	ADAMTS7	34	15	75	20	12	173	Compartment
HeLa_DMEM	ADCY5	56	80	20	46	14	212	Compartment
HeLa_DMEM	ADGRA2	17	12	78	28	32	174	Compartment
HeLa_DMEM	ADGRL1	37	13	91	13	18	184	Compartment
HeLa_DMEM	ADI1	34	36	96	15	33	219	Compartment
HeLa_DMEM	ADPRH	24	14	17	85	17	158	Compartment
HeLa_DMEM	AEBP1	69	10	21	9	16	131	Compartment
HeLa_DMEM	AFF1	73	27	41	19	32	201	Compartment
HeLa_DMEM	AGAP1	52	68	21	47	22	215	Compartment
HeLa_DMEM	AHNAK	22	60	17	35	27	165	Compartment
HeLa_DMEM	AIFM1	19	8	16	9	72	129	Compartment
HeLa_DMEM	AIP	37	12	27	23	102	208	Compartment
HeLa_DMEM	AKAP13	41	20	75	28	18	199	Compartment
HeLa_DMEM	AKAP5	36	56	20	51	34	189	Compartment
HeLa_DMEM	AKIRIN2	68	16	70	21	18	202	Compartment
HeLa_DMEM	AKT2	28	9	31	13	72	157	Compartment
HeLa_DMEM	ALDH3A1	25	6	67	14	14	133	Compartment
HeLa_DMEM	ALYREF	66	15	28	19	30	172	Compartment
HeLa_DMEM	ANKRD9	89	22	36	16	27	196	Compartment
HeLa_DMEM	AP2A2	70	50	17	50	15	212	Compartment
HeLa_DMEM	APBA2	33	24	63	66	17	189	Compartment
HeLa_DMEM	APLP1	68	60	27	26	18	195	Compartment
HeLa_DMEM	APOE	35	18	20	9	105	190	Compartment
HeLa_DMEM	APRT	27	8	27	15	77	165	Compartment
HeLa_DMEM	ARF3	37	15	75	29	16	184	Compartment
HeLa_DMEM	ARHGAP21	26	7	15	14	62	130	Compartment
HeLa_DMEM	ARHGAP27	25	10	64	28	15	155	Compartment
HeLa_DMEM	ARL6IP6	74	21	29	42	27	199	Compartment
HeLa_DMEM	ARMC1	84	18	45	20	15	184	Compartment
HeLa_DMEM	ARMCX3	35	11	13	79	60	206	Compartment
HeLa_DMEM	ARNT	28	16	16	25	68	151	Compartment
HeLa_DMEM	ARRB1	22	9	63	17	14	130	Compartment
HeLa_DMEM	ARSG	26	9	63	16	15	130	Compartment
HeLa_DMEM	ASDURF	31	9	63	52	37	183	Compartment
HeLa_DMEM	ATG101	66	47	32	28	15	198	Compartment
HeLa_DMEM	ATP11B	54	29	79	18	30	211	Compartment
HeLa_DMEM	ATP5A1	32	7	13	45	72	178	Compartment
HeLa_DMEM	ATP5F1	31	10	40	13	88	185	Compartment
HeLa_DMEM	ATP5G2	35	24	15	27	72	183	Compartment
HeLa_DMEM	ATP5H	26	22	28	21	101	201	Compartment
HeLa_DMEM	ATP5I	20	10	17	13	71	149	Compartment
HeLa_DMEM	ATP5J2-PTCD1	32	16	29	14	116	198	Compartment
HeLa_DMEM	ATP5SL	25	25	13	24	85	171	Compartment
HeLa_DMEM	ATRIP	74	36	9	36	15	177	Compartment
HeLa_DMEM	ATRN	39	15	18	47	75	197	Compartment
HeLa_DMEM	AXIN1	39	18	74	18	68	218	Compartment
HeLa_DMEM	B4GALT1	15	12	12	94	18	144	Compartment
HeLa_DMEM	BACH1	70	18	26	56	25	193	Compartment
HeLa_DMEM	BEST3	37	14	65	17	21	156	Compartment
HeLa_DMEM	BET1	74	33	19	17	39	188	Compartment
HeLa_DMEM	BICDL2	19	15	18	18	85	158	Compartment
HeLa_DMEM	BIRC6	66	24	17	52	28	189	Compartment
HeLa_DMEM	BMP1	21	10	72	34	9	145	Compartment
HeLa_DMEM	BNIPL	25	10	17	23	89	169	Compartment
HeLa_DMEM	BRIX1	65	12	22	15	15	140	Compartment
HeLa_DMEM	BRPF1	28	21	95	29	33	216	Compartment
HeLa_DMEM	BSN	28	13	78	16	24	162	Compartment
HeLa_DMEM	BTBD9	40	9	29	18	66	181	Compartment
HeLa_DMEM	BTF3	31	9	27	19	67	160	Compartment
HeLa_DMEM	BTN1A1	78	32	30	21	16	177	Compartment
HeLa_DMEM	BVES	29	56	27	46	15	177	Compartment
HeLa_DMEM	C11orf54	47	55	23	67	17	206	Compartment
HeLa_DMEM	C11orf71	70	12	15	14	27	149	Compartment
HeLa_DMEM	C12orf42	30	29	17	94	33	212	Compartment
HeLa_DMEM	C15orf54	46	39	63	20	22	193	Compartment
HeLa_DMEM	C16orf86	70	19	49	24	25	192	Compartment
HeLa_DMEM	C17orf59	42	22	69	27	29	196	Compartment
HeLa_DMEM	C18orf21	70	19	87	20	19	214	Compartment
HeLa_DMEM	C1QL3	20	18	13	94	34	185	Compartment
HeLa_DMEM	C20orf194	68	35	24	61	31	211	Compartment
HeLa_DMEM	C21orf140	9	11	19	9	92	141	Compartment
HeLa_DMEM	C5orf22	43	9	20	73	34	193	Compartment
HeLa_DMEM	C5orf24	83	44	38	22	20	211	Compartment
HeLa_DMEM	C6orf226	29	10	22	25	71	167	Compartment
HeLa_DMEM	C7orf50	54	18	31	31	65	210	Compartment
HeLa_DMEM	C7orf61	61	33	17	75	18	213	Compartment
HeLa_DMEM	C8orf87	28	11	89	12	35	185	Compartment
HeLa_DMEM	CA12	30	21	65	27	20	171	Compartment
HeLa_DMEM	CABIN1	22	14	24	26	114	211	Compartment
HeLa_DMEM	CABP4	26	16	35	15	66	177	Compartment
HeLa_DMEM	CACTIN	43	68	25	30	27	197	Compartment
HeLa_DMEM	CADM4	16	11	16	17	76	142	Compartment
HeLa_DMEM	CALCRL	65	16	18	35	12	148	Compartment
HeLa_DMEM	CAP1	35	13	46	24	67	182	Compartment
HeLa_DMEM	CAP2	18	6	14	32	91	174	Compartment
HeLa_DMEM	CARD10	40	13	67	21	70	216	Compartment
HeLa_DMEM	CASK	26	13	79	22	37	183	Compartment
HeLa_DMEM	CASP14	38	24	17	81	31	187	Compartment
HeLa_DMEM	CAST	23	24	18	47	92	202	Compartment
HeLa_DMEM	CASZ1	39	54	24	51	15	183	Compartment
HeLa_DMEM	CATSPER2	20	41	22	78	20	181	Compartment
HeLa_DMEM	CBFB	31	19	63	47	19	181	Compartment
HeLa_DMEM	CBLL1	16	5	18	15	72	134	Compartment
HeLa_DMEM	CCAR2	33	9	64	12	35	156	Compartment
HeLa_DMEM	CCDC144NL	26	35	26	73	29	189	Compartment
HeLa_DMEM	CCDC33	27	15	69	15	18	139	Compartment
HeLa_DMEM	CCDC6	25	42	61	14	21	164	Compartment
HeLa_DMEM	CCDC66	44	49	21	77	20	206	Compartment
HeLa_DMEM	CCDC74B	30	21	19	78	19	166	Compartment
HeLa_DMEM	CCDC82	19	7	65	13	14	128	Compartment
HeLa_DMEM	CCDC85A	53	59	49	23	18	198	Compartment
HeLa_DMEM	CCM2	31	17	73	22	17	179	Compartment
HeLa_DMEM	CCNB1	55	57	37	20	18	196	Compartment
HeLa_DMEM	CCNL1	65	25	27	40	35	194	Compartment
HeLa_DMEM	CCNT2	20	6	38	9	62	146	Compartment
HeLa_DMEM	CCNY	19	10	32	27	67	170	Compartment
HeLa_DMEM	CD248	17	12	15	15	85	156	Compartment
HeLa_DMEM	CD5	47	8	38	20	66	188	Compartment
HeLa_DMEM	CD63	59	53	41	23	23	206	Compartment
HeLa_DMEM	CDC25A	22	12	79	16	16	149	Compartment
HeLa_DMEM	CDC26	29	20	72	33	36	201	Compartment
HeLa_DMEM	CDCA3	31	25	20	75	17	173	Compartment
HeLa_DMEM	CDIPT	39	16	24	75	43	204	Compartment
HeLa_DMEM	CDK15	34	6	29	16	62	152	Compartment
HeLa_DMEM	CDK2AP2	23	11	13	8	62	133	Compartment
HeLa_DMEM	CDK9	65	41	22	27	40	206	Compartment
HeLa_DMEM	CDKL1	38	24	17	83	31	195	Compartment
HeLa_DMEM	CDKN2C	7	9	79	24	16	145	Compartment
HeLa_DMEM	CENPQ	31	7	26	74	36	172	Compartment
HeLa_DMEM	CEP164	36	11	37	15	65	173	Compartment
HeLa_DMEM	CEP350	39	20	22	17	83	182	Compartment
HeLa_DMEM	CGB7	70	12	28	23	30	162	Compartment
HeLa_DMEM	CHCHD1	54	34	16	16	85	201	Compartment
HeLa_DMEM	CHD1	82	15	30	18	27	173	Compartment
HeLa_DMEM	CHD3	9	12	26	76	18	142	Compartment
HeLa_DMEM	CHMP3	71	13	32	35	32	189	Compartment
HeLa_DMEM	CHMP6	41	17	73	48	28	208	Compartment
HeLa_DMEM	CHORDC1	38	52	26	88	16	212	Compartment
HeLa_DMEM	CHRNA10	91	13	9	12	37	170	Compartment
HeLa_DMEM	CHRNA5	22	21	64	29	18	157	Compartment
HeLa_DMEM	CHRNB2	24	20	38	79	24	190	Compartment
HeLa_DMEM	CHRNE	35	25	38	88	17	208	Compartment
HeLa_DMEM	CHST14	49	19	70	27	24	199	Compartment
HeLa_DMEM	CHST8	26	6	15	13	79	142	Compartment
HeLa_DMEM	CIAO1	28	20	77	22	16	168	Compartment
HeLa_DMEM	CIB2	26	17	61	22	25	146	Compartment
HeLa_DMEM	CISD3	51	34	64	40	14	217	Compartment
HeLa_DMEM	CLASRP	44	18	26	13	71	175	Compartment
HeLa_DMEM	CLCN3	21	12	65	13	18	134	Compartment
HeLa_DMEM	CLPTM1	33	14	16	21	68	149	Compartment
HeLa_DMEM	CMPK2	59	54	13	41	18	181	Compartment
HeLa_DMEM	CNNM1	31	67	13	57	11	182	Compartment
HeLa_DMEM	CNOT10	57	15	31	33	74	215	Compartment
HeLa_DMEM	CNOT2	30	11	15	28	104	188	Compartment
HeLa_DMEM	COA1	37	65	14	44	15	179	Compartment
HeLa_DMEM	COA4	20	16	26	12	82	166	Compartment
HeLa_DMEM	COG5	27	14	10	80	23	152	Compartment
HeLa_DMEM	COG7	20	8	16	125	18	185	Compartment
HeLa_DMEM	COL8A2	36	22	31	75	17	193	Compartment
HeLa_DMEM	COMMD3	16	20	40	84	20	183	Compartment
HeLa_DMEM	COMMD3-BMI1	36	17	84	16	25	181	Compartment
HeLa_DMEM	COQ2	21	7	20	9	114	177	Compartment
HeLa_DMEM	COQ4	29	5	29	9	96	185	Compartment
HeLa_DMEM	CORO1A	68	14	19	37	16	151	Compartment
HeLa_DMEM	COX15	25	8	18	11	128	198	Compartment
HeLa_DMEM	COX18	31	5	11	9	68	130	Compartment
HeLa_DMEM	COX19	24	4	21	12	70	147	Compartment
HeLa_DMEM	COX6B1	25	14	21	12	62	150	Compartment
HeLa_DMEM	COX6C	47	21	30	20	68	189	Compartment
HeLa_DMEM	CP	23	12	72	14	14	135	Compartment
HeLa_DMEM	CPM	36	10	21	32	64	169	Compartment
HeLa_DMEM	CPSF3	42	14	21	13	85	174	Compartment
HeLa_DMEM	CPZ	68	33	24	53	26	207	Compartment
HeLa_DMEM	CRCP	22	30	32	16	90	191	Compartment
HeLa_DMEM	CRTC1	25	17	25	15	69	159	Compartment
HeLa_DMEM	CSAD	28	10	37	23	68	176	Compartment
HeLa_DMEM	CTNNBIP1	23	65	29	56	22	191	Compartment
HeLa_DMEM	CTR9	72	23	18	22	58	198	Compartment
HeLa_DMEM	CTSD	46	7	11	109	14	190	Compartment
HeLa_DMEM	CUL5	88	31	21	21	13	186	Compartment
HeLa_DMEM	CXorf40B	30	58	14	54	13	175	Compartment
HeLa_DMEM	CYB5R4	25	20	76	38	13	173	Compartment
HeLa_DMEM	CYC1	54	11	26	15	89	201	Compartment
HeLa_DMEM	DAB2	36	15	37	35	63	190	Compartment
HeLa_DMEM	DCLRE1A	21	21	17	86	9	155	Compartment
HeLa_DMEM	DCTN6	25	19	46	78	24	205	Compartment
HeLa_DMEM	DDIAS	25	11	13	6	65	120	Compartment
HeLa_DMEM	DDX28	21	10	33	26	108	202	Compartment
HeLa_DMEM	DDX51	49	16	27	76	18	204	Compartment
HeLa_DMEM	DHDH	27	7	22	34	63	152	Compartment
HeLa_DMEM	DHH	36	8	23	25	86	193	Compartment
HeLa_DMEM	DHX30	26	9	13	16	80	153	Compartment
HeLa_DMEM	DHX40	26	10	12	35	62	149	Compartment
HeLa_DMEM	DIDO1	31	15	67	17	21	157	Compartment
HeLa_DMEM	DLX1	27	8	79	30	35	187	Compartment
HeLa_DMEM	DNAJC15	73	23	29	30	21	184	Compartment
HeLa_DMEM	DNAJC21	24	15	19	36	69	167	Compartment
HeLa_DMEM	DNAJC24	25	8	61	10	36	154	Compartment
HeLa_DMEM	DNAJC6	33	23	71	17	43	189	Compartment
HeLa_DMEM	DNAJC7	26	45	24	88	18	201	Compartment
HeLa_DMEM	DNM3	74	72	7	40	18	213	Compartment
HeLa_DMEM	DNMBP	15	8	36	8	62	138	Compartment
HeLa_DMEM	DOCK1	36	44	19	87	27	221	Compartment
HeLa_DMEM	DOK4	24	26	24	73	21	166	Compartment
HeLa_DMEM	DPH1	41	21	99	26	33	212	Compartment
HeLa_DMEM	DRAP1	48	21	22	28	64	184	Compartment
HeLa_DMEM	DTWD1	16	12	70	19	27	142	Compartment
HeLa_DMEM	DUSP4	22	7	77	26	23	166	Compartment
HeLa_DMEM	DVL1	14	9	29	12	65	136	Compartment
HeLa_DMEM	DYRK1B	36	59	21	55	16	180	Compartment
HeLa_DMEM	E2F3	36	14	79	18	13	178	Compartment
HeLa_DMEM	E4F1	22	17	25	40	72	177	Compartment
HeLa_DMEM	EAF1	39	17	31	20	71	183	Compartment
HeLa_DMEM	EAPP	33	5	22	16	91	168	Compartment
HeLa_DMEM	EARS2	41	20	24	14	112	221	Compartment
HeLa_DMEM	EDN1	75	43	21	30	33	213	Compartment
HeLa_DMEM	EEF1B2	49	19	28	16	81	207	Compartment
HeLa_DMEM	EFTUD2	39	29	18	97	17	208	Compartment
HeLa_DMEM	EHD2	20	19	73	14	15	154	Compartment
HeLa_DMEM	EIF2B1	47	8	61	19	65	213	Compartment
HeLa_DMEM	EIF2B5	52	14	76	12	29	187	Compartment
HeLa_DMEM	EIF3A	31	33	74	39	42	221	Compartment
HeLa_DMEM	EIF3H	34	21	75	11	22	169	Compartment
HeLa_DMEM	EIF3I	28	18	30	22	83	186	Compartment
HeLa_DMEM	EIF4EBP3	59	54	27	24	15	175	Compartment
HeLa_DMEM	ELL	59	27	63	33	24	210	Compartment
HeLa_DMEM	ELP2	36	18	43	47	84	214	Compartment
HeLa_DMEM	ELP4	21	8	24	17	114	195	Compartment
HeLa_DMEM	EMC1	29	12	68	26	17	161	Compartment
HeLa_DMEM	EMC3	16	20	25	73	55	201	Compartment
HeLa_DMEM	EPCAM	68	54	28	22	12	195	Compartment
HeLa_DMEM	EPGN	41	7	14	12	74	147	Compartment
HeLa_DMEM	EPPK1	44	56	35	41	14	188	Compartment
HeLa_DMEM	ERCC6-PGBD3	18	9	20	10	74	126	Compartment
HeLa_DMEM	ERRFI1	33	20	76	29	19	182	Compartment
HeLa_DMEM	EXOC8	17	9	15	19	68	142	Compartment
HeLa_DMEM	EXOSC6	51	20	65	21	28	196	Compartment
HeLa_DMEM	EXOSC8	33	19	62	25	58	193	Compartment
HeLa_DMEM	EXTL3	65	12	62	12	19	174	Compartment
HeLa_DMEM	F8	40	24	68	28	32	191	Compartment
HeLa_DMEM	FADD	37	11	34	27	76	201	Compartment
HeLa_DMEM	FAM210A	30	15	23	17	83	174	Compartment
HeLa_DMEM	FAM25E	16	10	17	12	62	127	Compartment
HeLa_DMEM	FAM60A	17	8	15	77	17	134	Compartment
HeLa_DMEM	FAM78A	17	8	24	17	77	153	Compartment
HeLa_DMEM	FAM86B1	69	28	49	26	16	191	Compartment
HeLa_DMEM	FASTKD5	16	6	16	7	124	174	Compartment
HeLa_DMEM	FBXL16	28	39	27	75	20	186	Compartment
HeLa_DMEM	FBXL22	84	17	24	19	29	171	Compartment
HeLa_DMEM	FBXO11	33	18	23	22	103	204	Compartment
HeLa_DMEM	FBXO3	27	9	13	9	68	132	Compartment
HeLa_DMEM	FBXO5	33	19	63	24	27	176	Compartment
HeLa_DMEM	FECH	30	10	36	17	79	177	Compartment
HeLa_DMEM	FEN1	25	20	63	26	53	198	Compartment
HeLa_DMEM	FGF18	65	44	35	17	31	200	Compartment
HeLa_DMEM	FGFBP3	43	12	69	19	14	167	Compartment
HeLa_DMEM	FGFR1OP2	33	24	17	56	72	208	Compartment
HeLa_DMEM	FIP1L1	42	12	16	17	85	184	Compartment
HeLa_DMEM	FOCAD	14	15	68	13	11	122	Compartment
HeLa_DMEM	FOLR1	24	10	21	8	62	130	Compartment
HeLa_DMEM	FOXK1	33	38	20	112	11	213	Compartment
HeLa_DMEM	FSIP1	22	27	40	80	22	191	Compartment
HeLa_DMEM	FTO	30	7	25	23	66	161	Compartment
HeLa_DMEM	FUT7	70	51	24	17	20	179	Compartment
HeLa_DMEM	FXYD5	14	10	19	11	69	130	Compartment
HeLa_DMEM	FZD3	90	20	19	20	11	157	Compartment
HeLa_DMEM	G0S2	20	7	25	17	65	138	Compartment
HeLa_DMEM	G3BP2	53	16	65	28	43	211	Compartment
HeLa_DMEM	GADD45GIP1	53	15	13	18	67	172	Compartment
HeLa_DMEM	GAGE12I	41	19	68	48	20	195	Compartment
HeLa_DMEM	GAL3ST1	83	33	17	39	11	193	Compartment
HeLa_DMEM	GALE	20	20	18	139	18	206	Compartment
HeLa_DMEM	GATAD1	32	13	20	30	72	173	Compartment
HeLa_DMEM	GATB	46	18	14	11	97	185	Compartment
HeLa_DMEM	GDF11	20	7	15	11	64	121	Compartment
HeLa_DMEM	GEMIN8	33	27	72	40	16	196	Compartment
HeLa_DMEM	GFM2	19	11	71	20	103	217	Compartment
HeLa_DMEM	GGCT	20	17	21	16	67	145	Compartment
HeLa_DMEM	GLUD1	15	10	27	10	119	200	Compartment
HeLa_DMEM	GNB2	25	6	9	13	85	148	Compartment
HeLa_DMEM	GNGT2	24	42	24	82	13	182	Compartment
HeLa_DMEM	GNL3L	84	17	37	15	22	183	Compartment
HeLa_DMEM	GNPTG	19	10	17	88	11	148	Compartment
HeLa_DMEM	GNS	19	7	21	13	72	136	Compartment
HeLa_DMEM	GOLGA2	36	19	53	17	83	215	Compartment
HeLa_DMEM	GOLGA8J	55	22	66	18	24	186	Compartment
HeLa_DMEM	GON4L	21	24	44	92	17	196	Compartment
HeLa_DMEM	GOSR1	21	26	16	98	16	185	Compartment
HeLa_DMEM	GPR151	68	45	17	19	16	165	Compartment
HeLa_DMEM	GPR4	21	11	17	7	79	135	Compartment
HeLa_DMEM	GPR89B	45	55	36	30	21	198	Compartment
HeLa_DMEM	GPT2	26	17	29	11	109	193	Compartment
HeLa_DMEM	GRAP	65	35	26	28	14	166	Compartment
HeLa_DMEM	GRPEL1	35	13	48	38	65	207	Compartment
HeLa_DMEM	GTF2E1	37	24	70	16	20	175	Compartment
HeLa_DMEM	GTF3C1	43	26	31	21	76	213	Compartment
HeLa_DMEM	GTPBP3	30	20	61	31	21	167	Compartment
HeLa_DMEM	GUK1	28	12	48	18	79	204	Compartment
HeLa_DMEM	GVQW3	26	16	41	27	68	187	Compartment
HeLa_DMEM	GYPC	19	12	17	13	66	128	Compartment
HeLa_DMEM	H3F3C	67	32	33	19	19	170	Compartment
HeLa_DMEM	HAND1	23	3	20	7	65	123	Compartment
HeLa_DMEM	HAS2	53	55	16	53	14	199	Compartment
HeLa_DMEM	HBQ1	36	19	74	20	17	175	Compartment
HeLa_DMEM	HCFC1R1	24	19	64	28	14	159	Compartment
HeLa_DMEM	HEATR5A	60	31	26	83	14	218	Compartment
HeLa_DMEM	HES7	21	32	31	98	14	203	Compartment
HeLa_DMEM	HEY2	19	11	77	16	19	157	Compartment
HeLa_DMEM	HIP1	23	11	30	24	65	158	Compartment
HeLa_DMEM	HIP1R	20	11	15	17	78	144	Compartment
HeLa_DMEM	HIST1H1A	24	4	27	25	102	190	Compartment
HeLa_DMEM	HIST1H2AC	36	12	67	21	14	164	Compartment
HeLa_DMEM	HIST1H2BF	39	17	65	20	20	167	Compartment
HeLa_DMEM	HIST2H3C	45	14	23	45	75	199	Compartment
HeLa_DMEM	HM13	25	17	43	63	65	219	Compartment
HeLa_DMEM	HOXC4	23	11	21	11	67	138	Compartment
HeLa_DMEM	HPDL	26	9	88	17	15	166	Compartment
HeLa_DMEM	HRASLS5	67	38	31	35	34	206	Compartment
HeLa_DMEM	HSD11B1L	27	18	22	10	96	183	Compartment
HeLa_DMEM	HSF1	77	21	30	21	25	170	Compartment
HeLa_DMEM	HSPA8	46	15	20	16	78	179	Compartment
HeLa_DMEM	HSPA9	65	29	36	28	20	186	Compartment
HeLa_DMEM	ICAM1	36	23	17	74	14	171	Compartment
HeLa_DMEM	IER2	79	25	21	36	36	205	Compartment
HeLa_DMEM	IGBP1	44	26	62	25	19	181	Compartment
HeLa_DMEM	INHBB	55	31	13	73	17	198	Compartment
HeLa_DMEM	INO80	66	21	29	38	17	174	Compartment
HeLa_DMEM	INO80D	58	29	22	82	22	219	Compartment
HeLa_DMEM	INTS5	42	16	41	27	73	212	Compartment
HeLa_DMEM	IQANK1	34	17	65	32	23	169	Compartment
HeLa_DMEM	IRF5	27	14	22	17	63	145	Compartment
HeLa_DMEM	ISCU	31	34	79	29	28	204	Compartment
HeLa_DMEM	ISG20L2	34	37	22	82	44	220	Compartment
HeLa_DMEM	ISL2	85	36	21	26	35	210	Compartment
HeLa_DMEM	ITGA5	30	14	30	26	63	178	Compartment
HeLa_DMEM	ITGB7	15	20	17	15	64	139	Compartment
HeLa_DMEM	ITSN2	21	10	17	15	99	169	Compartment
HeLa_DMEM	KAT2A	68	19	58	21	23	194	Compartment
HeLa_DMEM	KAT7	37	23	94	20	35	219	Compartment
HeLa_DMEM	KCNIP1	57	59	17	29	16	181	Compartment
HeLa_DMEM	KCNK15	68	46	24	35	15	180	Compartment
HeLa_DMEM	KCNK5	35	20	30	82	35	198	Compartment
HeLa_DMEM	KCNK7	31	6	13	18	72	151	Compartment
HeLa_DMEM	KCNN1	37	60	19	55	12	183	Compartment
HeLa_DMEM	KCNQ4	65	31	29	49	16	197	Compartment
HeLa_DMEM	KCTD5	39	20	76	24	18	187	Compartment
HeLa_DMEM	KDM1A	45	12	66	14	14	165	Compartment
HeLa_DMEM	KDM2B	29	14	28	22	65	171	Compartment
HeLa_DMEM	KDM7A	12	8	17	8	63	114	Compartment
HeLa_DMEM	KEAP1	32	13	33	24	78	186	Compartment
HeLa_DMEM	KIAA0753	27	33	14	85	20	185	Compartment
HeLa_DMEM	KLC3	42	9	25	10	96	189	Compartment
HeLa_DMEM	KLHL11	55	20	62	11	27	192	Compartment
HeLa_DMEM	KLHL20	40	53	30	77	15	204	Compartment
HeLa_DMEM	KLRG1	46	19	17	12	82	180	Compartment
HeLa_DMEM	KMT2B	13	8	22	12	85	153	Compartment
HeLa_DMEM	KRIT1	25	20	21	13	73	157	Compartment
HeLa_DMEM	KRT6B	46	12	71	10	27	171	Compartment
HeLa_DMEM	KRTCAP2	26	14	87	36	13	184	Compartment
HeLa_DMEM	KXD1	34	56	24	51	15	173	Compartment
HeLa_DMEM	LAMC3	20	9	12	5	83	136	Compartment
HeLa_DMEM	LAP3	38	18	30	28	90	214	Compartment
HeLa_DMEM	LARS2	23	10	37	11	129	220	Compartment
HeLa_DMEM	LASP1	36	13	46	21	67	193	Compartment
HeLa_DMEM	LATS1	22	7	22	13	81	150	Compartment
HeLa_DMEM	LBR	18	8	75	14	21	139	Compartment
HeLa_DMEM	LHFPL2	35	14	73	15	55	194	Compartment
HeLa_DMEM	LIN52	24	21	78	23	17	171	Compartment
HeLa_DMEM	LINC00452	30	19	18	84	19	180	Compartment
HeLa_DMEM	LITAF	52	7	24	30	62	178	Compartment
HeLa_DMEM	LOC100288562	67	29	37	24	25	186	Compartment
HeLa_DMEM	LOC100506388	58	25	67	29	23	217	Compartment
HeLa_DMEM	LOC100996274	19	57	14	28	27	143	Compartment
HeLa_DMEM	LOC100996414	29	8	30	19	88	187	Compartment
HeLa_DMEM	LOC100996911	22	23	68	46	23	177	Compartment
HeLa_DMEM	LOC101060179	72	28	21	22	56	208	Compartment
HeLa_DMEM	LOC101928592	68	33	33	35	22	198	Compartment
HeLa_DMEM	LOC101929950	79	27	33	23	13	176	Compartment
HeLa_DMEM	LOC102723930	18	9	12	13	71	127	Compartment
HeLa_DMEM	LOC102724151	24	21	103	19	20	202	Compartment
HeLa_DMEM	LOC102724197	42	56	18	19	12	157	Compartment
HeLa_DMEM	LOC102724488	15	9	15	26	76	152	Compartment
HeLa_DMEM	LOC102724957	30	56	31	55	14	194	Compartment
HeLa_DMEM	LOC102724971	22	25	87	31	15	181	Compartment
HeLa_DMEM	LOC105371763	34	28	12	89	15	188	Compartment
HeLa_DMEM	LOC105371933	36	58	25	39	44	195	Compartment
HeLa_DMEM	LOC105372883	26	34	22	79	24	178	Compartment
HeLa_DMEM	LOC105373289	21	10	10	10	65	126	Compartment
HeLa_DMEM	LOC105379547	24	23	73	34	16	165	Compartment
HeLa_DMEM	LOC105379561	34	23	47	78	23	195	Compartment
HeLa_DMEM	LOC107984043	22	30	69	45	24	191	Compartment
HeLa_DMEM	LOC107985692	48	22	73	24	21	196	Compartment
HeLa_DMEM	LOC107986352	69	28	22	21	59	202	Compartment
HeLa_DMEM	LOC107987233	33	29	16	75	16	167	Compartment
HeLa_DMEM	LOC107987351	50	66	31	26	10	184	Compartment
HeLa_DMEM	LOC107987377	40	28	52	75	18	206	Compartment
HeLa_DMEM	LOC112268000	35	8	22	7	81	165	Compartment
HeLa_DMEM	LOC112268219	26	12	24	18	92	194	Compartment
HeLa_DMEM	LOC400927-CSNK1E	40	22	33	80	16	197	Compartment
HeLa_DMEM	LOXL2	52	12	109	24	15	215	Compartment
HeLa_DMEM	LRPPRC	30	19	61	28	76	211	Compartment
HeLa_DMEM	LRRC34	66	15	25	29	29	168	Compartment
HeLa_DMEM	LRRC47	44	66	24	48	17	188	Compartment
HeLa_DMEM	LRTOMT	48	15	25	45	63	204	Compartment
HeLa_DMEM	LSM2	72	30	15	26	54	212	Compartment
HeLa_DMEM	LTBP3	35	19	20	26	88	191	Compartment
HeLa_DMEM	LYPD6	29	16	33	22	67	179	Compartment
HeLa_DMEM	LYPD6B	23	13	79	25	15	175	Compartment
HeLa_DMEM	LYST	20	49	38	95	9	211	Compartment
HeLa_DMEM	LZTR1	17	10	71	11	28	147	Compartment
HeLa_DMEM	MAFG	34	17	69	43	15	190	Compartment
HeLa_DMEM	MAGEB1	21	12	21	19	63	143	Compartment
HeLa_DMEM	MAGEC1	66	37	30	40	18	194	Compartment
HeLa_DMEM	MAGIX	32	10	62	17	23	149	Compartment
HeLa_DMEM	MAN2A2	44	32	68	17	19	181	Compartment
HeLa_DMEM	MANBAL	58	17	18	21	65	189	Compartment
HeLa_DMEM	MAP4K2	32	7	23	11	62	152	Compartment
HeLa_DMEM	MAP6	22	6	68	19	27	156	Compartment
HeLa_DMEM	MAPK1	27	16	37	47	68	190	Compartment
HeLa_DMEM	MAPKAP1	66	58	19	52	15	211	Compartment
HeLa_DMEM	MAPRE1	54	5	40	38	66	209	Compartment
HeLa_DMEM	MARK4	15	9	62	25	22	135	Compartment
HeLa_DMEM	MBD6	25	7	21	8	64	141	Compartment
HeLa_DMEM	MBLAC1	30	24	23	93	13	178	Compartment
HeLa_DMEM	MCM7	44	21	80	28	20	206	Compartment
HeLa_DMEM	MCOLN3	28	15	19	81	27	173	Compartment
HeLa_DMEM	ME1	24	6	24	18	122	195	Compartment
HeLa_DMEM	MED28	74	23	41	23	30	196	Compartment
HeLa_DMEM	MED6	35	19	80	25	25	188	Compartment
HeLa_DMEM	MEGF9	19	11	16	17	65	132	Compartment
HeLa_DMEM	METAP2	16	13	64	13	18	124	Compartment
HeLa_DMEM	METTL14	36	17	63	44	46	207	Compartment
HeLa_DMEM	METTL7A	30	10	16	31	63	166	Compartment
HeLa_DMEM	MFN2	91	41	41	19	17	212	Compartment
HeLa_DMEM	MFSD4	34	13	35	20	69	178	Compartment
HeLa_DMEM	MIS18A	23	8	22	8	81	166	Compartment
HeLa_DMEM	MKRN1	18	10	10	9	67	122	Compartment
HeLa_DMEM	MMADHC	25	8	11	14	63	127	Compartment
HeLa_DMEM	MMD	33	9	15	11	79	159	Compartment
HeLa_DMEM	MON2	32	45	64	12	48	203	Compartment
HeLa_DMEM	MORC2	55	55	33	22	30	202	Compartment
HeLa_DMEM	MPI	34	118	29	14	15	202	Compartment
HeLa_DMEM	MRM2	49	13	58	22	80	221	Compartment
HeLa_DMEM	MRPL1	20	9	23	16	92	170	Compartment
HeLa_DMEM	MRPL12	34	13	27	10	94	190	Compartment
HeLa_DMEM	MRPL2	32	10	12	19	76	155	Compartment
HeLa_DMEM	MRPL20	22	17	22	26	124	214	Compartment
HeLa_DMEM	MRPL21	26	18	19	13	107	184	Compartment
HeLa_DMEM	MRPL24	23	10	20	16	99	171	Compartment
HeLa_DMEM	MRPL28	29	10	17	19	65	140	Compartment
HeLa_DMEM	MRPL3	52	6	21	17	108	203	Compartment
HeLa_DMEM	MRPL33	27	10	22	10	66	133	Compartment
HeLa_DMEM	MRPL34	47	16	48	26	70	215	Compartment
HeLa_DMEM	MRPL35	24	6	14	12	127	186	Compartment
HeLa_DMEM	MRPL36	31	14	24	33	85	182	Compartment
HeLa_DMEM	MRPL37	22	7	19	10	78	147	Compartment
HeLa_DMEM	MRPL38	34	17	27	17	70	176	Compartment
HeLa_DMEM	MRPL4	26	12	17	14	114	186	Compartment
HeLa_DMEM	MRPL41	29	21	23	16	94	189	Compartment
HeLa_DMEM	MRPL46	22	16	27	19	71	162	Compartment
HeLa_DMEM	MRPL47	32	14	43	19	107	220	Compartment
HeLa_DMEM	MRPL50	35	16	28	25	66	178	Compartment
HeLa_DMEM	MRPL53	25	5	27	13	117	191	Compartment
HeLa_DMEM	MRPL9	25	11	15	17	102	181	Compartment
HeLa_DMEM	MRPS11	45	19	16	17	76	177	Compartment
HeLa_DMEM	MRPS14	27	26	18	43	103	220	Compartment
HeLa_DMEM	MRPS15	39	8	23	23	77	168	Compartment
HeLa_DMEM	MRPS17	25	21	36	14	86	182	Compartment
HeLa_DMEM	MRPS18C	18	8	10	11	74	125	Compartment
HeLa_DMEM	MRPS21	35	10	35	15	116	210	Compartment
HeLa_DMEM	MRPS25	28	14	21	20	106	195	Compartment
HeLa_DMEM	MRPS31	14	9	14	9	99	147	Compartment
HeLa_DMEM	MRPS34	19	11	21	15	136	212	Compartment
HeLa_DMEM	MRPS7	31	13	20	11	130	206	Compartment
HeLa_DMEM	MRPS9	18	14	23	12	107	180	Compartment
HeLa_DMEM	MSANTD3	36	9	69	26	24	178	Compartment
HeLa_DMEM	MSLN	39	55	26	37	17	178	Compartment
HeLa_DMEM	MTCH1	58	11	21	16	80	196	Compartment
HeLa_DMEM	MTG1	17	16	26	12	73	150	Compartment
HeLa_DMEM	MTMR10	23	21	16	84	23	168	Compartment
HeLa_DMEM	MTMR9	67	34	22	24	22	174	Compartment
HeLa_DMEM	MTPAP	37	12	17	14	107	196	Compartment
HeLa_DMEM	MTR	25	8	84	16	39	170	Compartment
HeLa_DMEM	MUC12	18	7	19	12	64	127	Compartment
HeLa_DMEM	MUSTN1	43	64	22	42	11	184	Compartment
HeLa_DMEM	MYL12A	66	11	16	19	25	137	Compartment
HeLa_DMEM	MYL6B	31	10	21	8	77	155	Compartment
HeLa_DMEM	MYO1A	13	11	14	20	64	128	Compartment
HeLa_DMEM	MYO1C	21	24	14	90	11	163	Compartment
HeLa_DMEM	MZT2B	20	11	73	18	24	163	Compartment
HeLa_DMEM	NAALADL1	36	16	22	12	83	175	Compartment
HeLa_DMEM	NABP2	28	11	24	31	63	159	Compartment
HeLa_DMEM	NACA2	51	36	81	20	21	211	Compartment
HeLa_DMEM	NACC2	20	15	17	25	83	167	Compartment
HeLa_DMEM	NAPG	25	23	20	102	23	189	Compartment
HeLa_DMEM	NBPF15	26	31	25	51	84	217	Compartment
HeLa_DMEM	NBR1	26	18	67	12	18	145	Compartment
HeLa_DMEM	NCBP1	78	17	37	22	54	218	Compartment
HeLa_DMEM	NCBP3	49	19	70	28	46	218	Compartment
HeLa_DMEM	NCK1	71	15	17	28	35	178	Compartment
HeLa_DMEM	NDRG1	45	24	74	29	28	207	Compartment
HeLa_DMEM	NDUFA10	14	10	14	16	85	139	Compartment
HeLa_DMEM	NDUFA13	38	25	30	25	74	198	Compartment
HeLa_DMEM	NDUFA4	22	8	24	11	83	154	Compartment
HeLa_DMEM	NDUFA4L2	58	54	12	43	30	198	Compartment
HeLa_DMEM	NDUFAF7	11	7	20	10	68	122	Compartment
HeLa_DMEM	NDUFB10	37	11	28	22	105	205	Compartment
HeLa_DMEM	NDUFB11	25	10	25	39	70	171	Compartment
HeLa_DMEM	NDUFB5	40	15	69	17	44	195	Compartment
HeLa_DMEM	NDUFB6	16	11	11	9	120	166	Compartment
HeLa_DMEM	NDUFB7	18	9	25	12	103	177	Compartment
HeLa_DMEM	NDUFC1	24	9	29	8	128	216	Compartment
HeLa_DMEM	NDUFC2	13	9	11	18	67	129	Compartment
HeLa_DMEM	NDUFC2-KCTD14	31	7	45	9	68	176	Compartment
HeLa_DMEM	NDUFS2	16	12	22	15	90	159	Compartment
HeLa_DMEM	NEDD8	38	17	64	24	32	179	Compartment
HeLa_DMEM	NF1	89	10	36	24	34	207	Compartment
HeLa_DMEM	NF2	43	3	21	22	110	207	Compartment
HeLa_DMEM	NFAT5	21	13	25	14	110	188	Compartment
HeLa_DMEM	NFYB	27	17	61	29	32	175	Compartment
HeLa_DMEM	NGEF	46	53	27	37	17	164	Compartment
HeLa_DMEM	NIF3L1	18	34	28	103	25	205	Compartment
HeLa_DMEM	NLRC4	19	11	35	54	65	185	Compartment
HeLa_DMEM	NME4	27	53	21	22	15	139	Compartment
HeLa_DMEM	NOA1	30	17	40	14	81	180	Compartment
HeLa_DMEM	NOL7	20	8	61	19	23	144	Compartment
HeLa_DMEM	NOLC1	28	17	72	19	25	176	Compartment
HeLa_DMEM	NPAS4	11	10	12	10	87	146	Compartment
HeLa_DMEM	NPIPA1	42	26	28	38	71	212	Compartment
HeLa_DMEM	NPIPB9	23	19	44	22	72	176	Compartment
HeLa_DMEM	NR4A2	89	17	35	30	28	209	Compartment
HeLa_DMEM	NSMCE1	64	27	70	30	23	221	Compartment
HeLa_DMEM	NSUN4	72	17	59	37	17	207	Compartment
HeLa_DMEM	NUDT19	17	4	44	18	77	162	Compartment
HeLa_DMEM	NUDT21	61	59	26	29	19	195	Compartment
HeLa_DMEM	NUP88	45	28	23	18	72	191	Compartment
HeLa_DMEM	OAS2	23	11	9	15	67	134	Compartment
HeLa_DMEM	OCA2	13	21	40	87	13	167	Compartment
HeLa_DMEM	ODF3L1	25	15	63	18	21	141	Compartment
HeLa_DMEM	OGDH	29	12	22	10	94	168	Compartment
HeLa_DMEM	OPA1	79	11	35	16	29	184	Compartment
HeLa_DMEM	OR1F12	21	11	17	12	77	140	Compartment
HeLa_DMEM	ORC1	36	49	23	88	17	215	Compartment
HeLa_DMEM	OSCAR	36	14	62	22	28	167	Compartment
HeLa_DMEM	OSGEP	73	13	16	29	68	214	Compartment
HeLa_DMEM	OTUB1	46	70	22	38	11	186	Compartment
HeLa_DMEM	OTUD5	18	25	31	16	70	170	Compartment
HeLa_DMEM	OTUD7A	22	19	91	61	17	207	Compartment
HeLa_DMEM	P2RX3	21	12	14	17	75	148	Compartment
HeLa_DMEM	PABPC1	43	16	63	18	18	158	Compartment
HeLa_DMEM	PAK6	14	17	64	22	26	152	Compartment
HeLa_DMEM	PANK3	32	7	19	9	114	185	Compartment
HeLa_DMEM	PAPOLA	25	15	72	13	42	178	Compartment
HeLa_DMEM	PARL	33	13	17	14	95	178	Compartment
HeLa_DMEM	PAWR	36	13	61	15	38	166	Compartment
HeLa_DMEM	PCBP1	46	13	50	18	66	202	Compartment
HeLa_DMEM	PCDHGA9	21	24	93	27	17	197	Compartment
HeLa_DMEM	PCDHGC5	23	12	13	23	75	153	Compartment
HeLa_DMEM	PDCD4	84	19	19	13	28	171	Compartment
HeLa_DMEM	PDE3A	82	22	25	12	22	171	Compartment
HeLa_DMEM	PDF	72	30	34	59	29	216	Compartment
HeLa_DMEM	PDGFRL	32	10	74	16	15	150	Compartment
HeLa_DMEM	PDHX	17	5	17	75	28	150	Compartment
HeLa_DMEM	PDIA2	44	13	40	27	62	195	Compartment
HeLa_DMEM	PDS5A	67	24	23	81	14	210	Compartment
HeLa_DMEM	PDSS2	22	13	17	12	133	204	Compartment
HeLa_DMEM	PEPD	15	7	15	10	75	126	Compartment
HeLa_DMEM	PET100	19	8	21	13	72	144	Compartment
HeLa_DMEM	PEX3	13	20	23	102	31	183	Compartment
HeLa_DMEM	PGM3	42	24	40	83	18	204	Compartment
HeLa_DMEM	PGS1	68	24	77	14	20	219	Compartment
HeLa_DMEM	PHKG1	21	21	45	14	64	197	Compartment
HeLa_DMEM	PHLDB3	43	73	18	64	27	216	Compartment
HeLa_DMEM	PHOSPHO2-KLHL23	83	17	24	23	23	171	Compartment
HeLa_DMEM	PIH1D1	45	21	32	86	22	194	Compartment
HeLa_DMEM	PITPNB	30	4	20	11	80	149	Compartment
HeLa_DMEM	PKM	26	30	35	81	22	191	Compartment
HeLa_DMEM	PKN3	32	15	16	14	68	154	Compartment
HeLa_DMEM	PLD6	27	17	15	81	16	163	Compartment
HeLa_DMEM	PLRG1	28	54	13	64	24	176	Compartment
HeLa_DMEM	PLSCR3	21	13	72	88	12	215	Compartment
HeLa_DMEM	PLXNA1	65	49	23	53	29	219	Compartment
HeLa_DMEM	PMAIP1	18	20	63	14	17	137	Compartment
HeLa_DMEM	PML	19	10	71	40	17	160	Compartment
HeLa_DMEM	PMM2	21	54	18	20	40	150	Compartment
HeLa_DMEM	PODNL1	39	18	96	22	25	220	Compartment
HeLa_DMEM	PODXL2	57	41	64	22	15	203	Compartment
HeLa_DMEM	POLD3	69	27	63	29	29	211	Compartment
HeLa_DMEM	POLR2E	18	8	29	15	94	179	Compartment
HeLa_DMEM	POLR3B	71	13	24	35	56	204	Compartment
HeLa_DMEM	POLR3K	81	17	36	33	16	198	Compartment
HeLa_DMEM	POM121	44	12	24	18	90	187	Compartment
HeLa_DMEM	POM121C	14	10	15	14	64	124	Compartment
HeLa_DMEM	POU2F2	29	11	21	13	67	144	Compartment
HeLa_DMEM	PPHLN1	27	27	80	47	25	199	Compartment
HeLa_DMEM	PPIE	59	38	65	32	23	220	Compartment
HeLa_DMEM	PPM1F	24	15	37	16	79	192	Compartment
HeLa_DMEM	PPP1R7	47	10	18	52	78	204	Compartment
HeLa_DMEM	PPP2R1A	39	60	46	29	15	190	Compartment
HeLa_DMEM	PPP2R5C	44	18	48	51	63	218	Compartment
HeLa_DMEM	PPRC1	29	19	77	13	23	164	Compartment
HeLa_DMEM	PPTC7	26	16	23	27	80	173	Compartment
HeLa_DMEM	PRCC	22	38	24	85	13	187	Compartment
HeLa_DMEM	PRIM1	41	19	71	34	43	215	Compartment
HeLa_DMEM	PRKAB2	45	36	24	75	30	213	Compartment
HeLa_DMEM	PRMT3	14	5	19	17	70	133	Compartment
HeLa_DMEM	PRMT5	42	22	87	25	22	201	Compartment
HeLa_DMEM	PRMT9	17	17	62	12	34	149	Compartment
HeLa_DMEM	PROB1	43	25	63	39	20	196	Compartment
HeLa_DMEM	PRODH	28	60	9	75	26	205	Compartment
HeLa_DMEM	PRODH2	32	12	28	24	80	191	Compartment
HeLa_DMEM	PRPF3	25	13	20	30	68	162	Compartment
HeLa_DMEM	PRPF8	25	14	88	19	21	184	Compartment
HeLa_DMEM	PRPSAP2	16	30	19	92	13	179	Compartment
HeLa_DMEM	PRR15L	29	27	74	26	18	170	Compartment
HeLa_DMEM	PRR35	16	8	17	13	67	124	Compartment
HeLa_DMEM	PSIP1	21	8	17	29	106	190	Compartment
HeLa_DMEM	PSMA7	79	18	29	11	22	166	Compartment
HeLa_DMEM	PSMG2	21	63	17	52	28	184	Compartment
HeLa_DMEM	PTAR1	17	13	20	146	19	213	Compartment
HeLa_DMEM	PTBP1	59	26	61	28	15	208	Compartment
HeLa_DMEM	PTCD1	35	11	19	14	117	197	Compartment
HeLa_DMEM	PTCH2	23	13	24	82	22	169	Compartment
HeLa_DMEM	PTGES2	73	12	33	16	63	212	Compartment
HeLa_DMEM	PTP4A1	35	56	20	36	38	182	Compartment
HeLa_DMEM	PTPMT1	39	16	32	26	66	177	Compartment
HeLa_DMEM	PTPRJ	47	13	22	14	102	211	Compartment
HeLa_DMEM	QRFP	36	64	29	18	13	160	Compartment
HeLa_DMEM	QRICH1	27	18	48	23	81	206	Compartment
HeLa_DMEM	QSOX2	32	12	22	103	25	203	Compartment
HeLa_DMEM	RAB11A	18	22	17	81	32	166	Compartment
HeLa_DMEM	RAB30	14	9	24	9	93	149	Compartment
HeLa_DMEM	RAB35	19	11	48	15	69	166	Compartment
HeLa_DMEM	RAB4B	26	12	15	8	70	137	Compartment
HeLa_DMEM	RAB9A	35	22	32	99	16	191	Compartment
HeLa_DMEM	RABGGTB	16	21	30	46	86	204	Compartment
HeLa_DMEM	RAD17	37	17	21	34	68	174	Compartment
HeLa_DMEM	RAI2	14	8	19	13	63	138	Compartment
HeLa_DMEM	RANBP1	32	17	50	17	62	196	Compartment
HeLa_DMEM	RAP1B	14	26	18	17	88	174	Compartment
HeLa_DMEM	RASA4B	24	10	19	12	98	177	Compartment
HeLa_DMEM	RASD1	15	11	42	97	17	183	Compartment
HeLa_DMEM	RASL12	39	29	81	30	22	208	Compartment
HeLa_DMEM	RASSF5	27	32	44	34	64	200	Compartment
HeLa_DMEM	RB1	43	10	109	15	21	202	Compartment
HeLa_DMEM	RBBP8	23	30	29	79	30	195	Compartment
HeLa_DMEM	RBFOX2	29	12	13	14	67	138	Compartment
HeLa_DMEM	RBM19	28	17	76	25	21	191	Compartment
HeLa_DMEM	RBM4	28	10	19	14	80	159	Compartment
HeLa_DMEM	RCC1L	31	11	23	13	115	195	Compartment
HeLa_DMEM	RECK	17	18	61	26	11	148	Compartment
HeLa_DMEM	REPIN1	14	11	11	13	83	143	Compartment
HeLa_DMEM	RERGL	68	35	24	16	29	179	Compartment
HeLa_DMEM	REST	94	15	25	18	26	196	Compartment
HeLa_DMEM	REXO2	32	8	27	12	125	205	Compartment
HeLa_DMEM	REXO4	12	6	14	12	82	140	Compartment
HeLa_DMEM	RGPD1	22	12	81	30	66	217	Compartment
HeLa_DMEM	RINL	47	60	20	44	27	192	Compartment
HeLa_DMEM	RNASEH1	17	11	19	15	139	203	Compartment
HeLa_DMEM	ROMO1	76	31	32	28	33	211	Compartment
HeLa_DMEM	RPA3	36	25	77	31	26	204	Compartment
HeLa_DMEM	RPAP1	48	33	63	33	25	219	Compartment
HeLa_DMEM	RPAP3	67	29	32	26	44	210	Compartment
HeLa_DMEM	RPL23A	38	16	25	20	76	175	Compartment
HeLa_DMEM	RPL41	25	11	20	30	70	155	Compartment
HeLa_DMEM	RPLP1	23	13	28	28	73	173	Compartment
HeLa_DMEM	RPP25	68	36	25	33	19	188	Compartment
HeLa_DMEM	RPS12	66	37	17	8	11	153	Compartment
HeLa_DMEM	RPS24	54	20	52	14	67	215	Compartment
HeLa_DMEM	RPS25	26	29	42	31	62	204	Compartment
HeLa_DMEM	RPS26	19	9	63	21	16	133	Compartment
HeLa_DMEM	RPS27	45	13	55	19	76	216	Compartment
HeLa_DMEM	RPS27A	54	16	37	18	64	213	Compartment
HeLa_DMEM	RPS4X	29	19	75	39	44	208	Compartment
HeLa_DMEM	RPS7	28	17	101	30	20	207	Compartment
HeLa_DMEM	RPSA	28	11	68	45	58	212	Compartment
HeLa_DMEM	RPUSD3	49	14	14	13	86	173	Compartment
HeLa_DMEM	RPUSD4	22	12	17	10	140	200	Compartment
HeLa_DMEM	RRAGA	36	62	25	70	20	221	Compartment
HeLa_DMEM	RRN3	37	59	56	46	23	214	Compartment
HeLa_DMEM	RSL1D1	69	14	30	29	45	204	Compartment
HeLa_DMEM	RSPH3	36	30	19	74	31	206	Compartment
HeLa_DMEM	RTBDN	78	12	24	13	17	155	Compartment
HeLa_DMEM	RTCB	83	20	41	21	29	193	Compartment
HeLa_DMEM	SAP18	32	30	74	17	30	190	Compartment
HeLa_DMEM	SAP30	25	11	28	20	83	171	Compartment
HeLa_DMEM	SCFD1	30	12	9	74	16	152	Compartment
HeLa_DMEM	SCGB2B2	34	57	20	84	19	216	Compartment
HeLa_DMEM	SCO1	18	7	21	10	92	154	Compartment
HeLa_DMEM	SDE2	18	13	65	19	15	141	Compartment
HeLa_DMEM	SDHA	23	26	49	30	81	214	Compartment
HeLa_DMEM	SEC16A	29	26	41	13	99	214	Compartment
HeLa_DMEM	SEC22A	68	18	15	17	17	150	Compartment
HeLa_DMEM	SEC31A	20	9	61	18	19	135	Compartment
HeLa_DMEM	SEM1	39	18	36	27	76	211	Compartment
HeLa_DMEM	SEMA4B	65	40	42	35	17	211	Compartment
HeLa_DMEM	SENP3	26	35	24	88	23	195	Compartment
HeLa_DMEM	SENP7	22	55	17	93	15	220	Compartment
HeLa_DMEM	SEPHS1	25	16	24	15	130	217	Compartment
HeLa_DMEM	SERPINA3	27	66	14	49	21	179	Compartment
HeLa_DMEM	SETD7	33	11	71	13	36	169	Compartment
HeLa_DMEM	SETDB1	29	35	29	100	18	218	Compartment
HeLa_DMEM	SF3A1	23	13	23	18	72	153	Compartment
HeLa_DMEM	SF3B4	40	33	63	18	31	188	Compartment
HeLa_DMEM	SFPQ	40	14	64	24	42	187	Compartment
HeLa_DMEM	SGTB	24	11	82	15	17	163	Compartment
HeLa_DMEM	SHISA4	66	12	22	13	10	126	Compartment
HeLa_DMEM	SHOC2	61	12	64	12	16	173	Compartment
HeLa_DMEM	SIPA1	38	13	12	21	113	194	Compartment
HeLa_DMEM	SKA1	47	11	21	15	74	175	Compartment
HeLa_DMEM	SKP1	69	35	36	25	47	218	Compartment
HeLa_DMEM	SKP2	46	39	20	74	41	221	Compartment
HeLa_DMEM	SLAIN1	44	39	68	40	14	207	Compartment
HeLa_DMEM	SLC12A9	20	15	23	88	53	200	Compartment
HeLa_DMEM	SLC16A11	31	8	27	89	15	173	Compartment
HeLa_DMEM	SLC17A7	33	23	74	22	47	206	Compartment
HeLa_DMEM	SLC20A2	69	16	51	13	21	171	Compartment
HeLa_DMEM	SLC25A36	70	34	14	16	11	151	Compartment
HeLa_DMEM	SLC25A45	67	14	50	19	23	188	Compartment
HeLa_DMEM	SLC2A6	65	25	26	15	16	154	Compartment
HeLa_DMEM	SLC35A5	28	17	67	20	15	148	Compartment
HeLa_DMEM	SLC35G2	26	14	63	11	17	132	Compartment
HeLa_DMEM	SLC39A14	45	13	73	10	13	160	Compartment
HeLa_DMEM	SLC4A1AP	76	40	23	16	16	172	Compartment
HeLa_DMEM	SLC7A6	15	11	12	9	66	126	Compartment
HeLa_DMEM	SLPI	26	34	19	80	17	177	Compartment
HeLa_DMEM	SMARCC2	11	8	16	19	71	132	Compartment
HeLa_DMEM	SMDT1	25	3	23	16	90	163	Compartment
HeLa_DMEM	SMNDC1	43	27	75	30	19	209	Compartment
HeLa_DMEM	SMPD3	29	14	42	31	74	216	Compartment
HeLa_DMEM	SMPDL3B	29	8	22	21	62	158	Compartment
HeLa_DMEM	SMYD3	73	16	23	46	21	178	Compartment
HeLa_DMEM	SNAP23	42	16	65	17	15	156	Compartment
HeLa_DMEM	SNAPC5	30	11	76	19	20	151	Compartment
HeLa_DMEM	SNRNP35	28	26	64	23	21	172	Compartment
HeLa_DMEM	SNRPF	23	14	22	20	74	156	Compartment
HeLa_DMEM	SNX14	9	10	18	44	68	150	Compartment
HeLa_DMEM	SNX16	25	10	64	8	35	150	Compartment
HeLa_DMEM	SOD2	25	8	36	29	65	164	Compartment
HeLa_DMEM	SON	24	20	74	24	25	178	Compartment
HeLa_DMEM	SPAG6	12	9	63	7	19	117	Compartment
HeLa_DMEM	SPDL1	22	16	74	15	44	186	Compartment
HeLa_DMEM	SPDYE16	34	13	26	17	71	173	Compartment
HeLa_DMEM	SPDYE18	32	13	36	17	85	188	Compartment
HeLa_DMEM	SPDYE3	36	11	35	22	80	191	Compartment
HeLa_DMEM	SPECC1L	22	9	76	21	71	207	Compartment
HeLa_DMEM	SPRED1	32	28	18	76	16	177	Compartment
HeLa_DMEM	SPRYD4	29	19	64	24	24	177	Compartment
HeLa_DMEM	SPSB4	39	72	31	50	24	210	Compartment
HeLa_DMEM	SPTBN2	33	10	15	10	62	138	Compartment
HeLa_DMEM	SRF	39	25	24	61	62	218	Compartment
HeLa_DMEM	SRFBP1	37	22	61	15	73	210	Compartment
HeLa_DMEM	SRM	32	15	73	24	16	167	Compartment
HeLa_DMEM	SRP72	32	10	39	15	80	188	Compartment
HeLa_DMEM	SRSF2	63	26	62	22	18	207	Compartment
HeLa_DMEM	SSR3	16	10	16	20	81	145	Compartment
HeLa_DMEM	STARD7	38	18	11	13	76	163	Compartment
HeLa_DMEM	STARD9	17	18	40	74	14	157	Compartment
HeLa_DMEM	STK40	56	13	19	12	67	174	Compartment
HeLa_DMEM	STOML2	35	17	10	13	67	150	Compartment
HeLa_DMEM	STUB1	22	12	56	28	93	218	Compartment
HeLa_DMEM	STYXL1	21	10	16	13	69	131	Compartment
HeLa_DMEM	SUB1	26	17	96	41	27	208	Compartment
HeLa_DMEM	SULT1A3	19	9	25	13	65	137	Compartment
HeLa_DMEM	SUPT4H1	29	14	78	29	38	194	Compartment
HeLa_DMEM	SUPT6H	35	17	91	20	22	199	Compartment
HeLa_DMEM	SVOP	73	47	28	19	28	208	Compartment
HeLa_DMEM	SYNGR2	43	23	65	22	40	192	Compartment
HeLa_DMEM	SYNGR4	25	5	13	17	104	167	Compartment
HeLa_DMEM	SYT13	33	19	16	34	85	189	Compartment
HeLa_DMEM	SYT2	50	30	65	21	33	208	Compartment
HeLa_DMEM	TACO1	24	20	24	13	92	180	Compartment
HeLa_DMEM	TADA2B	23	9	28	6	122	200	Compartment
HeLa_DMEM	TAF13	29	18	62	23	29	172	Compartment
HeLa_DMEM	TAF6L	33	8	22	49	64	181	Compartment
HeLa_DMEM	TAGLN2	73	48	37	17	31	208	Compartment
HeLa_DMEM	TARBP2	68	28	36	18	48	202	Compartment
HeLa_DMEM	TARS2	32	32	34	34	76	214	Compartment
HeLa_DMEM	TBC1D14	80	20	19	29	14	174	Compartment
HeLa_DMEM	TBX1	9	7	24	15	62	125	Compartment
HeLa_DMEM	TCEAL5	12	6	61	9	24	117	Compartment
HeLa_DMEM	TCEAL8	76	39	28	33	21	192	Compartment
HeLa_DMEM	TEAD4	12	6	14	21	62	128	Compartment
HeLa_DMEM	TEX35	39	18	41	20	62	184	Compartment
HeLa_DMEM	TFAP2A	58	20	26	19	92	217	Compartment
HeLa_DMEM	TFRC	69	47	45	16	29	212	Compartment
HeLa_DMEM	THTPA	17	11	21	17	73	146	Compartment
HeLa_DMEM	THUMPD1	27	12	11	10	63	129	Compartment
HeLa_DMEM	TIGD3	27	9	16	16	65	139	Compartment
HeLa_DMEM	TIMM17A	31	15	16	15	125	202	Compartment
HeLa_DMEM	TIMM21	21	9	23	14	95	165	Compartment
HeLa_DMEM	TLE3	43	21	77	41	22	200	Compartment
HeLa_DMEM	TMED3	24	15	63	25	21	149	Compartment
HeLa_DMEM	TMEM101	68	16	25	13	17	157	Compartment
HeLa_DMEM	TMEM11	82	13	18	21	11	152	Compartment
HeLa_DMEM	TMEM120A	27	3	25	17	76	154	Compartment
HeLa_DMEM	TMEM138	24	11	20	18	66	142	Compartment
HeLa_DMEM	TMEM141	14	5	13	27	65	128	Compartment
HeLa_DMEM	TMEM184B	66	8	9	19	20	135	Compartment
HeLa_DMEM	TMEM237	26	11	72	17	29	158	Compartment
HeLa_DMEM	TMEM242	20	12	16	16	77	140	Compartment
HeLa_DMEM	TMEM248	20	11	15	14	62	129	Compartment
HeLa_DMEM	TMEM41B	38	19	67	67	20	214	Compartment
HeLa_DMEM	TMEM86A	28	13	15	17	67	140	Compartment
HeLa_DMEM	TMPRSS6	29	32	72	39	19	196	Compartment
HeLa_DMEM	TNFRSF10A	80	23	41	24	20	199	Compartment
HeLa_DMEM	TNFSF10	52	26	61	18	42	196	Compartment
HeLa_DMEM	TNFSF12-TNFSF13	31	30	23	94	29	213	Compartment
HeLa_DMEM	TNS3	86	22	25	28	48	217	Compartment
HeLa_DMEM	TNXB	65	32	28	67	16	213	Compartment
HeLa_DMEM	TOMM40L	23	16	30	9	82	160	Compartment
HeLa_DMEM	TPPP	23	16	23	52	63	194	Compartment
HeLa_DMEM	TPR	35	22	25	50	63	204	Compartment
HeLa_DMEM	TPRKB	40	7	27	6	83	170	Compartment
HeLa_DMEM	TRIAP1	73	24	41	23	37	207	Compartment
HeLa_DMEM	TRIM24	41	8	43	25	80	213	Compartment
HeLa_DMEM	TRIM33	27	17	46	39	73	208	Compartment
HeLa_DMEM	TRIM66	51	73	19	63	20	218	Compartment
HeLa_DMEM	TRIO	37	18	34	22	63	182	Compartment
HeLa_DMEM	TRIP12	75	10	45	18	27	179	Compartment
HeLa_DMEM	TRIP4	26	59	40	24	17	170	Compartment
HeLa_DMEM	TROAP	31	22	88	34	25	210	Compartment
HeLa_DMEM	TRPC4AP	33	26	75	16	25	177	Compartment
HeLa_DMEM	TRUB2	33	12	21	10	120	201	Compartment
HeLa_DMEM	TSFM	35	7	26	17	67	148	Compartment
HeLa_DMEM	TSPAN4	12	10	71	10	12	123	Compartment
HeLa_DMEM	TSR1	16	11	70	17	14	140	Compartment
HeLa_DMEM	TSR2	56	11	79	23	54	212	Compartment
HeLa_DMEM	TTC22	32	46	70	30	26	198	Compartment
HeLa_DMEM	TTC4	30	16	51	95	28	216	Compartment
HeLa_DMEM	TTI2	33	28	68	45	25	190	Compartment
HeLa_DMEM	TTLL12	32	13	31	11	71	167	Compartment
HeLa_DMEM	TTPAL	69	50	31	16	17	181	Compartment
HeLa_DMEM	TUT1	42	20	23	20	88	194	Compartment
HeLa_DMEM	TVP23C-CDRT4	13	23	15	113	21	194	Compartment
HeLa_DMEM	TWIST2	27	36	13	74	13	168	Compartment
HeLa_DMEM	TXNL4A	37	17	77	24	21	188	Compartment
HeLa_DMEM	U2AF1	66	28	52	20	28	218	Compartment
HeLa_DMEM	UBIAD1	50	64	16	27	13	170	Compartment
HeLa_DMEM	UCP3	38	16	21	10	66	150	Compartment
HeLa_DMEM	UNKL	50	23	45	13	75	217	Compartment
HeLa_DMEM	UPP1	31	24	65	18	15	167	Compartment
HeLa_DMEM	URB2	36	20	25	81	37	209	Compartment
HeLa_DMEM	URGCP	16	5	76	11	11	129	Compartment
HeLa_DMEM	UROD	32	26	67	30	15	170	Compartment
HeLa_DMEM	USP16	33	9	73	12	63	203	Compartment
HeLa_DMEM	USP35	34	8	30	13	71	168	Compartment
HeLa_DMEM	USP9X	44	14	15	27	65	179	Compartment
HeLa_DMEM	UTP18	27	19	65	35	61	219	Compartment
HeLa_DMEM	UVSSA	16	14	19	14	68	134	Compartment
HeLa_DMEM	VAMP2	24	13	70	18	21	155	Compartment
HeLa_DMEM	VAPB	51	10	21	81	22	183	Compartment
HeLa_DMEM	VILL	65	31	16	16	18	149	Compartment
HeLa_DMEM	VPS33A	69	22	19	30	19	174	Compartment
HeLa_DMEM	VSIG10L	13	7	65	18	31	129	Compartment
HeLa_DMEM	VWF	70	30	24	13	18	162	Compartment
HeLa_DMEM	WAPL	24	13	27	69	81	211	Compartment
HeLa_DMEM	WDR25	34	19	72	27	33	190	Compartment
HeLa_DMEM	WDR77	35	38	64	41	24	208	Compartment
HeLa_DMEM	WDR92	32	12	51	17	62	177	Compartment
HeLa_DMEM	WDR97	23	11	66	25	23	157	Compartment
HeLa_DMEM	WEE1	29	14	30	14	110	215	Compartment
HeLa_DMEM	WNK1	45	63	30	43	13	197	Compartment
HeLa_DMEM	WNT11	34	18	24	29	96	202	Compartment
HeLa_DMEM	WWTR1	71	14	28	44	27	174	Compartment
HeLa_DMEM	XPNPEP3	31	21	30	11	102	201	Compartment
HeLa_DMEM	XRCC1	61	71	17	27	34	207	Compartment
HeLa_DMEM	XRCC6BP1	27	8	17	15	70	151	Compartment
HeLa_DMEM	YAF2	38	17	61	14	16	156	Compartment
HeLa_DMEM	YEATS4	38	50	33	26	87	219	Compartment
HeLa_DMEM	YIF1B	27	7	21	12	69	149	Compartment
HeLa_DMEM	YWHAE	45	21	16	81	29	193	Compartment
HeLa_DMEM	YWHAZ	17	13	63	10	16	123	Compartment
HeLa_DMEM	ZBTB20	32	13	16	78	23	167	Compartment
HeLa_DMEM	ZBTB7B	45	14	28	16	85	194	Compartment
HeLa_DMEM	ZEB1	31	14	28	42	74	188	Compartment
HeLa_DMEM	ZFHX3	27	18	33	83	35	199	Compartment
HeLa_DMEM	ZKSCAN5	23	9	27	9	76	148	Compartment
HeLa_DMEM	ZMAT2	28	10	64	15	25	147	Compartment
HeLa_DMEM	ZMAT5	68	15	27	16	21	160	Compartment
HeLa_DMEM	ZNF155	28	22	32	28	64	175	Compartment
HeLa_DMEM	ZNF17	65	13	21	37	41	190	Compartment
HeLa_DMEM	ZNF45	22	10	84	18	39	188	Compartment
HeLa_DMEM	ZNF532	25	9	16	21	63	142	Compartment
HeLa_DMEM	ZNF605	29	14	26	16	64	167	Compartment
HeLa_DMEM	ZNF609	17	19	22	93	18	167	Compartment
HeLa_DMEM	ZNF621	13	4	11	10	65	107	Compartment
HeLa_DMEM	ZNF720	21	17	61	31	24	160	Compartment
HeLa_DMEM	ZNF736	22	13	19	20	62	138	Compartment
HeLa_DMEM	ZNF806	38	9	65	46	39	201	Compartment
HeLa_DMEM	ZNF865	24	29	23	85	20	178	Compartment
HeLa_DMEM	ZNF91	31	16	71	24	32	183	Compartment
HeLa_DMEM	ZNF93	58	57	17	69	13	210	Compartment
HeLa_DMEM	AARS	75	24	58	26	54	246	Whole_cell
HeLa_DMEM	AATF	81	15	56	44	29	228	Whole_cell
HeLa_DMEM	ABCB10	101	40	26	54	24	239	Whole_cell
HeLa_DMEM	ABT1	144	69	119	106	116	569	Whole_cell
HeLa_DMEM	ACHE	40	27	23	25	103	227	Whole_cell
HeLa_DMEM	ACTB	102	40	104	30	60	348	Whole_cell
HeLa_DMEM	ACTL6A	56	39	91	40	16	262	Whole_cell
HeLa_DMEM	ACTN2	45	48	36	61	29	229	Whole_cell
HeLa_DMEM	ACTR1A	39	48	15	125	43	281	Whole_cell
HeLa_DMEM	ACTR2	103	37	72	153	120	501	Whole_cell
HeLa_DMEM	ACTR3	91	55	209	144	135	645	Whole_cell
HeLa_DMEM	ADPRHL1	90	75	27	78	19	280	Whole_cell
HeLa_DMEM	ADSL	52	33	84	26	38	246	Whole_cell
HeLa_DMEM	ADSS	46	31	94	38	26	243	Whole_cell
HeLa_DMEM	AFG3L2	49	12	29	19	126	243	Whole_cell
HeLa_DMEM	AHR	15	11	34	69	127	255	Whole_cell
HeLa_DMEM	AK6	50	36	75	48	52	261	Whole_cell
HeLa_DMEM	ALDH18A1	90	20	36	26	116	285	Whole_cell
HeLa_DMEM	ALDH3B2	70	26	21	53	69	235	Whole_cell
[truncated: 2,573 more rows]

## Sheet: Suppl_Table_3_GSEA_Clusters
DATASET	NAME	SIZE	ES	NES	NOM p-val	FDR q-val	FWER p-val	RANK AT MAX	LEADING EDGE
HPLM	GOBP_RIBOSOMAL_SMALL_SUBUNIT_BIOGENESIS	77	0.738185	4.48696	0	0	0	2116	tags=77%, list=13%, signal=88%
HPLM	GOBP_RRNA_PROCESSING	213	0.634182	4.45789	0	0	0	2267	tags=63%, list=14%, signal=72%
HPLM	GOBP_RIBOSOME_BIOGENESIS	290	0.575969	4.21146	0	0	0	2473	tags=57%, list=15%, signal=66%
HPLM	GOBP_MATURATION_OF_SSU_RRNA	54	0.753259	4.20171	0	0	0	2116	tags=80%, list=13%, signal=91%
HPLM	GOBP_RRNA_METABOLIC_PROCESS	250	0.583069	4.18537	0	0	0	2473	tags=58%, list=15%, signal=67%
HPLM	GOBP_RIBONUCLEOPROTEIN_COMPLEX_BIOGENESIS	434	0.52812	4.00449	0	0	0	3309	tags=58%, list=21%, signal=71%
HPLM	GOBP_MATURATION_OF_SSU_RRNA_FROM_TRICISTRONIC_RRNA_TRANSCRIPT_SSU_RRNA_5_8S_RRNA_LSU_RRNA	38	0.7487	3.77924	0	0	0	2937	tags=87%, list=18%, signal=106%
HPLM	GOBP_CYTOPLASMIC_TRANSLATION	155	0.530628	3.58145	0	0	0	3554	tags=64%, list=22%, signal=81%
HPLM	GOBP_NCRNA_PROCESSING	411	0.474233	3.55536	0	0	0	2489	tags=45%, list=15%, signal=52%
HPLM	GOBP_REGULATION_OF_TRANSCRIPTION_ELONGATION_BY_RNA_POLYMERASE_II	86	0.549798	3.37475	0	0	0	3125	tags=60%, list=19%, signal=75%
HPLM	GOBP_RIBONUCLEOPROTEIN_COMPLEX_SUBUNIT_ORGANIZATION	203	0.469228	3.28055	0	0	0	3295	tags=54%, list=20%, signal=67%
HPLM	GOBP_CLEAVAGE_INVOLVED_IN_RRNA_PROCESSING	29	0.695794	3.25586	0	0	0	2937	tags=79%, list=18%, signal=97%
HPLM	GOBP_REGULATION_OF_RRNA_PROCESSING	16	0.828844	3.21106	0	0	0	1153	tags=81%, list=7%, signal=87%
HPLM	GOBP_RIBOSOMAL_SMALL_SUBUNIT_ASSEMBLY	18	0.785586	3.16556	0	0	0	991	tags=72%, list=6%, signal=77%
HPLM	GOBP_TRANSCRIPTION_INITIATION_AT_RNA_POLYMERASE_II_PROMOTER	97	0.500795	3.16429	0	0	0	3459	tags=59%, list=21%, signal=74%
HPLM	GOBP_DNA_TEMPLATED_TRANSCRIPTION_ELONGATION	128	0.477287	3.137	0	0	0	3125	tags=52%, list=19%, signal=64%
HPLM	GOBP_REGULATION_OF_DNA_TEMPLATED_TRANSCRIPTION_ELONGATION	104	0.487486	3.10839	0	0	0	2836	tags=51%, list=18%, signal=61%
HPLM	GOBP_DNA_CONFORMATION_CHANGE	88	0.500949	3.09785	0	0	0	3034	tags=53%, list=19%, signal=65%
HPLM	GOBP_RIBOSOME_ASSEMBLY	56	0.551573	3.09571	0	0	0	2094	tags=54%, list=13%, signal=61%
HPLM	GOBP_RNA_POLYMERASE_II_PREINITIATION_COMPLEX_ASSEMBLY	56	0.543435	3.03981	0	0	0	3459	tags=64%, list=21%, signal=82%
HPLM	GOBP_REGULATION_OF_CHROMOSOME_SEGREGATION	127	0.458243	3.0298	0	0	0	3803	tags=57%, list=24%, signal=75%
HPLM	GOBP_HISTONE_H2A_ACETYLATION	22	0.690772	2.99553	0	0	0	3190	tags=82%, list=20%, signal=102%
HPLM	GOBP_REGULATION_OF_SISTER_CHROMATID_SEGREGATION	102	0.470087	2.99435	0	0	0	4473	tags=64%, list=28%, signal=88%
HPLM	GOBP_POSITIVE_REGULATION_OF_TRANSCRIPTION_ELONGATION_BY_RNA_POLYMERASE_II	49	0.539614	2.95344	0	0	0	3328	tags=63%, list=21%, signal=79%
HPLM	GOBP_RIBOSOMAL_LARGE_SUBUNIT_BIOGENESIS	67	0.512277	2.95282	0	0	0	4036	tags=66%, list=25%, signal=87%
HPLM	GOBP_TRANSCRIPTION_PREINITIATION_COMPLEX_ASSEMBLY	69	0.498907	2.93811	0	0	0	3459	tags=59%, list=21%, signal=75%
HPLM	GOBP_DNA_UNWINDING_INVOLVED_IN_DNA_REPLICATION	21	0.708868	2.93765	0	0	0	1559	tags=67%, list=10%, signal=74%
HPLM	GOBP_SNRNA_PROCESSING	27	0.627245	2.88804	0	0	0	2926	tags=67%, list=18%, signal=81%
HPLM	GOBP_MATURATION_OF_5_8S_RRNA	36	0.573469	2.88489	0	1.622e-05	0.0005	2937	tags=64%, list=18%, signal=78%
HPLM	GOBP_MATURATION_OF_5_8S_RRNA_FROM_TRICISTRONIC_RRNA_TRANSCRIPT_SSU_RRNA_5_8S_RRNA_LSU_RRNA	25	0.63732	2.85888	0	1.56794e-05	0.0005	2937	tags=72%, list=18%, signal=88%
HPLM	GOBP_POSITIVE_REGULATION_OF_DNA_TEMPLATED_TRANSCRIPTION_INITIATION	67	0.48859	2.8556	0	1.51736e-05	0.0005	3459	tags=57%, list=21%, signal=72%
HPLM	GOBP_CYTOPLASMIC_TRANSLATIONAL_INITIATION	37	0.562505	2.84934	0	1.46994e-05	0.0005	1079	tags=49%, list=7%, signal=52%
HPLM	GOBP_REGULATION_OF_DNA_TEMPLATED_TRANSCRIPTION_INITIATION	78	0.47112	2.83955	0	1.4254e-05	0.0005	3459	tags=55%, list=21%, signal=70%
HPLM	GOBP_DNA_STRAND_ELONGATION_INVOLVED_IN_DNA_REPLICATION	15	0.750943	2.82576	0	1.38347e-05	0.0005	1666	tags=73%, list=10%, signal=82%
HPLM	GOBP_SYNAPTIC_VESICLE_LUMEN_ACIDIFICATION	16	0.733104	2.82261	0	1.34395e-05	0.0005	848	tags=63%, list=5%, signal=66%
HPLM	GOBP_RNA_3_END_PROCESSING	99	0.445074	2.81858	0	1.30662e-05	0.0005	2680	tags=46%, list=17%, signal=55%
HPLM	GOBP_SISTER_CHROMATID_SEGREGATION	247	0.393695	2.8168	0	1.2713e-05	0.0005	3109	tags=45%, list=19%, signal=55%
HPLM	GOBP_RNA_SPLICING_VIA_TRANSESTERIFICATION_REACTIONS	279	0.390721	2.81661	0	1.23785e-05	0.0005	4415	tags=54%, list=27%, signal=73%
HPLM	GOBP_POSITIVE_REGULATION_OF_DNA_TEMPLATED_TRANSCRIPTION_ELONGATION	61	0.493487	2.80275	0	1.20611e-05	0.0005	3328	tags=57%, list=21%, signal=72%
HPLM	GOBP_DNA_TEMPLATED_TRANSCRIPTION_INITIATION	134	0.422115	2.80117	0	1.17595e-05	0.0005	4693	tags=59%, list=29%, signal=82%
HPLM	GOBP_RNA_5_END_PROCESSING	23	0.627478	2.76272	0	1.14727e-05	0.0005	4506	tags=83%, list=28%, signal=114%
HPLM	GOBP_REGULATION_OF_DNA_TEMPLATED_DNA_REPLICATION	56	0.493569	2.76069	0	1.11996e-05	0.0005	2532	tags=48%, list=16%, signal=57%
HPLM	GOBP_CHROMOSOME_SEPARATION	78	0.450349	2.76009	0	1.09391e-05	0.0005	3803	tags=58%, list=24%, signal=75%
HPLM	GOBP_TRANSLATIONAL_INITIATION	115	0.425335	2.7545	0	2.13493e-05	0.001	3406	tags=50%, list=21%, signal=62%
HPLM	GOBP_SNRNA_3_END_PROCESSING	22	0.640668	2.7201	0	2.08748e-05	0.001	2926	tags=68%, list=18%, signal=83%
HPLM	GOBP_RNA_PHOSPHODIESTER_BOND_HYDROLYSIS_ENDONUCLEOLYTIC	73	0.452972	2.70849	0	2.0421e-05	0.001	2089	tags=41%, list=13%, signal=47%
HPLM	GOBP_REGULATION_OF_MITOTIC_CELL_CYCLE_SPINDLE_ASSEMBLY_CHECKPOINT	21	0.641157	2.70146	0	1.99865e-05	0.001	4473	tags=86%, list=28%, signal=118%
HPLM	GOBP_DNA_TEMPLATED_DNA_REPLICATION	157	0.39882	2.70103	0	1.95702e-05	0.001	3276	tags=43%, list=20%, signal=54%
HPLM	GOBP_RNA_CAPPING	20	0.647212	2.69852	0	1.91708e-05	0.001	1822	tags=65%, list=11%, signal=73%
HPLM	GOBP_SPLICEOSOMAL_SNRNP_ASSEMBLY	39	0.524437	2.69474	0	1.87873e-05	0.001	5308	tags=79%, list=33%, signal=118%
HPLM	GOBP_ENDONUCLEOLYTIC_CLEAVAGE_INVOLVED_IN_RRNA_PROCESSING	17	0.686273	2.691	0	1.8419e-05	0.001	2089	tags=71%, list=13%, signal=81%
HPLM	GOBP_REGULATION_OF_CHROMOSOME_ORGANIZATION	247	0.374134	2.68149	0	1.80648e-05	0.001	3803	tags=48%, list=24%, signal=62%
HPLM	GOBP_REGULATORY_NCRNA_3_END_PROCESSING	19	0.65623	2.67763	0	1.77239e-05	0.001	2926	tags=74%, list=18%, signal=90%
HPLM	GOBP_RNA_SPLICING	407	0.356016	2.67576	0	1.73957e-05	0.001	4439	tags=51%, list=28%, signal=68%
HPLM	GOBP_MITOTIC_SISTER_CHROMATID_SEPARATION	61	0.467556	2.67209	0	1.70794e-05	0.001	4666	tags=66%, list=29%, signal=92%
HPLM	GOBP_HISTONE_H4_ACETYLATION	60	0.464203	2.66319	0	1.67744e-05	0.001	4668	tags=63%, list=29%, signal=89%
HPLM	GOBP_TRANSCRIPTION_BY_RNA_POLYMERASE_I	61	0.460077	2.6554	0	1.64801e-05	0.001	4256	tags=59%, list=26%, signal=80%
HPLM	GOBP_DNA_REPLICATION_INITIATION	37	0.514982	2.6205	0	4.04322e-05	0.0025	1559	tags=43%, list=10%, signal=48%
HPLM	GOBP_SNRNA_METABOLIC_PROCESS	55	0.473823	2.61422	0	3.97469e-05	0.0025	2926	tags=49%, list=18%, signal=60%
HPLM	GOBP_AMINO_ACID_ACTIVATION	43	0.49688	2.60257	0	4.69411e-05	0.003	4458	tags=63%, list=28%, signal=87%
HPLM	GOBP_POSITIVE_REGULATION_OF_TELOMERASE_RNA_LOCALIZATION_TO_CAJAL_BODY	15	0.687372	2.59398	0	4.61716e-05	0.003	2626	tags=80%, list=16%, signal=95%
HPLM	GOBP_RNA_PHOSPHODIESTER_BOND_HYDROLYSIS	139	0.391645	2.58643	0	5.29749e-05	0.0035	1930	tags=35%, list=12%, signal=40%
HPLM	GOBP_REGULATION_OF_MITOTIC_SISTER_CHROMATID_SEGREGATION	53	0.464445	2.57778	0	5.2134e-05	0.0035	3803	tags=60%, list=24%, signal=79%
HPLM	GOBP_ANAPHASE_PROMOTING_COMPLEX_DEPENDENT_CATABOLIC_PROCESS	24	0.583272	2.56785	0	6.60408e-05	0.0045	4510	tags=79%, list=28%, signal=110%
HPLM	GOBP_PROTON_MOTIVE_FORCE_DRIVEN_ATP_SYNTHESIS	75	0.431782	2.5607	0	6.50248e-05	0.0045	3822	tags=55%, list=24%, signal=71%
HPLM	GOBP_FORMATION_OF_CYTOPLASMIC_TRANSLATION_INITIATION_COMPLEX	16	0.655183	2.55	0	7.83013e-05	0.0055	5000	tags=94%, list=31%, signal=136%
HPLM	GOBP_MITOTIC_SISTER_CHROMATID_SEGREGATION	200	0.36584	2.54825	0	7.71326e-05	0.0055	3109	tags=43%, list=19%, signal=52%
HPLM	GOBP_PROTEIN_N_LINKED_GLYCOSYLATION	65	0.435777	2.54563	0	7.59983e-05	0.0055	1300	tags=35%, list=8%, signal=38%
HPLM	GOBP_POSITIVE_REGULATION_OF_SIGNAL_TRANSDUCTION_BY_P53_CLASS_MEDIATOR	28	0.5463	2.5395	0	8.17214e-05	0.006	2895	tags=57%, list=18%, signal=70%
HPLM	GOBP_REGULATION_OF_SPINDLE_ORGANIZATION	47	0.469269	2.53635	0	8.05539e-05	0.006	2879	tags=51%, list=18%, signal=62%
HPLM	GOBP_POSITIVE_REGULATION_OF_SUBSTRATE_ADHESION_DEPENDENT_CELL_SPREADING	43	0.479079	2.53518	0	8.597e-05	0.0065	740	tags=28%, list=5%, signal=29%
HPLM	GOBP_MATURATION_OF_LSU_RRNA	22	0.591307	2.53424	0	9.12879e-05	0.007	4036	tags=77%, list=25%, signal=103%
HPLM	GOBP_MATURATION_OF_LSU_RRNA_FROM_TRICISTRONIC_RRNA_TRANSCRIPT_SSU_RRNA_5_8S_RRNA_LSU_RRNA	15	0.66737	2.5341	0	9.00374e-05	0.007	3923	tags=87%, list=24%, signal=114%
HPLM	GOBP_MITOTIC_METAPHASE_PLATE_CONGRESSION	58	0.445457	2.5261	0	0.000101496	0.008	3001	tags=50%, list=19%, signal=61%
HPLM	GOBP_MITOCHONDRIAL_TRANSLATION	132	0.384633	2.52214	0	0.000100143	0.008	3881	tags=53%, list=24%, signal=69%
HPLM	GOBP_SPINDLE_ORGANIZATION	203	0.356755	2.51823	0	0.000104945	0.008	3001	tags=41%, list=19%, signal=50%
HPLM	GOBP_POSITIVE_REGULATION_OF_CHROMOSOME_SEPARATION	28	0.543137	2.51419	0	0.000115808	0.009	4473	tags=75%, list=28%, signal=104%
HPLM	GOBP_RNA_LOCALIZATION	185	0.362465	2.51276	0	0.000126324	0.01	4401	tags=50%, list=27%, signal=68%
HPLM	GOBP_DNA_REPLICATION	269	0.342826	2.50746	0	0.000136578	0.011	3276	tags=38%, list=20%, signal=47%
HPLM	GOBP_NUCLEAR_CHROMOSOME_SEGREGATION	322	0.337535	2.49228	0	0.00017591	0.0145	3109	tags=39%, list=19%, signal=47%
HPLM	GOBP_SPINDLE_ASSEMBLY	137	0.374964	2.49227	0	0.000173738	0.0145	3087	tags=44%, list=19%, signal=54%
HPLM	GOBP_MITOCHONDRIAL_GENE_EXPRESSION	164	0.366835	2.49208	0	0.000171619	0.0145	4083	tags=52%, list=25%, signal=69%
HPLM	GOBP_POSITIVE_REGULATION_OF_DOUBLE_STRAND_BREAK_REPAIR	82	0.404489	2.48535	0	0.000186482	0.016	4440	tags=52%, list=28%, signal=72%
HPLM	GOBP_VESICLE_TARGETING_ROUGH_ER_TO_CIS_GOLGI	26	0.548003	2.47938	0	0.000212157	0.0185	2723	tags=58%, list=17%, signal=69%
HPLM	GOBP_TRNA_5_END_PROCESSING	16	0.649949	2.47494	0	0.000226184	0.02	4506	tags=88%, list=28%, signal=121%
HPLM	GOBP_CHROMOSOME_SEGREGATION	422	0.327705	2.46904	0	0.000267141	0.0235	3109	tags=38%, list=19%, signal=46%
HPLM	GOBP_DNA_SYNTHESIS_INVOLVED_IN_DNA_REPAIR	38	0.480612	2.46172	0.000533618	0.000291055	0.026	2277	tags=45%, list=14%, signal=52%
HPLM	GOBP_POSITIVE_REGULATION_OF_DOUBLE_STRAND_BREAK_REPAIR_VIA_HOMOLOGOUS_RECOMBINATION	37	0.489042	2.45614	0	0.000303676	0.027	3190	tags=51%, list=20%, signal=64%
HPLM	GOBP_MRNA_PROCESSING	439	0.323169	2.45493	0	0.000305535	0.0275	4543	tags=48%, list=28%, signal=65%
HPLM	GOBP_MITOTIC_SPINDLE_ORGANIZATION	131	0.372734	2.45026	0	0.000312591	0.0285	3087	tags=44%, list=19%, signal=53%
HPLM	GOBP_CELL_CYCLE_DNA_REPLICATION	42	0.464846	2.43514	0	0.000396979	0.037	2532	tags=45%, list=16%, signal=54%
HPLM	GOBP_REGULATION_OF_UBIQUITIN_PROTEIN_LIGASE_ACTIVITY	27	0.529433	2.43144	0	0.000407964	0.0385	3840	tags=67%, list=24%, signal=87%
HPLM	GOBP_REGULATION_OF_SIGNAL_TRANSDUCTION_BY_P53_CLASS_MEDIATOR	101	0.378964	2.43123	0	0.000408654	0.039	4023	tags=49%, list=25%, signal=64%
HPLM	GOBP_RIBOSOMAL_SUBUNIT_EXPORT_FROM_NUCLEUS	15	0.639385	2.43026	0	0.000409297	0.0395	2937	tags=73%, list=18%, signal=90%
HPLM	GOBP_NEGATIVE_REGULATION_OF_CHROMOSOME_ORGANIZATION	93	0.387625	2.42749	0	0.00040995	0.04	3803	tags=49%, list=24%, signal=64%
HPLM	GOBP_CELLULAR_RESPONSE_TO_GAMMA_RADIATION	29	0.517131	2.42644	0	0.000410551	0.0405	2305	tags=52%, list=14%, signal=60%
HPLM	GOBP_U2_TYPE_PRESPLICEOSOME_ASSEMBLY	24	0.5519	2.42372	0.000565291	0.000415933	0.0415	4740	tags=75%, list=29%, signal=106%
HPLM	GOBP_POSITIVE_REGULATION_OF_CHROMOSOME_SEGREGATION	27	0.530756	2.42052	0	0.000435638	0.044	4473	tags=74%, list=28%, signal=102%
HPLM	GOBP_POSITIVE_REGULATION_OF_MITOTIC_SISTER_CHROMATID_SEPARATION	17	0.608563	2.41747	0	0.000440727	0.045	4473	tags=82%, list=28%, signal=114%
HPLM	GOBP_POSITIVE_REGULATION_OF_LAMELLIPODIUM_ASSEMBLY	28	0.523905	2.41738	0	0.00043632	0.045	1065	tags=36%, list=7%, signal=38%
HPLM	GOBP_REGULATION_OF_TRANSCRIPTION_BY_RNA_POLYMERASE_I	44	0.45485	2.4168	0	0.000436633	0.0455	3574	tags=52%, list=22%, signal=67%
HPLM	GOBP_CYTOKINETIC_PROCESS	39	0.470722	2.40999	0	0.000450764	0.0475	3835	tags=56%, list=24%, signal=74%
HPLM	GOBP_MICROTUBULE_CYTOSKELETON_ORGANIZATION_INVOLVED_IN_MITOSIS	160	0.352249	2.40468	0	0.000482887	0.051	3087	tags=41%, list=19%, signal=51%
HPLM	GOBP_ATP_SYNTHESIS_COUPLED_ELECTRON_TRANSPORT	95	0.384815	2.40089	0	0.000487274	0.052	3822	tags=51%, list=24%, signal=66%
HPLM	GOBP_BLASTOCYST_FORMATION	43	0.454407	2.40059	0	0.000482633	0.052	3533	tags=51%, list=22%, signal=65%
HPLM	GOBP_REGULATION_OF_DOUBLE_STRAND_BREAK_REPAIR	127	0.366622	2.3972	0	0.00050469	0.055	4528	tags=50%, list=28%, signal=68%
HPLM	GOBP_REGULATION_OF_DOUBLE_STRAND_BREAK_REPAIR_VIA_HOMOLOGOUS_RECOMBINATION	68	0.404846	2.39692	0	0.000499973	0.055	3190	tags=43%, list=20%, signal=53%
HPLM	GOBP_REGULATION_OF_CELL_CYCLE_CHECKPOINT	46	0.451019	2.39505	0	0.000508337	0.0565	4724	tags=65%, list=29%, signal=92%
HPLM	GOBP_OLIGOSACCHARIDE_LIPID_INTERMEDIATE_BIOSYNTHETIC_PROCESS	21	0.561035	2.39109	0	0.0005209	0.0585	1130	tags=48%, list=7%, signal=51%
HPLM	GOBP_ATTACHMENT_OF_SPINDLE_MICROTUBULES_TO_KINETOCHORE	43	0.447828	2.38782	0	0.000533232	0.0605	3004	tags=51%, list=19%, signal=63%
HPLM	GOBP_RNA_SURVEILLANCE	16	0.615588	2.38664	0	0.000536882	0.0615	2926	tags=69%, list=18%, signal=84%
HPLM	GOBP_REGULATION_OF_DNA_REPLICATION	129	0.363583	2.3847	0	0.000544634	0.0625	3017	tags=40%, list=19%, signal=48%
HPLM	GOBP_NEGATIVE_REGULATION_OF_DNA_TEMPLATED_TRANSCRIPTION_ELONGATION	21	0.558272	2.3844	0	0.000539815	0.0625	4220	tags=71%, list=26%, signal=97%
HPLM	GOBP_POSITIVE_REGULATION_OF_TRANSCRIPTION_BY_RNA_POLYMERASE_I	33	0.481916	2.38392	0	0.000535079	0.0625	4256	tags=61%, list=26%, signal=82%
HPLM	GOBP_POSITIVE_REGULATION_OF_CELL_CYCLE_CHECKPOINT	17	0.598322	2.37941	0	0.000571218	0.066	4473	tags=82%, list=28%, signal=114%
HPLM	GOBP_NEGATIVE_REGULATION_OF_NUCLEAR_DIVISION	62	0.413797	2.37801	0	0.000570333	0.0665	5766	tags=68%, list=36%, signal=105%
HPLM	GOBP_MITOTIC_NUCLEAR_DIVISION	281	0.324482	2.36987	0	0.000621712	0.073	4169	tags=45%, list=26%, signal=60%
HPLM	GOBP_METAPHASE_PLATE_CONGRESSION	72	0.392943	2.36945	0	0.000628356	0.0745	3001	tags=44%, list=19%, signal=54%
HPLM	GOBP_POSITIVE_REGULATION_OF_HISTONE_H3_K4_METHYLATION	21	0.558708	2.36414	0	0.00065074	0.0775	4552	tags=76%, list=28%, signal=106%
HPLM	GOBP_PROTEIN_K11_LINKED_UBIQUITINATION	29	0.50004	2.36317	0	0.000649234	0.078	3797	tags=62%, list=24%, signal=81%
HPLM	GOBP_POSITIVE_REGULATION_OF_LAMELLIPODIUM_ORGANIZATION	36	0.471257	2.35985	0	0.000659364	0.079	1065	tags=31%, list=7%, signal=33%
HPLM	GOBP_NUCLEAR_TRANSCRIBED_MRNA_CATABOLIC_PROCESS_EXONUCLEOLYTIC	19	0.576606	2.35821	0	0.000665475	0.0805	2926	tags=63%, list=18%, signal=77%
HPLM	GOBP_PROTEIN_N_LINKED_GLYCOSYLATION_VIA_ASPARAGINE	23	0.548445	2.35476	0	0.000675289	0.082	1050	tags=43%, list=7%, signal=46%
HPLM	GOBP_SYNAPTIC_VESICLE_MATURATION	25	0.52654	2.35124	0	0.000730466	0.089	848	tags=40%, list=5%, signal=42%
HPLM	GOBP_REGULATION_OF_ATTACHMENT_OF_SPINDLE_MICROTUBULES_TO_KINETOCHORE	18	0.586854	2.34566	0	0.000769562	0.094	4473	tags=78%, list=28%, signal=108%
HPLM	GOBP_RRNA_MODIFICATION	33	0.478674	2.34534	0	0.000767173	0.0945	2094	tags=45%, list=13%, signal=52%
HPLM	GOBP_SISTER_CHROMATID_COHESION	54	0.421372	2.34123	0	0.000798117	0.0995	1773	tags=37%, list=11%, signal=41%
HPLM	GOBP_POSITIVE_REGULATION_OF_MRNA_PROCESSING	32	0.477672	2.33961	0	0.000810282	0.1015	3694	tags=59%, list=23%, signal=77%
HPLM	GOBP_POSITIVE_REGULATION_OF_DNA_BIOSYNTHETIC_PROCESS	73	0.389493	2.33742	0	0.000825832	0.1045	2184	tags=37%, list=14%, signal=43%
HPLM	GOBP_PEPTIDYL_LYSINE_ACETYLATION	168	0.344147	2.33094	0	0.00089164	0.1135	4700	tags=50%, list=29%, signal=70%
[truncated: 6,866 more rows]

## Sheet: Suppl_Table_4_Dilution_Factors_
Phenotypic probe	Staining solution	A549-TetR-Cas9 Dilution factor or concentration	HeLa-TetR-Cas9 cells Dilution factor or concentration
[truncated: 5 more rows]
